# Supplementary material for: Pan-Cancer Analysis Identified Homologous Recombination Factor With OB-Fold (HROB) as a Potential Biomarker for Various Tumor Types
Source: Front Genet. 2022 Jul 12;13:904060. doi: 10.3389/fgene.2022.904060 (PMC9315351; doi:10.3389/fgene.2022.904060)
Supplement: Supplementary file 1 [file Table2.XLSX]

## Sheet: Sheet1
Supplementary Table 2. A summary table for expression and survival analyses.
Cancer	Expression (Tumor VS. Normal)	Disease Specific Survival（DSS）		Overall Survival（OS）		Progression Free Intervel（PFI）		Stemness	T cell CD8+	Cancer associated fibroblast
		HR（95% CI）	P	HR（95% CI）	P	HR（95% CI）	P
ACC	Not Sig	4.88 (2.02-11.78)	<0.001	5.13 (2.15-12.24)	<0.001	3.81 (1.93-7.53)	<0.001	Not Sig	R=-0.266，P<0.05	R=0.336，P<0.01
BLCA	upregulated, P < 0.001	1.53 (1.07-2.18)	0.02	1.45 (1.08-1.95)	0.013	1.13 (0.84-1.51)	0.431	R=0.530, P<0.001	Not Sig	Not Sig
BRCA	upregulated, P < 0.001	1.08 (0.70-1.65)	0.731	1.10 (0.80-1.52)	0.541	1.03 (0.74-1.42)	0.861	R=0.540, P<0.001	Not Sig	Not Sig
CHOL	upregulated, P < 0.001	2.14 (0.74-6.17)	0.161	2.48 (0.88-6.99)	0.085	2.06 (0.84-5.07)	0.116	R=0.420, P=0.009	Not Sig	Not Sig
COAD	upregulated, P < 0.001	0.79 (0.48-1.29)	0.342	0.83 (0.56-1.22)	0.345	0.78 (0.55-1.10)	0.158	R=0.430, P<0.001	Not Sig	Not Sig
COADREAD	Not Sig	0.79 (0.51-1.24)	0.313	0.73 (0.52-1.04)	0.08	0.77 (0.56-1.04)	0.091	Not Sig	Not Sig	Not Sig
DLBC	Not Sig	1.16 (0.16-8.29)	0.882	1.14 (0.28-4.60)	0.852	2.09 (0.60-7.25)	0.246	Not Sig	Not Sig	Not Sig
ESAD	Not Sig	0.92 (0.44-1.94)	0.829	0.95 (0.50-1.79)	0.871	1.16 (0.63-2.13)	0.633	Not Sig	Not Sig	Not Sig
ESCA	upregulated, P < 0.001	0.88 (0.49-1.58)	0.676	0.83 (0.50-1.36)	0.449	0.90 (0.58-1.40)	0.645	R=0.390, P<0.001	R=-0.162，P<0.05	R=0.193，P<0.01
ESCC	Not Sig	0.88 (0.34-2.30)	0.795	0.92 (0.41-2.07)	0.834	0.69 (0.36-1.33)	0.267	Not Sig	Not Sig	Not Sig
GBM	upregulated, P < 0.001	1.21 (0.84-1.75)	0.307	1.20 (0.85-1.69)	0.309	0.88 (0.63-1.24)	0.457	Not Sig	Not Sig	Not Sig
GBMLGG	Not Sig	3.55 (2.69-4.69)	<0.001	3.50 (2.69-4.56)	<0.001	2.29 (1.84-2.85)	<0.001	Not Sig	Not Sig	Not Sig
HNSC	upregulated, P < 0.001	0.75 (0.53-1.06)	0.099	0.93 (0.71-1.21)	0.575	0.84 (0.64-1.12)	0.24	R=0.500, P<0.001	Not Sig	Not Sig
KICH	downregulated, P < 0.001	6.04 (0.73-50.27)	0.096	3.52 (0.73-16.95)	0.117	3.07 (0.81-11.57)	0.098	Not Sig	Not Sig	Not Sig
KIRC	upregulated, P < 0.001	1.87 (1.26-2.77)	0.002	1.43 (1.06-1.94)	0.019	1.79 (1.30-2.47)	<0.001	Not Sig	Not Sig	Not Sig
KIRP	upregulated, P < 0.001	7.08 (2.45-20.42)	<0.001	3.08 (1.61-5.91)	0.001	2.34 (1.36-4.05)	0.002	Not Sig	Not Sig	Not Sig
LAML	Not Sig	NA	NA	0.95 (0.62-1.45)	0.819	NA	NA	Not Sig	Not Sig	Not Sig
LGG	upregulated, P < 0.01	2.03 (1.41-2.93)	<0.001	1.94 (1.37-2.75)	<0.001	1.30 (0.99-1.70)	0.061	Not Sig	Not Sig	Not Sig
LIHC	upregulated, P < 0.001	2.13 (1.34-3.36)	0.001	1.78 (1.25-2.52)	0.001	1.91 (1.43-2.57)	<0.001	Not Sig	Not Sig	Not Sig
LUAD	upregulated, P < 0.001	1.96 (1.35-2.86)	<0.001	1.64 (1.23-2.19)	0.001	1.52 (1.17-1.99)	0.002	R=0.510, P<0.001	R=-0.234，P<0.001	R=0.22，P<0.001
LUADLUSC	Not Sig	1.27 (0.96-1.68)	0.088	1.15 (0.94-1.40)	0.171	0.94 (0.77-1.16)	0.582	Not Sig	Not Sig	Not Sig
LUSC	upregulated, P < 0.001	1.05 (0.69-1.60)	0.827	0.88 (0.67-1.15)	0.36	0.95 (0.69-1.31)	0.755	R=0.580, P<0.001	R=0.113，P<0.06	R=-0.156，P<0.001
MESO	Not Sig	3.09 (1.62-5.92)	0.001	2.96 (1.78-4.91)	<0.001	1.62 (0.96-2.76)	0.073	Not Sig	R=-0.222，P<0.05	R=0.342，P<0.01
OSCC	Not Sig	1.25 (0.83-1.88)	0.291	1.31 (0.94-1.82)	0.109	1.08 (0.77-1.52)	0.655	Not Sig	Not Sig	Not Sig
OV	Not Sig	1.01 (0.77-1.34)	0.934	1.04 (0.80-1.35)	0.774	0.96 (0.76-1.21)	0.717	Not Sig	Not Sig	Not Sig
PAAD	Not Sig	1.61 (1.01-2.58)	0.045	1.41 (0.93-2.12)	0.105	1.59 (1.08-2.35)	0.019	Not Sig	Not Sig	Not Sig
PCPG	Not Sig	58116 (0.00-Inf)	0.998	2.98 (0.60-14.81)	0.182	3.24 (1.25-8.37)	0.015	Not Sig	Not Sig	Not Sig
PRAD	Not Sig	1.31 (0.21-8.15)	0.771	1.23 (0.34-4.52)	0.753	2.44 (1.58-3.77)	<0.001	Not Sig	Not Sig	Not Sig
READ	upregulated, P < 0.001	1.19 (0.41-3.45)	0.749	0.55 (0.25-1.22)	0.142	0.75 (0.39-1.44)	0.384	R=0.520, P<0.001	Not Sig	Not Sig
SARC	Not Sig	1.39 (0.90-2.15)	0.143	1.42 (0.95-2.11)	0.087	1.27 (0.91-1.76)	0.158	R=0.460, P<0.001	Not Sig	Not Sig
SKCM	Not Sig	1.63 (1.22-2.18)	0..001	1.64 (1.25-2.15)	<0.001	1.28 (1.02-1.60)	0.031	R=0.600, P<0.001	Not Sig	Not Sig
STAD	upregulated, P < 0.001	0.96 (0.63-1.46)	0.841	0.89 (0.64-1.24)	0.508	0.89 (0.63-1.27)	0.535	R=0.600, P<0.001	Not Sig	Not Sig
TARGET-OS	Not Sig	NA	NA	0.40 (0.21-0.76)	0.006	0.63 (0.37-1.09)	0.098	Not Sig	Not Sig	Not Sig
TGCT	Not Sig	1.84 (0.17-20.28)	0.619	2.25 (0.23-22.27)	0.489	1.50 (0.79-2.82)	0.213	R=0.550, P<0.001	Not Sig	Not Sig
THCA	upregulated, P < 0.001	NA	NA	1.83 (0.63-5.26)	0.265	1.78 (1.02-3.10)	0.044	Not Sig	R=-0.248，P<0.001	R=0.468，P<0.001
THYM	Not Sig	0.91 (0.13-6.48)	0.926	0.26 (0.05-1.26)	0.094	0.88 (0.37-2.13)	0.784	R=0.590, P<0.001	R=0.561，P<0.001	R=-0.237，P<0.05
UCEC	upregulated, P < 0.001	1.90 (1.13-3.19)	0.015	1.63 (1.07-2.47)	0.022	1.28 (0.90-1.81)	0.166	R=0.460, P<0.001	Not Sig	Not Sig
UCS	Not Sig	1.00 (0.48-2.08)	0.996	0.93 (0.46-1.87)	0.843	0.81 (0.42-1.58)	0.539	Not Sig	Not Sig	Not Sig
UVM	Not Sig	1.25 (0.52-3.01)	0.625	0.96 (0.42-2.21)	0.933	1.88 (0.83-4.29)	0.132	Not Sig	R=-0.278，P<0.05	R=0.224，P<0.05
