# Supplementary material for: Pan-Cancer Analysis Identified Homologous Recombination Factor With OB-Fold (HROB) as a Potential Biomarker for Various Tumor Types
Source: Front Genet. 2022 Jul 12;13:904060. doi: 10.3389/fgene.2022.904060 (PMC9315351; doi:10.3389/fgene.2022.904060)
Supplement: Supplementary file 3 [file Table4.XLSX]

## Sheet: ACC
	sample_id	event	time	expr	gene	group
	TCGA-OR-A5L9-01A-11R-A29S-07	1	29.0333	0.300096	HROB	Low
	TCGA-OR-A5L3-01A-11R-A29S-07	1	154.267	0.331607	HROB	Low
	TCGA-OR-A5LA-01A-11R-A29S-07	1	23.9667	0.408075	HROB	Low
	TCGA-OR-A5K3-01A-11R-A29S-07	1	115.5	0.473948	HROB	Low
	TCGA-OR-A5LN-01A-11R-A29S-07	1	78.0667	0.496256	HROB	Low
	TCGA-OR-A5JX-01A-11R-A29S-07	1	31.6667	0.628561	HROB	Low
	TCGA-PA-A5YG-01A-11R-A29S-07	1	25.2	0.632274	HROB	Low
	TCGA-OR-A5K8-01A-11R-A29S-07	1	24.9667	0.676333	HROB	Low
	TCGA-OR-A5JI-01A-11R-A29S-07	1	77.7	0.677236	HROB	Low
	TCGA-OR-A5JW-01A-11R-A29S-07	1	73.4	0.678084	HROB	Low
	TCGA-OR-A5JK-01A-11R-A29S-07	1	49.9	0.689678	HROB	Low
	TCGA-OR-A5LS-01A-11R-A29S-07	1	36.5333	0.689721	HROB	Low
	TCGA-OR-A5LK-01A-11R-A29S-07	1	91.3333	0.708351	HROB	Low
	TCGA-OR-A5J6-01A-31R-A29S-07	1	90.1	0.717986	HROB	Low
	TCGA-OR-A5J3-01A-11R-A29S-07	2	1.76667	0.752962	HROB	Low
	TCGA-OR-A5L5-01A-11R-A29S-07	1	43.9	0.755453	HROB	Low
	TCGA-OR-A5LG-01A-11R-A29S-07	2	46.4333	0.850972	HROB	Low
	TCGA-OR-A5LL-01A-11R-A29S-07	2	7.1	0.90724	HROB	Low
	TCGA-OR-A5K6-01A-11R-A29S-07	2	13.0333	0.967063	HROB	Low
	TCGA-OR-A5JV-01A-11R-A29S-07	2	31.7667	0.972396	HROB	Low
	TCGA-OR-A5KU-01A-11R-A29S-07	1	155.767	0.998176	HROB	Low
	TCGA-OR-A5LP-01A-11R-A29S-07	1	61.9	1.04248	HROB	Low
	TCGA-OR-A5KT-01A-11R-A29S-07	2	69.9667	1.05104	HROB	Low
	TCGA-PK-A5H9-01A-11R-A29S-07	1	20.5333	1.08011	HROB	Low
	TCGA-OR-A5JF-01A-11R-A29S-07	1	67.1667	1.14147	HROB	Low
	TCGA-OR-A5JD-01A-11R-A29S-07	1	101.267	1.15401	HROB	Low
	TCGA-OR-A5LR-01A-11R-A29S-07	1	28.4333	1.26068	HROB	Low
	TCGA-OR-A5JR-01A-11R-A29S-07	1	122.933	1.26575	HROB	Low
	TCGA-OR-A5L6-01A-11R-A29S-07	1	28.7	1.2807	HROB	Low
	TCGA-OR-A5JO-01A-11R-A29S-07	1	39.8	1.32702	HROB	Low
	TCGA-OR-A5J5-01A-11R-A29S-07	2	1.66667	1.3275	HROB	Low
	TCGA-OR-A5K1-01A-11R-A29S-07	2	27.5333	1.37433	HROB	Low
	TCGA-OR-A5LB-01A-11R-A29S-07	2	20.3667	1.4185	HROB	Low
	TCGA-OR-A5JT-01A-11R-A29S-07	1	30.2333	1.45054	HROB	Low
	TCGA-OR-A5JL-01A-11R-A29S-07	1	68.5333	1.45883	HROB	Low
	TCGA-OR-A5LD-01A-11R-A29S-07	2	14.8	1.45979	HROB	Low
	TCGA-OR-A5J2-01A-11R-A29S-07	2	9.63333	1.46691	HROB	Low
	TCGA-OR-A5LH-01A-11R-A29S-07	2	79.5	1.48406	HROB	Low
	TCGA-OR-A5J1-01A-11R-A29S-07	2	25.1333	1.53358	HROB	Low
	TCGA-OR-A5LM-01A-11R-A29S-07	1	61.9333	1.55423	HROB	High
	TCGA-OU-A5PI-01A-12R-A29S-07	2	11.7	1.58514	HROB	High
	TCGA-OR-A5L4-01A-11R-A29S-07	1	32.2333	1.62178	HROB	High
	TCGA-OR-A5L8-01A-11R-A29S-07	1	29.5	1.68643	HROB	High
	TCGA-OR-A5LO-01A-11R-A29S-07	2	5.1	1.75856	HROB	High
	TCGA-OR-A5K9-01A-11R-A29S-07	2	7.86667	1.77097	HROB	High
	TCGA-OR-A5JJ-01A-11R-A29S-07	2	16.3333	1.79641	HROB	High
	TCGA-OR-A5JZ-01A-11R-A29S-07	2	8.23333	1.84198	HROB	High
	TCGA-OR-A5JG-01A-11R-A29S-07	2	18.0333	1.84311	HROB	High
	TCGA-P6-A5OF-01A-11R-A29S-07	2	4.76667	1.85233	HROB	High
	TCGA-PK-A5HA-01A-11R-A29S-07	1	40.0333	1.92247	HROB	High
	TCGA-OR-A5LJ-01A-11R-A29S-07	2	3.26667	1.97425	HROB	High
	TCGA-OR-A5LT-01A-11R-A29S-07	1	18.3	1.99587	HROB	High
	TCGA-OR-A5JC-01A-11R-A29S-07	1	58.3333	2.00025	HROB	High
	TCGA-OR-A5JS-01A-11R-A29S-07	2	5.53333	2.04844	HROB	High
	TCGA-OR-A5J7-01A-11R-A29S-07	2	5.4	2.06956	HROB	High
	TCGA-OR-A5KW-01A-11R-A29S-07	1	69.2	2.08688	HROB	High
	TCGA-OR-A5KO-01A-11R-A29S-07	2	18.0333	2.0903	HROB	High
	TCGA-OR-A5JQ-01A-11R-A29S-07	1	36.7667	2.09675	HROB	High
	TCGA-OR-A5KV-01A-11R-A29S-07	2	37.2	2.11556	HROB	High
	TCGA-OR-A5JP-01A-11R-A29S-07	1	15.4667	2.21029	HROB	High
	TCGA-OR-A5LE-01A-11R-A29S-07	2	8.83333	2.39908	HROB	High
	TCGA-OR-A5K4-01A-11R-A29S-07	1	36.0667	2.49678	HROB	High
	TCGA-OR-A5KY-01A-11R-A29S-07	2	5.93333	2.49764	HROB	High
	TCGA-OR-A5K0-01A-11R-A29S-07	2	21.9667	2.63087	HROB	High
	TCGA-PK-A5H8-01A-11R-A29S-07	1	120.767	2.63494	HROB	High
	TCGA-OR-A5J9-01A-11R-A29S-07	2	13.8	2.65169	HROB	High
	TCGA-OR-A5JE-01A-11R-A29S-07	2	15.9	2.68762	HROB	High
	TCGA-PK-A5HB-01A-11R-A29S-07	2	7.1	2.69699	HROB	High
	TCGA-OR-A5K2-01A-11R-A29S-07	2	3.23333	2.7915	HROB	High
	TCGA-OR-A5LC-01A-11R-A29S-07	2	1.66667	2.89411	HROB	High
	TCGA-OR-A5JY-01A-31R-A29S-07	2	2.5	3.02057	HROB	High
	TCGA-P6-A5OG-01A-22R-A29S-07	2	0.366667	3.11947	HROB	High
	TCGA-OR-A5K5-01A-11R-A29S-07	2	3.6	3.12235	HROB	High
	TCGA-OR-A5JA-01A-11R-A29S-07	2	30.7333	3.23487	HROB	High
	TCGA-OR-A5J8-01A-11R-A29S-07	2	17.6667	3.35855	HROB	High
	TCGA-OR-A5KZ-01A-11R-A29S-07	2	1.2	3.64016	HROB	High
	TCGA-OR-A5JB-01A-11R-A29S-07	1	18.3667	3.67376	HROB	High
	TCGA-OR-A5JM-01A-11R-A29S-07	2	2.4	4.1747	HROB	High
	TCGA-OR-A5KX-01A-11R-A29S-07	2	2.06667	4.19384	HROB	High

## Sheet: KIRC
sample_id	event	time	expr	gene	group
TCGA-AK-3447-01A-01R-1766-07	1	40.5667	0.208761	HROB	Low
TCGA-B4-5832-01A-11R-1672-07	1	5.16667	0.310071	HROB	Low
TCGA-AK-3433-01A-02R-1277-07	1	113.633	0.334891	HROB	Low
TCGA-BP-4799-01A-01R-1305-07	2	11.7333	0.336919	HROB	Low
TCGA-B2-3923-01B-10R-A277-07	1	33.0667	0.352836	HROB	Low
TCGA-AK-3440-01A-02R-1277-07	1	95.5	0.389172	HROB	Low
TCGA-B0-4841-01A-01R-1277-07	2	3.6	0.456205	HROB	Low
TCGA-B2-3924-01A-02R-A277-07	1	36.4	0.469967	HROB	Low
TCGA-B8-4619-01A-02R-1325-07	1	17.4333	0.477694	HROB	Low
TCGA-BP-4334-01A-01R-1289-07	2	14.7333	0.482049	HROB	Low
TCGA-AK-3427-01A-01R-0864-07	1	119.433	0.51214	HROB	Low
TCGA-CZ-5989-01A-11R-1672-07	1	63.5	0.522418	HROB	Low
TCGA-B2-3923-01A-02R-A277-07	1	33.0667	0.530233	HROB	Low
TCGA-B0-5083-01A-02R-1420-07	2	34.8333	0.531465	HROB	Low
TCGA-B0-5117-01A-01R-1420-07	1	53.6	0.579713	HROB	Low
TCGA-AK-3451-01A-02R-1188-07	1	95.6	0.585986	HROB	Low
TCGA-DV-A4VZ-01A-11R-A266-07	1	12.1667	0.594661	HROB	Low
TCGA-DV-5565-01A-01R-1541-07	1	44.3	0.645296	HROB	Low
TCGA-6D-AA2E-01A-11R-A37O-07	1	12.0667	0.704812	HROB	Low
TCGA-BP-4994-01A-01R-1334-07	1	43.6	0.715285	HROB	Low
TCGA-BP-5191-01A-01R-1426-07	1	32.2333	0.715777	HROB	Low
TCGA-BP-4159-01A-02R-1289-07	2	78.4	0.732987	HROB	Low
TCGA-AK-3465-01A-02R-1325-07	1	12.3	0.734	HROB	Low
TCGA-BP-4995-01A-01R-1334-07	1	45.7	0.739756	HROB	Low
TCGA-B0-4834-01A-01R-1305-07	1	69.6667	0.739946	HROB	Low
TCGA-AK-3456-01A-02R-1325-07	1	38.1	0.747518	HROB	Low
TCGA-BP-5175-01A-01R-1426-07	1	31.0667	0.747681	HROB	Low
TCGA-B8-A54I-01A-21R-A33J-07	1	5	0.747716	HROB	Low
TCGA-B2-5633-01A-01R-A277-07	1	32.1	0.764343	HROB	Low
TCGA-B8-4621-01A-01R-1503-07	1	26.2667	0.798082	HROB	Low
TCGA-AK-3443-01A-02R-1325-07	1	47.4333	0.8036	HROB	Low
TCGA-BP-4166-01A-02R-1289-07	1	0.433333	0.811724	HROB	Low
TCGA-BP-5169-01A-01R-1426-07	1	6.43333	0.814503	HROB	Low
TCGA-BP-5168-01A-01R-1420-07	1	48.7667	0.829449	HROB	Low
TCGA-B0-4839-01A-01R-1305-07	1	54.6333	0.844245	HROB	Low
TCGA-B0-5698-01A-11R-1672-07	1	121.033	0.855564	HROB	Low
TCGA-BP-4959-01A-01R-1334-07	1	88.6667	0.856578	HROB	Low
TCGA-AK-3455-01A-01R-0864-07	1	22.7667	0.863895	HROB	Low
TCGA-BP-5190-01A-01R-1426-07	1	33.7	0.868418	HROB	Low
TCGA-BP-4782-01A-02R-1420-07	1	11.8	0.889773	HROB	Low
TCGA-A3-3374-01A-02R-1325-07	1	43.8	0.890236	HROB	Low
TCGA-BP-5195-01A-02R-1426-07	1	24.9667	0.902941	HROB	Low
TCGA-B8-5546-01A-01R-1541-07	1	16.8333	0.906936	HROB	Low
TCGA-B2-3923-01A-02R-1325-07	1	33.0667	0.92314	HROB	Low
TCGA-BP-4160-01A-02R-1289-07	1	96.0333	0.929693	HROB	Low
TCGA-BP-4756-01A-01R-1289-07	1	12.4667	0.935214	HROB	Low
TCGA-B0-5121-01A-02R-1420-07	1	49.5	0.940967	HROB	Low
TCGA-B0-4817-01A-01R-1277-07	1	33.9667	0.943533	HROB	Low
TCGA-BP-5006-01A-01R-1334-07	1	28	0.961184	HROB	Low
TCGA-BP-5176-01A-01R-1426-07	1	53	0.964488	HROB	Low
TCGA-BP-4992-01A-01R-1334-07	1	16.7	0.965026	HROB	Low
TCGA-BP-4960-01A-01R-1334-07	1	72.4	0.984892	HROB	Low
TCGA-AK-3450-01A-02R-1277-07	1	59.3	0.991021	HROB	Low
TCGA-BP-5010-01A-02R-1420-07	2	19.4	0.994822	HROB	Low
TCGA-CJ-4870-01A-01R-1305-07	1	49.9333	1.00722	HROB	Low
TCGA-BP-4769-01A-01R-1289-07	1	62.5333	1.01268	HROB	Low
TCGA-A3-3335-01A-01R-0864-07	2	36.6	1.01424	HROB	Low
TCGA-BP-4969-01A-01R-1334-07	1	59.8	1.01426	HROB	Low
TCGA-CZ-5982-01A-11R-1672-07	1	81.3	1.01678	HROB	Low
TCGA-B2-5635-01A-01R-A277-07	1	25.1667	1.02403	HROB	Low
TCGA-BP-4981-01A-01R-1334-07	1	36.5667	1.02427	HROB	Low
TCGA-MM-A564-01A-11R-A266-07	1	20.2333	1.02556	HROB	Low
TCGA-CZ-5453-01A-01R-1503-07	1	80.6333	1.02674	HROB	Low
TCGA-CJ-4871-01A-01R-1305-07	2	5.63333	1.02984	HROB	Low
TCGA-BP-5001-01A-01R-1334-07	1	39.2333	1.03639	HROB	Low
TCGA-CJ-5678-01A-11R-1541-07	2	13.3	1.03684	HROB	Low
TCGA-B8-4146-01B-11R-1672-07	1	17.0333	1.05056	HROB	Low
TCGA-G6-A5PC-01A-11R-A33J-07	2	8.06667	1.0614	HROB	Low
TCGA-CZ-5457-01A-01R-1503-07	2	5.8	1.06329	HROB	Low
TCGA-BP-4797-01A-01R-1305-07	1	36.9	1.06636	HROB	Low
TCGA-BP-5185-01A-01R-1426-07	2	24.5333	1.06813	HROB	Low
TCGA-CJ-4904-01A-02R-1426-07	2	9.26667	1.06942	HROB	Low
TCGA-B0-4843-01A-01R-1277-07	2	10.6667	1.07264	HROB	Low
TCGA-B8-4151-01A-01R-1188-07	1	43.3	1.07606	HROB	Low
TCGA-B4-5377-01A-01R-1503-07	1	12.1667	1.077	HROB	Low
TCGA-CZ-4856-01A-02R-1426-07	1	0.6	1.07868	HROB	Low
TCGA-BP-5192-01A-01R-1426-07	1	23.8	1.0866	HROB	Low
TCGA-A3-A6NJ-01A-12R-A33J-07	1	15.6	1.08926	HROB	Low
TCGA-B0-4694-01A-01R-1277-07	1	3.53333	1.09131	HROB	Low
TCGA-B0-4818-01A-01R-1503-07	2	4.23333	1.09872	HROB	Low
TCGA-CW-5591-01A-01R-1541-07	1	75.7	1.10231	HROB	Low
TCGA-B0-5707-01A-11R-1541-07	1	124.8	1.11314	HROB	Low
TCGA-CW-5581-01A-02R-1541-07	1	93.3	1.11333	HROB	Low
TCGA-B2-5636-01A-02R-1541-07	1	30.6333	1.11517	HROB	Low
TCGA-CJ-5676-01A-11R-1541-07	2	73.9667	1.11966	HROB	Low
TCGA-BP-4343-01A-02R-1289-07	2	11	1.12467	HROB	Low
TCGA-BP-4777-01A-01R-1289-07	1	57.7	1.14065	HROB	Low
TCGA-AK-3436-01A-02R-1325-07	2	39.6333	1.14362	HROB	Low
TCGA-CZ-4866-01A-01R-1503-07	1	108.9	1.14554	HROB	Low
TCGA-BP-5202-01A-02R-1426-07	1	0.966667	1.14724	HROB	Low
TCGA-BP-4993-01A-02R-1420-07	1	5.9	1.14758	HROB	Low
TCGA-A3-3357-01A-02R-1420-07	1	89.6	1.14838	HROB	Low
TCGA-BP-4174-01A-02R-1289-07	1	62.6333	1.14938	HROB	Low
TCGA-AK-3425-01A-02R-1277-07	1	111.433	1.15103	HROB	Low
TCGA-BP-4759-01A-01R-1289-07	1	79.0667	1.15254	HROB	Low
TCGA-CJ-4903-01A-01R-1426-07	1	52	1.15644	HROB	Low
TCGA-B0-4819-01A-01R-1277-07	1	6.1	1.15822	HROB	Low
TCGA-CJ-4885-01A-01R-1305-07	2	68.0333	1.15886	HROB	Low
TCGA-BP-4349-01A-01R-1289-07	1	12.4	1.16098	HROB	Low
TCGA-CZ-5467-01A-01R-1503-07	2	2.06667	1.16376	HROB	Low
TCGA-CJ-5675-01A-11R-1541-07	2	30	1.16448	HROB	Low
TCGA-B2-3924-01B-03R-A277-07	1	36.4	1.1738	HROB	Low
TCGA-CZ-5452-01A-01R-1503-07	1	59.6333	1.1761	HROB	Low
TCGA-B0-4693-01A-01R-1277-07	1	2.56667	1.17638	HROB	Low
TCGA-B0-4844-01A-01R-1277-07	2	2.06667	1.17806	HROB	Low
TCGA-AK-3434-01A-02R-1277-07	2	54.6667	1.18575	HROB	Low
TCGA-B8-A54J-01A-11R-A33J-07	1	17.6	1.18619	HROB	Low
TCGA-CJ-4874-01A-01R-1305-07	1	76.1	1.18757	HROB	Low
TCGA-A3-3324-01A-02R-1325-07	1	39.5333	1.18894	HROB	Low
TCGA-AK-3429-01A-02R-1325-07	1	110.933	1.19507	HROB	Low
TCGA-BP-4804-01A-02R-1305-07	2	9.83333	1.19685	HROB	Low
TCGA-B0-4714-01A-01R-1277-07	2	3.3	1.19698	HROB	Low
TCGA-CJ-6032-01A-11R-1672-07	1	121.3	1.19794	HROB	Low
TCGA-B0-5085-01A-01R-1334-07	1	25.6667	1.1982	HROB	Low
TCGA-A3-3329-01A-01R-0864-07	1	54.1333	1.20869	HROB	Low
TCGA-A3-3313-01A-02R-1325-07	1	24.5	1.21191	HROB	Low
TCGA-B8-4153-01B-11R-1672-07	2	7.43333	1.21861	HROB	Low
TCGA-B0-5088-01A-01R-1334-07	1	18.7667	1.21894	HROB	Low
TCGA-CJ-4644-01A-02R-1325-07	2	3.1	1.21936	HROB	Low
TCGA-AS-3777-01A-01R-0864-07	1	41.2667	1.22614	HROB	Low
TCGA-BP-4999-01A-01R-1334-07	1	42.2	1.22693	HROB	Low
TCGA-A3-3363-01A-01R-0864-07	1	10.6333	1.22757	HROB	Low
TCGA-BP-4327-01A-01R-1289-07	1	3.63333	1.22887	HROB	Low
TCGA-CJ-4912-01A-01R-1426-07	1	55.2333	1.23315	HROB	Low
TCGA-BP-4176-01A-02R-1289-07	1	65.1667	1.23563	HROB	Low
TCGA-BP-4789-01A-01R-1305-07	1	49.6333	1.24526	HROB	Low
TCGA-A3-3343-01A-01R-0864-07	1	31.5	1.24675	HROB	Low
TCGA-A3-A8OV-01A-11R-A37O-07	1	11.3333	1.2551	HROB	Low
TCGA-A3-3362-01A-02R-1325-07	1	51.9667	1.25727	HROB	Low
TCGA-B4-5844-01A-11R-1672-07	1	0.233333	1.25771	HROB	Low
TCGA-BP-4962-01A-01R-1334-07	1	59.5	1.25989	HROB	Low
TCGA-CJ-4884-01A-01R-1305-07	1	58.6333	1.26155	HROB	Low
TCGA-CZ-5466-01A-01R-1503-07	1	22.8333	1.26196	HROB	Low
TCGA-BP-5194-01A-02R-1426-07	1	13.6	1.26318	HROB	Low
TCGA-BP-4776-01A-01R-1289-07	1	13.7	1.26451	HROB	Low
TCGA-A3-3373-01A-02R-1420-07	1	54.0333	1.26661	HROB	Low
TCGA-BP-4758-01A-01R-1289-07	1	73.6	1.26904	HROB	Low
TCGA-BP-4763-01A-01R-1289-07	1	42.3333	1.27222	HROB	Low
TCGA-BP-5000-01A-01R-1334-07	1	18.7667	1.27345	HROB	Low
TCGA-BP-4803-01A-01R-1305-07	1	6.8	1.27964	HROB	Low
TCGA-DV-5576-01A-01R-1541-07	2	24.2333	1.2816	HROB	Low
TCGA-CJ-5689-01A-11R-1541-07	1	54	1.28219	HROB	Low
TCGA-BP-4971-01A-01R-1334-07	1	49.5667	1.2836	HROB	Low
TCGA-A3-A8OW-01A-11R-A37O-07	1	10.7667	1.2837	HROB	Low
TCGA-BP-5009-01A-01R-1334-07	2	10.8	1.28409	HROB	Low
TCGA-CJ-5684-01A-11R-1541-07	1	74.3667	1.28421	HROB	Low
TCGA-AK-3458-01A-01R-1503-07	1	38.9333	1.28543	HROB	Low
TCGA-BP-4344-01A-01R-1289-07	1	55.5333	1.28957	HROB	Low
TCGA-EU-5907-01A-11R-1672-07	1	4.23333	1.29757	HROB	Low
TCGA-AK-3453-01A-02R-1277-07	1	84.3667	1.30547	HROB	Low
TCGA-BP-4341-01A-01R-1289-07	2	52.9667	1.31086	HROB	Low
TCGA-BP-4326-01A-01R-1289-07	2	31.9333	1.3206	HROB	Low
TCGA-BP-4964-01A-01R-1334-07	1	62.0667	1.32297	HROB	Low
TCGA-BP-4165-01A-02R-1289-07	2	34.9667	1.32719	HROB	Low
TCGA-BP-5174-01A-01R-1426-07	1	75.2333	1.32818	HROB	Low
TCGA-BP-5200-01A-01R-1426-07	1	35.4333	1.3299	HROB	Low
TCGA-BP-4961-01A-01R-1334-07	1	64.5	1.33046	HROB	Low
TCGA-B0-5706-01A-11R-1541-07	1	106.833	1.33171	HROB	Low
TCGA-B0-4945-01A-01R-1420-07	1	71.5	1.33501	HROB	Low
TCGA-CJ-5672-01A-11R-1541-07	1	73	1.33792	HROB	Low
TCGA-CW-5590-01A-01R-1541-07	2	22.4	1.34017	HROB	Low
TCGA-AK-3460-01A-02R-1277-07	1	83.6	1.34073	HROB	Low
TCGA-CZ-4865-01A-02R-1503-07	1	5.53333	1.34293	HROB	Low
TCGA-BP-4973-01A-01R-1334-07	1	46.1333	1.34591	HROB	Low
TCGA-BP-4765-01A-01R-1289-07	1	72.8	1.34624	HROB	Low
TCGA-CZ-4854-01A-01R-1305-07	1	46.8	1.34904	HROB	Low
TCGA-B2-3924-01A-02R-1325-07	1	36.4	1.35067	HROB	Low
TCGA-BP-5170-01A-01R-1426-07	1	80.4	1.35137	HROB	Low
TCGA-B0-5096-01A-01R-1420-07	1	2.26667	1.35422	HROB	Low
TCGA-B8-5165-01A-01R-1420-07	1	24.5667	1.35467	HROB	Low
TCGA-B8-5164-01A-01R-1420-07	1	0.866667	1.35654	HROB	Low
TCGA-BP-4355-01A-01R-1289-07	1	31.7667	1.36167	HROB	Low
TCGA-CZ-5460-01A-01R-1503-07	1	95.7667	1.36555	HROB	Low
TCGA-CJ-4916-01A-01R-1426-07	1	45.7667	1.36662	HROB	Low
TCGA-CJ-4875-01A-01R-1305-07	2	17.7	1.36926	HROB	Low
TCGA-CJ-4897-01A-03R-1426-07	2	47.4333	1.36946	HROB	Low
TCGA-CJ-5679-01A-11R-1541-07	2	19.8333	1.3699	HROB	Low
TCGA-B2-5635-01B-04R-A277-07	1	25.1667	1.37023	HROB	Low
TCGA-B0-4838-01A-01R-1305-07	1	27.8	1.37102	HROB	Low
TCGA-B8-5552-01B-11R-1672-07	1	34.8667	1.37378	HROB	Low
TCGA-CJ-4899-01A-01R-1334-07	1	50.9333	1.37638	HROB	Low
TCGA-B0-4849-01A-01R-1277-07	2	0.133333	1.37836	HROB	Low
TCGA-BP-4335-01A-01R-1289-07	2	5.33333	1.38036	HROB	Low
TCGA-B0-5695-01A-11R-1541-07	1	71.6667	1.38508	HROB	Low
TCGA-A3-3320-01A-02R-1325-07	1	50.2667	1.38929	HROB	Low
TCGA-CJ-4886-01A-01R-1305-07	1	65.0667	1.39202	HROB	Low
TCGA-B0-4847-01A-01R-1277-07	1	26.4333	1.39466	HROB	Low
TCGA-B0-4837-01A-01R-1305-07	2	40.2667	1.39492	HROB	Low
TCGA-DV-5568-01A-01R-1541-07	1	12.3333	1.3962	HROB	Low
TCGA-CJ-4893-01A-01R-1305-07	1	25	1.39669	HROB	Low
TCGA-CJ-4887-01A-01R-1305-07	2	10.7333	1.40077	HROB	Low
TCGA-CJ-4900-01A-01R-1334-07	2	57.1333	1.4013	HROB	Low
TCGA-B0-5115-01A-01R-1420-07	2	2.5	1.4079	HROB	Low
TCGA-CJ-4643-01A-02R-1325-07	1	59.7667	1.40793	HROB	Low
TCGA-BP-4762-01A-02R-1289-07	1	44.7667	1.40892	HROB	Low
TCGA-BP-4784-01A-01R-1305-07	1	61.8	1.409	HROB	Low
TCGA-B0-5108-01A-01R-1420-07	1	59.4	1.41002	HROB	Low
TCGA-CZ-5462-01A-01R-1503-07	2	10.3667	1.41029	HROB	Low
TCGA-BP-4807-01A-01R-1305-07	1	7.03333	1.41142	HROB	Low
TCGA-EU-5904-01A-11R-1672-07	1	18.3667	1.41213	HROB	Low
TCGA-A3-3311-01A-02R-1325-07	1	39.7	1.4126	HROB	Low
TCGA-B0-4842-01A-02R-1420-07	2	8.33333	1.41368	HROB	Low
TCGA-BP-4963-01A-01R-1334-07	1	61.1333	1.41638	HROB	Low
TCGA-A3-3316-01A-01R-0864-07	1	49.7667	1.41786	HROB	Low
TCGA-MM-A84U-01A-11R-A37O-07	1	23.3333	1.42083	HROB	Low
TCGA-B8-4622-01A-02R-1277-07	2	40.9	1.42208	HROB	Low
TCGA-B0-5106-01A-01R-1420-07	1	53.2667	1.42256	HROB	Low
TCGA-CJ-4889-01A-01R-1305-07	1	64.8667	1.4266	HROB	Low
TCGA-CZ-4853-01A-01R-1426-07	1	25.8	1.42686	HROB	Low
TCGA-T7-A92I-01A-11R-A37O-07	1	11.8667	1.42884	HROB	Low
TCGA-CJ-4902-01A-01R-1426-07	1	50.6667	1.43097	HROB	Low
TCGA-BP-5177-01A-01R-1426-07	1	9.76667	1.43295	HROB	Low
TCGA-B2-4098-01A-02R-1325-07	1	1.7	1.43602	HROB	Low
TCGA-BP-4167-01A-02R-1325-07	1	90.6	1.43715	HROB	Low
TCGA-B0-5694-01A-11R-1541-07	2	9.6	1.44431	HROB	Low
TCGA-B0-5400-01A-01R-1503-07	1	57.7667	1.45159	HROB	Low
TCGA-MW-A4EC-01A-11R-A266-07	1	16.6	1.45287	HROB	Low
TCGA-CJ-4876-01A-01R-1305-07	1	65.1667	1.45451	HROB	Low
TCGA-A3-3358-01A-01R-1541-07	1	43.5667	1.45553	HROB	Low
TCGA-B2-5639-01A-01R-1541-07	2	5.43333	1.45682	HROB	Low
TCGA-BP-4987-01A-01R-1334-07	1	37.4667	1.45712	HROB	Low
TCGA-B0-4713-01A-01R-1277-07	2	6.73333	1.46103	HROB	Low
TCGA-CJ-5686-01A-11R-1672-07	1	67.9333	1.46334	HROB	Low
TCGA-BP-5182-01A-01R-1426-07	1	38.8333	1.46351	HROB	Low
TCGA-B8-4154-01A-01R-1188-07	1	46	1.46423	HROB	Low
TCGA-B0-5700-01A-11R-1541-07	1	59.6667	1.46452	HROB	Low
TCGA-BP-4985-01A-01R-1334-07	2	6.83333	1.46487	HROB	Low
TCGA-B0-5713-01A-11R-1672-07	1	92.7333	1.46575	HROB	Low
TCGA-BP-4790-01A-01R-1305-07	1	37.0333	1.47266	HROB	Low
TCGA-BP-4975-01A-01R-1334-07	1	47.7667	1.47268	HROB	Low
TCGA-A3-3307-01A-01R-0864-07	1	47.8667	1.4728	HROB	Low
TCGA-B2-5633-01B-04R-A277-07	1	32.1	1.47567	HROB	Low
TCGA-BP-4158-01A-02R-1289-07	1	112.567	1.4779	HROB	Low
TCGA-B8-5553-01A-01R-1541-07	1	14.5	1.4782	HROB	Low
TCGA-A3-A8OX-01A-11R-A37O-07	1	0	1.47837	HROB	Low
TCGA-B0-5100-01A-01R-1420-07	2	47.5333	1.47886	HROB	Low
TCGA-B0-5712-01A-11R-1672-07	2	24.1667	1.48141	HROB	Low
TCGA-CZ-4859-01A-02R-1426-07	1	59.5667	1.48286	HROB	Low
TCGA-BP-4774-01A-01R-1289-07	1	62.8333	1.48491	HROB	Low
TCGA-A3-3365-01A-01R-0864-07	1	29.1	1.48588	HROB	Low
TCGA-BP-4170-01A-02R-1289-07	1	78.1	1.48596	HROB	Low
TCGA-CW-5587-01A-01R-1541-07	2	66.7667	1.48608	HROB	Low
TCGA-BP-4329-01A-02R-1289-07	2	4.46667	1.48669	HROB	Low
TCGA-CJ-5681-01A-11R-1541-07	2	0.566667	1.48745	HROB	Low
TCGA-CZ-5468-01A-01R-1503-07	2	1.96667	1.48763	HROB	Low
TCGA-BP-4801-01A-02R-1420-07	1	37.4667	1.4878	HROB	Low
TCGA-BP-4781-01A-01R-1305-07	1	69.3333	1.49255	HROB	Low
TCGA-B0-5697-01A-11R-1541-07	1	87.6667	1.49432	HROB	Low
TCGA-B2-5641-01A-01R-1541-07	1	21.8667	1.49451	HROB	Low
TCGA-CJ-4878-01A-01R-1305-07	1	72.8667	1.49489	HROB	Low
TCGA-BP-5189-01A-02R-1426-07	2	21.1333	1.49522	HROB	Low
TCGA-B8-A54F-01A-11R-A266-07	1	17.3	1.49554	HROB	Low
TCGA-CJ-6028-01A-11R-1672-07	2	4.56667	1.50152	HROB	Low
TCGA-B0-5110-01A-01R-1420-07	1	66.9667	1.50372	HROB	Low
TCGA-CJ-4892-01A-01R-1305-07	1	50.7	1.50487	HROB	Low
TCGA-BP-5007-01A-01R-1334-07	1	38	1.50635	HROB	Low
TCGA-AK-3461-01A-02R-1277-07	1	73.9	1.50956	HROB	Low
TCGA-B8-A8YJ-01A-13R-A39I-07	1	14.3667	1.51171	HROB	Low
TCGA-BP-4325-01A-02R-1289-07	1	98.8	1.51238	HROB	Low
TCGA-B4-5834-01A-11R-1672-07	1	1.26667	1.51472	HROB	Low
TCGA-B2-4101-01A-02R-1277-07	1	21.6	1.51576	HROB	Low
TCGA-B0-5696-01A-11R-1541-07	2	57.2333	1.51873	HROB	Low
TCGA-B0-5075-01A-01R-1334-07	1	21.2333	1.51995	HROB	Low
TCGA-CZ-5463-01A-01R-1503-07	1	22.0667	1.52484	HROB	Low
TCGA-B0-4833-01A-01R-1305-07	2	79.5333	1.52643	HROB	Low
TCGA-BP-4164-01A-02R-1325-07	1	33.0667	1.52768	HROB	Low
TCGA-BP-4972-01A-01R-1334-07	1	50.0667	1.53271	HROB	Low
TCGA-BP-4332-01A-01R-1289-07	1	37.7667	1.5328	HROB	Low
TCGA-DV-A4W0-01A-11R-A266-07	2	66.9333	1.53414	HROB	Low
TCGA-BP-4998-01A-01R-1334-07	1	31.0667	1.53615	HROB	High
TCGA-CJ-4869-01A-02R-1426-07	2	58.4667	1.53664	HROB	High
TCGA-CZ-4864-01A-01R-1503-07	1	94.3333	1.538	HROB	High
TCGA-CJ-4640-01A-02R-1325-07	1	116	1.53979	HROB	High
TCGA-B2-4099-01A-02R-1188-07	1	32.4	1.54442	HROB	High
TCGA-B0-5402-01A-01R-1503-07	2	14.8	1.54451	HROB	High
TCGA-CJ-4891-01A-01R-1305-07	1	27.3	1.54685	HROB	High
TCGA-BP-4970-01A-01R-1334-07	1	14.4333	1.5473	HROB	High
TCGA-BP-4161-01A-02R-1325-07	2	89.5	1.55322	HROB	High
TCGA-BP-4345-01A-01R-1289-07	1	50.5333	1.55392	HROB	High
TCGA-CJ-5683-01A-11R-1541-07	1	62.9667	1.55463	HROB	High
TCGA-B4-5836-01A-11R-1672-07	1	4.7	1.55535	HROB	High
TCGA-BP-4968-01A-01R-1334-07	1	58.2	1.55648	HROB	High
TCGA-CZ-5455-01A-01R-1503-07	2	18.7	1.55667	HROB	High
TCGA-B0-4816-01A-01R-1503-07	2	45.7	1.55761	HROB	High
TCGA-A3-A8OU-01A-11R-A37O-07	1	0	1.56044	HROB	High
TCGA-B0-4712-01A-01R-1503-07	2	44.5667	1.56759	HROB	High
TCGA-A3-3382-01A-02R-1325-07	2	17.1333	1.56827	HROB	High
TCGA-B0-4700-01A-02R-1541-07	2	66	1.56931	HROB	High
TCGA-CW-6093-01A-11R-1672-07	1	104.867	1.56959	HROB	High
TCGA-B2-A4SR-01A-11R-A266-07	2	8.86667	1.57165	HROB	High
TCGA-BP-4177-01A-02R-1420-07	1	55.6667	1.57178	HROB	High
TCGA-DV-5574-01A-01R-1541-07	2	11.9	1.5733	HROB	High
TCGA-BP-4795-01A-02R-1420-07	1	20.6667	1.57513	HROB	High
TCGA-B8-A54H-01A-11R-A33J-07	1	8.53333	1.57773	HROB	High
TCGA-CZ-5451-01A-01R-1503-07	1	64.3	1.58122	HROB	High
TCGA-BP-4989-01A-01R-1334-07	1	3.93333	1.58668	HROB	High
TCGA-B0-5094-01A-01R-1420-07	2	2.5	1.58837	HROB	High
TCGA-CZ-4863-01A-01R-1503-07	1	64.2667	1.59332	HROB	High
TCGA-CJ-4890-01A-01R-1305-07	2	2.33333	1.59582	HROB	High
TCGA-CZ-5470-01A-01R-1503-07	1	12.8667	1.59613	HROB	High
TCGA-B0-5705-01A-11R-1541-07	2	28.0667	1.60575	HROB	High
TCGA-BP-4163-01A-02R-1325-07	1	94.6333	1.60576	HROB	High
TCGA-BP-5004-01A-01R-1334-07	1	37.5333	1.6064	HROB	High
TCGA-BP-5186-01A-01R-1426-07	1	23.1	1.60719	HROB	High
TCGA-BP-5008-01A-01R-1334-07	1	35.7	1.60829	HROB	High
TCGA-BP-5180-01A-01R-1426-07	1	75.4333	1.61415	HROB	High
TCGA-CJ-6033-01A-11R-1672-07	2	4.8	1.61789	HROB	High
TCGA-CJ-4905-01A-02R-1426-07	1	49.8667	1.61841	HROB	High
TCGA-CJ-5680-01A-11R-1541-07	2	5.1	1.62422	HROB	High
TCGA-B8-4620-01A-02R-1325-07	2	20.1333	1.62973	HROB	High
TCGA-CZ-5458-01A-01R-1503-07	1	92.9667	1.63105	HROB	High
TCGA-A3-3306-01A-01R-0864-07	1	37.3333	1.63117	HROB	High
TCGA-B0-5701-01A-11R-1541-07	2	7.46667	1.63319	HROB	High
TCGA-BP-4162-01A-02R-1325-07	1	102.467	1.63648	HROB	High
TCGA-B0-5104-01A-01R-1420-07	1	91.7333	1.63793	HROB	High
TCGA-B0-4823-01A-02R-1420-07	1	15.1333	1.64127	HROB	High
TCGA-BP-4967-01A-01R-1334-07	1	6.83333	1.64225	HROB	High
TCGA-CW-5588-01A-01R-1541-07	1	67.2333	1.64232	HROB	High
TCGA-B0-5102-01A-01R-1420-07	2	91.1333	1.64318	HROB	High
TCGA-CJ-4636-01A-02R-1325-07	1	64.1333	1.64439	HROB	High
TCGA-B0-5691-01A-11R-1541-07	2	108.333	1.64802	HROB	High
TCGA-B0-5113-01A-01R-1420-07	1	39.1667	1.64841	HROB	High
TCGA-B0-4846-01A-01R-1277-07	2	5.43333	1.66418	HROB	High
TCGA-B0-5116-01A-02R-1420-07	2	37.6333	1.66447	HROB	High
TCGA-CJ-4918-01A-01R-1426-07	2	1.1	1.66672	HROB	High
TCGA-CZ-5461-01A-01R-1503-07	2	1.6	1.66732	HROB	High
TCGA-CZ-5987-01A-11R-1672-07	2	12.5667	1.66761	HROB	High
TCGA-CJ-6031-01A-11R-1672-07	1	63.5333	1.67041	HROB	High
TCGA-B0-5077-01A-01R-1334-07	1	43.9	1.67129	HROB	High
TCGA-3Z-A93Z-01A-11R-A37O-07	1	12.8333	1.67305	HROB	High
TCGA-CJ-4908-01A-01R-1426-07	1	51.0333	1.67377	HROB	High
TCGA-B0-4697-01A-01R-1277-07	2	19.2667	1.67477	HROB	High
TCGA-BP-4798-01A-01R-1305-07	2	11.1333	1.67842	HROB	High
TCGA-BP-4965-01A-01R-1334-07	1	62.3667	1.68123	HROB	High
TCGA-B0-4822-01A-01R-1277-07	2	37.0333	1.68134	HROB	High
TCGA-CJ-4639-01A-02R-1325-07	1	107.633	1.6846	HROB	High
TCGA-B0-5812-01A-11R-1672-07	1	127.8	1.68583	HROB	High
TCGA-BP-4340-01A-01R-1289-07	1	18.7333	1.68663	HROB	High
TCGA-BP-4982-01A-01R-1334-07	1	33.8	1.69108	HROB	High
TCGA-AK-3445-01A-02R-1277-07	1	79.7333	1.69145	HROB	High
TCGA-B8-5549-01A-01R-1541-07	1	6.46667	1.69195	HROB	High
TCGA-CZ-5465-01A-01R-1503-07	1	85.4667	1.69334	HROB	High
TCGA-G6-A8L8-01A-21R-A37O-07	1	36.3667	1.69375	HROB	High
TCGA-B0-4718-01A-01R-1277-07	2	25.6	1.69459	HROB	High
TCGA-B8-5162-01A-01R-1420-07	1	1.2	1.69495	HROB	High
TCGA-EU-5906-01A-11R-1672-07	1	6.86667	1.69625	HROB	High
TCGA-BP-5184-01A-01R-1426-07	1	37.7667	1.70021	HROB	High
TCGA-A3-3378-01A-02R-1325-07	1	21	1.70112	HROB	High
TCGA-A3-3359-01A-01R-0864-07	1	83.4667	1.70227	HROB	High
TCGA-BP-4771-01A-01R-1289-07	2	0.766667	1.70252	HROB	High
TCGA-AK-3454-01A-02R-1277-07	1	29.1333	1.70576	HROB	High
TCGA-BP-5187-01A-01R-1426-07	1	13.5333	1.70764	HROB	High
TCGA-B0-4824-01A-01R-1277-07	1	55.2333	1.71563	HROB	High
TCGA-CW-5583-01A-02R-1541-07	1	82.9667	1.71629	HROB	High
TCGA-BP-4347-01A-01R-1289-07	1	45.5667	1.71913	HROB	High
TCGA-A3-3323-01A-02R-1325-07	1	36.8667	1.72004	HROB	High
TCGA-B8-5545-01A-01R-1672-07	1	50.8333	1.72686	HROB	High
TCGA-B0-4691-01A-01R-1277-07	2	4.63333	1.72913	HROB	High
TCGA-A3-3317-01A-02R-1325-07	2	18.6667	1.73444	HROB	High
TCGA-BP-4986-01A-01R-1334-07	1	26.1667	1.7345	HROB	High
TCGA-B0-5711-01A-11R-1672-07	2	125.533	1.73541	HROB	High
TCGA-CZ-5454-01A-01R-1503-07	2	14.1	1.73663	HROB	High
TCGA-CJ-4873-01A-01R-1305-07	1	75.3	1.73763	HROB	High
TCGA-BP-4760-01A-02R-1420-07	2	48.5667	1.73824	HROB	High
TCGA-CW-6088-01A-11R-1672-07	1	107.4	1.74322	HROB	High
TCGA-A3-3352-01A-01R-0864-07	1	18.7	1.74637	HROB	High
TCGA-B4-5378-01A-01R-1503-07	1	5.83333	1.74679	HROB	High
TCGA-B0-4811-01A-01R-1503-07	2	15.2667	1.74915	HROB	High
TCGA-CJ-4907-01A-01R-1426-07	1	49.9667	1.75523	HROB	High
TCGA-B0-5119-01A-02R-1420-07	1	51.7333	1.75921	HROB	High
TCGA-B4-5843-01A-11R-1672-07	1	0.366667	1.75958	HROB	High
TCGA-A3-3385-01A-02R-1420-07	1	66.4333	1.76281	HROB	High
TCGA-B0-5710-01A-11R-1672-07	2	48.0333	1.76287	HROB	High
TCGA-CZ-4861-01A-01R-1305-07	2	14.8667	1.76716	HROB	High
TCGA-B8-5163-01A-01R-1420-07	1	27.4	1.76771	HROB	High
TCGA-CW-5584-01A-01R-1541-07	2	3.4	1.78317	HROB	High
TCGA-B8-A54D-01A-21R-A266-07	1	27.6667	1.78329	HROB	High
TCGA-B0-4828-01A-01R-1277-07	2	10.2333	1.78423	HROB	High
TCGA-B2-4102-01A-02R-1325-07	1	31.7333	1.78605	HROB	High
TCGA-A3-A8CQ-01A-11R-A37O-07	1	0.1	1.78665	HROB	High
TCGA-A3-3322-01A-02R-1325-07	1	49.2667	1.78794	HROB	High
TCGA-B0-4848-01A-01R-1277-07	2	16.4667	1.78965	HROB	High
TCGA-BP-4768-01A-01R-1289-07	1	13.3333	1.79623	HROB	High
TCGA-A3-3376-01A-02R-1420-07	1	56.5333	1.7964	HROB	High
TCGA-BP-5198-01A-01R-1426-07	1	20.1	1.79643	HROB	High
TCGA-A3-3328-01A-01R-0864-07	1	46.1667	1.79698	HROB	High
TCGA-BP-4342-01A-01R-1289-07	2	8	1.7977	HROB	High
TCGA-AK-3426-01A-02R-1325-07	2	8.53333	1.79774	HROB	High
TCGA-A3-3308-01A-02R-1325-07	1	0.533333	1.79915	HROB	High
TCGA-CJ-4634-01A-02R-1325-07	1	116.6	1.79948	HROB	High
TCGA-BP-5201-01A-01R-1426-07	2		1.80624	HROB	High
TCGA-A3-3380-01A-01R-0864-07	1	18.9	1.80925	HROB	High
TCGA-G6-A8L6-01A-11R-A37O-07	2	10.1333	1.80999	HROB	High
TCGA-CZ-5986-01A-11R-1672-07	1	12.4333	1.81221	HROB	High
TCGA-A3-3326-01A-01R-0864-07	1	37.9	1.81362	HROB	High
TCGA-BP-4977-01A-01R-1334-07	1	15.1333	1.81641	HROB	High
TCGA-B8-A7U6-01A-12R-A37O-07	1	16.5	1.82394	HROB	High
TCGA-A3-3367-01A-02R-1420-07	1	75.6667	1.83196	HROB	High
TCGA-BP-4330-01A-01R-1289-07	1	62.9333	1.83855	HROB	High
TCGA-CW-5589-01A-01R-1541-07	1	79.2667	1.83914	HROB	High
TCGA-BP-4991-01A-01R-1334-07	1	47.1	1.84028	HROB	High
TCGA-B8-5550-01A-01R-1541-07	2	23.1333	1.84931	HROB	High
TCGA-CW-6090-01A-11R-1672-07	2	92.6667	1.85202	HROB	High
TCGA-BP-5178-01A-01R-1426-07	2	13.2	1.85203	HROB	High
TCGA-B2-5633-01A-01R-1541-07	1	32.1	1.85486	HROB	High
TCGA-BP-4787-01A-01R-1305-07	2	8.63333	1.85597	HROB	High
TCGA-MM-A563-01A-11R-A266-07	1	19.7	1.85763	HROB	High
TCGA-CJ-4881-01A-01R-1305-07	2	62.7	1.85786	HROB	High
TCGA-BP-4353-01A-02R-1289-07	1	12.5	1.85968	HROB	High
TCGA-CJ-5682-01A-11R-1541-07	2	1.83333	1.86049	HROB	High
TCGA-CJ-4888-01A-01R-1305-07	2	20.2667	1.86236	HROB	High
TCGA-BP-4352-01A-01R-1289-07	2	0.433333	1.86251	HROB	High
TCGA-CJ-4920-01A-01R-1426-07	1	4.63333	1.86427	HROB	High
TCGA-CJ-5671-01A-11R-1541-07	1	132.9	1.86435	HROB	High
TCGA-B0-4827-01A-02R-1420-07	2	22.2667	1.86616	HROB	High
TCGA-AK-3431-01A-02R-1277-07	1	74.7	1.87152	HROB	High
TCGA-B0-5693-01A-11R-1541-07	1	135.8	1.88067	HROB	High
TCGA-CZ-5464-01A-01R-1503-07	1	70.9333	1.8819	HROB	High
TCGA-BP-5196-01A-01R-1426-07	1	33.9333	1.88286	HROB	High
TCGA-CZ-5456-01A-01R-1503-07	2	31.7	1.88375	HROB	High
TCGA-CJ-4638-01A-02R-1325-07	2	2.33333	1.89077	HROB	High
TCGA-DV-5566-01A-01R-1541-07	1	46.6	1.89284	HROB	High
TCGA-A3-3331-01A-02R-1325-07	1	49.5	1.89397	HROB	High
TCGA-CJ-4895-01A-01R-1305-07	2	2.03333	1.90289	HROB	High
TCGA-BP-4331-01A-01R-1289-07	1	81.8	1.90628	HROB	High
TCGA-B0-5081-01A-01R-1334-07	2	7.1	1.91264	HROB	High
TCGA-DV-5569-01A-01R-1541-07	1	11.8333	1.91765	HROB	High
TCGA-B4-5838-01A-11R-1672-07	1	5.53333	1.92125	HROB	High
TCGA-B0-4813-01A-01R-1277-07	1	0.6	1.92991	HROB	High
TCGA-A3-3370-01A-02R-1420-07	1	75.8	1.93373	HROB	High
TCGA-BP-4976-01A-01R-1334-07	1	54.4	1.93581	HROB	High
TCGA-CZ-5985-01A-11R-1672-07	1	66.5667	1.94192	HROB	High
TCGA-DV-5573-01A-01R-1541-07	1	37.6667	1.94213	HROB	High
TCGA-A3-A6NN-01A-12R-A33J-07	1	0.1	1.94269	HROB	High
TCGA-B0-4707-01A-01R-1277-07	2	20	1.94441	HROB	High
TCGA-GK-A6C7-01A-11R-A33J-07	1	2.03333	1.95094	HROB	High
TCGA-BP-4766-01A-01R-1289-07	1	48.7333	1.95479	HROB	High
TCGA-BP-4338-01A-01R-1289-07	2	58.5667	1.95616	HROB	High
TCGA-DV-A4W0-05A-11R-A266-07	2	66.9333	1.9584	HROB	High
TCGA-BP-4346-01A-01R-1289-07	1	49.7667	1.95891	HROB	High
TCGA-A3-A6NI-01A-11R-A33J-07	1	33.9333	1.95956	HROB	High
TCGA-CZ-4862-01A-01R-1305-07	1	109.033	1.96078	HROB	High
TCGA-DV-A4VX-01A-11R-A266-07	2	54.2	1.96112	HROB	High
TCGA-A3-A6NL-01A-11R-A33J-07	1	22.9667	1.96392	HROB	High
TCGA-B0-5709-01A-11R-1541-07	1	132.467	1.96702	HROB	High
TCGA-B8-5551-01A-01R-1541-07	1	0.533333	1.97042	HROB	High
TCGA-B0-5399-01A-01R-1503-07	1	47.0333	1.97918	HROB	High
TCGA-B8-5159-01A-01R-1420-07	1	24.0667	1.98039	HROB	High
TCGA-CJ-6030-01A-11R-1672-07	1	76.6333	1.98143	HROB	High
TCGA-B0-4836-01A-01R-1305-07	2	41.2667	1.9843	HROB	High
TCGA-CJ-4872-01A-01R-1305-07	1	47.8333	1.98913	HROB	High
TCGA-CJ-4635-01A-02R-1305-07	1	47.2	1.99369	HROB	High
TCGA-CJ-5677-01A-11R-1541-07	2	9.6	1.99615	HROB	High
TCGA-CJ-4641-01A-02R-1325-07	2		1.99708	HROB	High
TCGA-BP-4351-01A-01R-1289-07	2	29.1	1.99947	HROB	High
TCGA-BP-5181-01A-01R-1426-07	1	49.8333	1.99994	HROB	High
TCGA-B0-5080-01A-01R-1503-07	2	3.43333	2.00058	HROB	High
TCGA-B0-5092-01A-01R-1420-07	2	15.3	2.00092	HROB	High
TCGA-DV-5567-01A-01R-1541-07	2	66.8	2.01546	HROB	High
TCGA-B0-5702-01A-11R-1541-07	1	72.4	2.02812	HROB	High
TCGA-B0-5690-01A-11R-1541-07	1	113.067	2.02823	HROB	High
TCGA-BP-4974-01A-01R-1334-07	2	1.16667	2.03021	HROB	High
TCGA-B2-5635-01A-01R-1541-07	1	25.1667	2.03209	HROB	High
TCGA-A3-3319-01A-02R-1325-07	1	37.6667	2.03312	HROB	High
TCGA-B8-A54K-01A-11R-A33J-07	1	15.6333	2.03341	HROB	High
TCGA-A3-3325-01A-01R-0864-07	1	39	2.03582	HROB	High
TCGA-BP-5173-01A-01R-1426-07	1	2.06667	2.03728	HROB	High
TCGA-B8-5158-01A-01R-1420-07	1	40.6	2.04896	HROB	High
TCGA-B8-4148-01A-02R-1325-07	1	50.6667	2.05463	HROB	High
TCGA-B0-4814-01A-01R-1277-07	2	5.6	2.05656	HROB	High
TCGA-B0-5703-01A-11R-1541-07	1	74.8667	2.06742	HROB	High
TCGA-B0-4852-01A-01R-1503-07	2	28.6667	2.06949	HROB	High
TCGA-B0-4701-01A-01R-1277-07	2	7.93333	2.08725	HROB	High
TCGA-B0-4706-01A-01R-1503-07	1	2.16667	2.09695	HROB	High
TCGA-A3-3372-01A-02R-1325-07	1	24.5	2.10398	HROB	High
TCGA-CJ-4901-01A-01R-1426-07	1	48.3333	2.10663	HROB	High
TCGA-B0-5097-01A-01R-1420-07	2	11.9667	2.11355	HROB	High
TCGA-B8-A54E-01A-11R-A266-07	1	30.3	2.11511	HROB	High
TCGA-A3-3346-01A-01R-1766-07	2	3.8	2.13407	HROB	High
TCGA-A3-3349-01A-01R-1188-07	1	46.1667	2.13563	HROB	High
TCGA-BP-4169-01A-02R-1289-07	2	2.6	2.15052	HROB	High
TCGA-AK-3428-01A-02R-1277-07	1	124.267	2.16516	HROB	High
TCGA-CZ-5984-01A-11R-1672-07	1	68.9	2.16655	HROB	High
TCGA-CJ-4868-01A-01R-1305-07	2	1.23333	2.16958	HROB	High
TCGA-B0-4845-01A-01R-1277-07	2	24.9333	2.1714	HROB	High
TCGA-A3-3351-01A-02R-1325-07	1	30.3333	2.17674	HROB	High
TCGA-CJ-4894-01A-01R-1305-07	2	5.26667	2.18479	HROB	High
TCGA-CW-5580-01A-01R-1672-07	1	65.4667	2.1874	HROB	High
TCGA-BP-4761-01A-01R-1289-07	1	6.06667	2.19148	HROB	High
TCGA-BP-4337-01A-01R-1289-07	1	0.0666667	2.19431	HROB	High
TCGA-DV-5575-01A-01R-1541-07	1	57.6333	2.19666	HROB	High
TCGA-CJ-4637-01A-02R-1325-07	2	60.7	2.20114	HROB	High
TCGA-B0-4815-01A-01R-1503-07	2	52.9333	2.2141	HROB	High
TCGA-BP-5199-01A-01R-1426-07	1	45.1667	2.22446	HROB	High
TCGA-AS-3778-01A-01R-A32Z-07	1	1.43333	2.23813	HROB	High
TCGA-CZ-5988-01A-11R-1672-07	1	23.1	2.23941	HROB	High
TCGA-BP-4173-01A-02R-1289-07	1	63.1	2.2574	HROB	High
TCGA-B0-5692-01A-11R-1541-07	1	131.467	2.26075	HROB	High
TCGA-EU-5905-01A-11R-1672-07	1	3.96667	2.27293	HROB	High
TCGA-B0-5120-01A-01R-1420-07	1	38.9667	2.27738	HROB	High
TCGA-CJ-6027-01A-11R-1672-07	1	120.5	2.29603	HROB	High
TCGA-CZ-5459-01A-01R-1503-07	1	56.1	2.30034	HROB	High
TCGA-CZ-4857-01A-01R-1305-07	2	6.26667	2.30814	HROB	High
TCGA-CW-5585-01A-01R-1541-07	1	86.9667	2.31627	HROB	High
TCGA-B8-A54G-01A-11R-A266-07	1	1.76667	2.33343	HROB	High
TCGA-B0-5699-01A-11R-1541-07	2	3.13333	2.33571	HROB	High
TCGA-B0-4810-01A-01R-1503-07	2	6.83333	2.33996	HROB	High
TCGA-B0-5095-01A-01R-1420-07	1	8.16667	2.37457	HROB	High
TCGA-BP-4770-01A-01R-1503-07	2	5.63333	2.40343	HROB	High
TCGA-A3-3387-01A-01R-1541-07	1	20.5667	2.4593	HROB	High
TCGA-B0-4821-01A-01R-1503-07	2	41	2.48494	HROB	High
TCGA-CZ-5469-01A-01R-1503-07	2	3.66667	2.51524	HROB	High
TCGA-B0-4699-01A-01R-1277-07	1	3.66667	2.51948	HROB	High
TCGA-B0-5099-01A-01R-1420-07	1	16.1667	2.60858	HROB	High
TCGA-B0-4703-01A-01R-1277-07	2	6.06667	2.61616	HROB	High
TCGA-CJ-4882-01A-02R-1426-07	1	62.7667	2.61942	HROB	High
TCGA-CW-6097-01A-11R-1672-07	2	15.2333	2.62764	HROB	High
TCGA-BP-5183-01A-01R-1426-07	2	16.1667	2.66104	HROB	High
TCGA-CZ-4860-01A-01R-1305-07	2	6.86667	2.66893	HROB	High
TCGA-A3-3383-01A-02R-1325-07	1	28.7	2.7134	HROB	High
TCGA-CW-6087-01A-11R-1672-07	1	1.36667	2.71493	HROB	High
TCGA-A3-3347-01A-02R-1325-07	2	20.3333	2.72672	HROB	High
TCGA-B0-5107-01A-01R-1420-07	2	18.3	2.77461	HROB	High
TCGA-BP-4775-01A-01R-1289-07	1	61.4333	2.789	HROB	High
TCGA-BP-4354-01A-02R-1289-07	2	22.8333	2.85023	HROB	High
TCGA-B8-4143-01A-01R-1188-07	2	23.6333	2.85354	HROB	High
TCGA-G6-A8L7-01A-11R-A37O-07	1	71.1	2.96599	HROB	High
TCGA-BP-4983-01A-01R-1334-07	1	47.1	2.96967	HROB	High
TCGA-B0-4690-01A-01R-1277-07	2	1.43333	3.031	HROB	High
TCGA-B0-4710-01A-01R-1503-07	1	58.5	3.07416	HROB	High
TCGA-B0-5084-01A-01R-1334-07	2	2.16667	3.19704	HROB	High
TCGA-B4-5835-01A-11R-1672-07	1	0.533333	3.25568	HROB	High
TCGA-CZ-4858-01A-01R-1305-07	2	19.9	3.28057	HROB	High
TCGA-B0-5109-01A-02R-1420-07	2	2.33333	3.38724	HROB	High
TCGA-B0-5098-01A-01R-1420-07	1	52.8	3.56226	HROB	High
TCGA-B0-4696-01A-01R-1277-07	2	26.4667	3.8573	HROB	High
TCGA-B0-4698-01A-01R-1503-07	2	1.4	3.90703	HROB	High
TCGA-CJ-4642-01B-01R-1305-07	1	106.833	3.98551	HROB	High
TCGA-B0-4688-01A-01R-1277-07	2	3.36667	4.02431	HROB	High

## Sheet: KIRP
sample_id	event	time	expr	gene	group
TCGA-B9-A8YI-01A-21R-A37K-07	1	12.4667	0.291063	HROB	Low
TCGA-2Z-A9JO-01A-11R-A42S-07	1	31.6333	0.353797	HROB	Low
TCGA-MH-A857-01A-11R-A355-07	1	29.6667	0.47545	HROB	Low
TCGA-SX-A7SO-01A-11R-A355-07	1	41.9	0.488072	HROB	Low
TCGA-BQ-7050-01A-11R-1965-07	1	62.1333	0.49837	HROB	Low
TCGA-BQ-5881-01A-11R-1592-07	1	48.4667	0.503199	HROB	Low
TCGA-BQ-5883-01A-11R-1592-07	1	41.4	0.515546	HROB	Low
TCGA-BQ-7055-01A-11R-1965-07	1	26.6333	0.533166	HROB	Low
TCGA-AL-3472-01A-01R-1193-07	1	67.6333	0.540205	HROB	Low
TCGA-2Z-A9JN-01A-21R-A42S-07	1	24.6667	0.579377	HROB	Low
TCGA-A4-8312-01A-11R-2404-07	1	23.6	0.593395	HROB	Low
TCGA-WN-AB4C-01A-11R-A42S-07	2	38.5667	0.660555	HROB	Low
TCGA-DW-7837-01A-11R-2139-07	1	38.0667	0.686992	HROB	Low
TCGA-HE-A5NF-01A-11R-A26U-07	1	86.0667	0.687371	HROB	Low
TCGA-2Z-A9JT-01A-11R-A42S-07	1	22.8	0.702235	HROB	Low
TCGA-5P-A9KH-01A-11R-A42S-07	1	68.3667	0.754197	HROB	Low
TCGA-G7-6796-01A-11R-1965-07	1	72.4333	0.770029	HROB	Low
TCGA-2Z-A9JD-01A-11R-A42S-07	1	35.3333	0.776712	HROB	Low
TCGA-P4-AAVM-01A-11R-A42S-07	1	51.3	0.779012	HROB	Low
TCGA-UZ-A9PX-01A-11R-A42S-07	2	10.2667	0.798474	HROB	Low
TCGA-BQ-5880-01A-11R-1592-07	2	32.4	0.812667	HROB	Low
TCGA-SX-A7SL-01A-11R-A355-07	1	27.4333	0.838435	HROB	Low
TCGA-5P-A9K6-01A-11R-A42S-07	1	63.8	0.854491	HROB	Low
TCGA-B9-A69E-01A-11R-A31O-07	1	15.0667	0.871402	HROB	Low
TCGA-G7-A8LC-01A-11R-A36F-07	1	23.4	0.874757	HROB	Low
TCGA-5P-A9KE-01A-11R-A42S-07	1	27.4667	0.875527	HROB	Low
TCGA-5P-A9KA-01A-11R-A42S-07	1	13.1667	0.879493	HROB	Low
TCGA-B1-A656-01A-11R-A31O-07	1	20.6	0.879737	HROB	Low
TCGA-DZ-6134-01A-11R-1965-07	1	61.8667	0.884163	HROB	Low
TCGA-UZ-A9PO-01A-11R-A38C-07	1	63.7	0.889601	HROB	Low
TCGA-DW-7838-01A-11R-2139-07	2	12.6667	0.892725	HROB	Low
TCGA-MH-A855-01A-11R-A355-07	2	0	0.897784	HROB	Low
TCGA-BQ-7062-01A-11R-1965-07	1	3.86667	0.903372	HROB	Low
TCGA-DW-7834-01A-11R-2139-07	1	131.667	0.90383	HROB	Low
TCGA-GL-A4EM-01A-11R-A24Z-07	1	1.06667	0.917459	HROB	Low
TCGA-O9-A75Z-01A-11R-A33Z-07	1	15.7	0.924671	HROB	Low
TCGA-5P-A9JW-01A-11R-A42S-07	2	107.6	0.927843	HROB	Low
TCGA-EV-5903-01A-11R-1592-07	1	25.2333	0.932164	HROB	Low
TCGA-BQ-7058-01A-11R-1965-07	2	1.66667	0.938035	HROB	Low
TCGA-MH-A560-01A-11R-A26U-07	1	30.8	0.939015	HROB	Low
TCGA-BQ-5886-01A-11R-1592-07	1	26.4	0.941632	HROB	Low
TCGA-5P-A9K8-01A-11R-A42S-07	1	43.6333	0.954388	HROB	Low
TCGA-B1-A47N-01A-11R-A24Z-07	1	37	0.957956	HROB	Low
TCGA-IZ-8196-01A-11R-2404-07	1	21.6333	0.961892	HROB	Low
TCGA-A4-8517-01A-11R-2404-07	1	19.9	0.970509	HROB	Low
TCGA-B1-5398-01A-02R-1592-07	1	41.7	0.97933	HROB	Low
TCGA-2Z-A9J7-01A-11R-A38C-07	2	3.2	0.999482	HROB	Low
TCGA-2Z-A9JL-01A-11R-A42S-07	1	33.5333	1.01045	HROB	Low
TCGA-IA-A40U-01A-11R-A24Z-07	1	17.0333	1.01128	HROB	Low
TCGA-G7-A8LE-01A-11R-A36F-07	2	48.2333	1.02063	HROB	Low
TCGA-UZ-A9PS-05A-11R-A42S-07	2	1.83333	1.02345	HROB	Low
TCGA-BQ-7059-01A-11R-1965-07	1	7.73333	1.03523	HROB	Low
TCGA-UZ-A9PM-01A-21R-A38C-07	1	127.033	1.05133	HROB	Low
TCGA-SX-A7SS-01A-11R-A36F-07	1	53.8333	1.05316	HROB	Low
TCGA-2Z-A9J1-01A-11R-A38C-07	1	76.6	1.05386	HROB	Low
TCGA-BQ-7048-01A-11R-1965-07	2	7.63333	1.06648	HROB	Low
TCGA-Y8-A8RZ-01A-11R-A37K-07	1	6.83333	1.06851	HROB	Low
TCGA-IZ-8195-01A-31R-2404-07	1	22.5667	1.07247	HROB	Low
TCGA-Y8-A8S0-01A-11R-A37K-07	1	6.1	1.07539	HROB	Low
TCGA-B9-4617-01A-01R-1193-07	1	1.16667	1.08056	HROB	Low
TCGA-BQ-7060-01A-11R-1965-07	1	7.13333	1.08142	HROB	Low
TCGA-DZ-6135-01A-11R-1965-07	1	75.6333	1.08899	HROB	Low
TCGA-SX-A7SM-01A-11R-A355-07	2	12.1	1.09351	HROB	Low
TCGA-2Z-A9JM-01A-12R-A42S-07	1	31.1333	1.09609	HROB	Low
TCGA-B9-4113-01A-01R-1193-07	1	51.2	1.10421	HROB	Low
TCGA-MH-A55Z-01A-11R-A26U-07	1	28.1667	1.10689	HROB	Low
TCGA-PJ-A5Z9-01A-11R-A28H-07	1	18	1.10843	HROB	Low
TCGA-KV-A6GD-01A-11R-A31O-07	1	18.6667	1.11866	HROB	Low
TCGA-SX-A7SU-01A-11R-A36F-07	1	44.3667	1.12055	HROB	Low
TCGA-P4-AAVK-01A-11R-A42S-07	2	7.73333	1.12534	HROB	Low
TCGA-5P-A9K2-01A-11R-A42S-07	1	79.7333	1.14745	HROB	Low
TCGA-WN-A9G9-01A-12R-A37K-07	2	26.3667	1.15037	HROB	Low
TCGA-SX-A7SR-01A-12R-A36F-07	1	26.8333	1.16042	HROB	Low
TCGA-Y8-A898-01A-11R-A355-07	1	15.8333	1.16101	HROB	Low
TCGA-DW-7963-01B-11R-A28H-07	1	41.3333	1.16437	HROB	Low
TCGA-GL-7773-01A-11R-A32Z-07	1	13.1	1.16448	HROB	Low
TCGA-A4-8311-01A-11R-2404-07	1	24.3	1.16578	HROB	Low
TCGA-IA-A83W-01A-11R-A355-07	2	46.9333	1.16848	HROB	Low
TCGA-MH-A561-01A-11R-A26U-07	1	28.0333	1.17562	HROB	Low
TCGA-UZ-A9PJ-01A-11R-A38C-07	1	26.5667	1.17802	HROB	Low
TCGA-HE-A5NI-01A-11R-A26U-07	1	12	1.17862	HROB	Low
TCGA-J7-6720-01A-11R-2139-07	1	12.9333	1.1811	HROB	Low
TCGA-HE-A5NL-01A-11R-A26U-07	1	25.5667	1.1835	HROB	Low
TCGA-2Z-A9J6-01A-11R-A38C-07	1	57.7	1.18949	HROB	Low
TCGA-B9-A5W7-01A-11R-A31O-07	2	18.8	1.19051	HROB	Low
TCGA-P4-A5EB-01A-11R-A28H-07	1	100.5	1.20134	HROB	Low
TCGA-A4-A4ZT-01A-11R-A26U-07	1	17.2	1.20745	HROB	Low
TCGA-4A-A93Y-01A-11R-A37K-07	1	11.7333	1.20937	HROB	Low
TCGA-IZ-A6M8-01A-11R-A31O-07	1	16.5667	1.21206	HROB	Low
TCGA-Y8-A897-01A-11R-A36F-07	2	15	1.21303	HROB	Low
TCGA-IA-A40X-01A-11R-A24Z-07	1	20.2667	1.2154	HROB	Low
TCGA-GL-A9DE-01A-11R-A37K-07	1	16.5333	1.21943	HROB	Low
TCGA-A4-A5XZ-01A-11R-A31O-07	1	15.9667	1.22564	HROB	Low
TCGA-SX-A7SN-01A-11R-A355-07	1	19.2667	1.23014	HROB	Low
TCGA-BQ-5887-01A-11R-1965-07	1	25.7	1.23241	HROB	Low
TCGA-UZ-A9PK-01A-11R-A38C-07	2	105.233	1.24425	HROB	Low
TCGA-IA-A83T-01A-11R-A355-07	1	89.4667	1.2516	HROB	Low
TCGA-BQ-7045-01A-31R-1965-07	1	48.9333	1.25722	HROB	Low
TCGA-A4-7732-01A-11R-2139-07	1	19.4	1.25926	HROB	Low
TCGA-2Z-A9JP-01A-11R-A42S-07	1	29.7667	1.26589	HROB	Low
TCGA-BQ-7049-01A-11R-1965-07	1	45.4667	1.26863	HROB	Low
TCGA-A4-8518-01A-11R-2404-07	1	20	1.26886	HROB	Low
TCGA-A4-A48D-01A-11R-A24Z-07	1	12.6333	1.27823	HROB	Low
TCGA-KV-A74V-01A-11R-A33Z-07	1	11.5667	1.2796	HROB	Low
TCGA-SX-A71R-01A-12R-A33Z-07	1	48.5667	1.2844	HROB	Low
TCGA-G7-6792-01A-21R-1965-07	1	92.1667	1.28554	HROB	Low
TCGA-5P-A9JZ-01A-11R-A42S-07	1	91.4667	1.28627	HROB	Low
TCGA-DW-7839-01A-11R-2139-07	1	13.9667	1.28736	HROB	Low
TCGA-UZ-A9PR-01A-11R-A42S-07	2	83.1333	1.28894	HROB	Low
TCGA-AT-A5NU-01A-11R-A28H-07	1	2.23333	1.29174	HROB	Low
TCGA-Y8-A8RY-01A-11R-A37K-07	1	25.6333	1.29195	HROB	Low
TCGA-KV-A6GE-01A-11R-A31O-07	1	29.5	1.29508	HROB	Low
TCGA-HE-7128-01A-11R-1965-07	1		1.29627	HROB	Low
TCGA-EV-5901-01A-11R-1592-07	1	34.6667	1.29656	HROB	Low
TCGA-2Z-A9J5-01A-21R-A38C-07	1	101.667	1.29688	HROB	Low
TCGA-IA-A83V-01A-11R-A355-07	1	98.0333	1.29859	HROB	Low
TCGA-P4-A5E6-01A-11R-A28H-07	1	101.167	1.31963	HROB	Low
TCGA-2Z-A9J2-01A-11R-A38C-07	1	59.8333	1.32592	HROB	Low
TCGA-SX-A71S-01A-11R-A33Z-07	1	50.1333	1.34631	HROB	Low
TCGA-HE-A5NH-01A-11R-A26U-07	1	26.3667	1.34671	HROB	Low
TCGA-4A-A93W-01A-11R-A37K-07	1	0.133333	1.34782	HROB	Low
TCGA-A4-7286-01A-11R-A32Z-07	1	18.4667	1.34808	HROB	Low
TCGA-B1-A655-01A-11R-A31O-07	1	17	1.35339	HROB	Low
TCGA-Y8-A8S1-01A-11R-A37K-07	1	13.4667	1.35695	HROB	Low
TCGA-AL-3468-01A-02R-1351-07	1	77.7	1.36986	HROB	Low
TCGA-IZ-A6M9-01A-11R-A31O-07	1	12.5333	1.37212	HROB	Low
TCGA-UZ-A9Q0-01A-12R-A42S-07	1	112.267	1.38065	HROB	Low
TCGA-GL-A9DD-01A-11R-A37K-07	1	11.3667	1.38151	HROB	Low
TCGA-SX-A71W-01A-12R-A355-07	1	35.8667	1.39048	HROB	Low
TCGA-2Z-A9JG-01A-11R-A42S-07	1	55.4	1.39156	HROB	Low
TCGA-UZ-A9PP-01A-11R-A42S-07	1	100.333	1.39432	HROB	Low
TCGA-2Z-A9JQ-01A-11R-A42S-07	2	20	1.40676	HROB	Low
TCGA-2Z-A9JR-01A-12R-A42S-07	1	5.36667	1.4074	HROB	Low
TCGA-UZ-A9PU-01A-11R-A42S-07	1	31.1	1.41641	HROB	Low
TCGA-P4-A5ED-01A-11R-A28H-07	1	93.8667	1.42226	HROB	Low
TCGA-G7-6795-01A-11R-1965-07	1	39.8	1.42265	HROB	Low
TCGA-BQ-5892-01A-11R-1592-07	1	12.1333	1.43422	HROB	Low
TCGA-DW-7841-01A-11R-A32Z-07	1	14.8333	1.4399	HROB	Low
TCGA-B9-7268-01A-11R-A32Z-07	1	22.3667	1.44706	HROB	Low
TCGA-B1-A657-01A-11R-A31O-07	1	21.3667	1.44735	HROB	Low
TCGA-SX-A71V-01A-11R-A33Z-07	1	29.2	1.46491	HROB	Low
TCGA-B3-3925-01A-02R-1351-07	1	34.3	1.47056	HROB	Low
TCGA-AL-3473-01A-01R-1193-07	1	63.5333	1.47548	HROB	Low
TCGA-F9-A8NY-01A-11R-A36F-07	1	1.2	1.47608	HROB	Low
TCGA-A4-7828-01A-11R-2139-07	1	7.93333	1.47714	HROB	High
TCGA-MH-A55W-01A-11R-A26U-07	1	34.7667	1.4926	HROB	High
TCGA-AL-3467-01A-02R-1351-07	1	71.1667	1.49903	HROB	High
TCGA-DW-7842-01A-11R-A32Z-07	1	3.06667	1.50795	HROB	High
TCGA-BQ-7053-01A-11R-1965-07	1	50.5333	1.52109	HROB	High
TCGA-A4-7997-01A-11R-2204-07	1	30.9	1.52261	HROB	High
TCGA-MH-A856-01A-11R-A355-07	1	31.5667	1.52363	HROB	High
TCGA-A4-8630-01A-11R-2404-07	1	14.5333	1.52522	HROB	High
TCGA-2Z-A9JS-01A-21R-A42S-07	1	16.4	1.52526	HROB	High
TCGA-Y8-A894-01A-11R-A36F-07	1	18.9	1.52553	HROB	High
TCGA-A4-8516-01A-11R-2404-07	1	0.766667	1.52773	HROB	High
TCGA-P4-AAVO-01A-11R-A42S-07	1	80	1.52844	HROB	High
TCGA-A4-A5DU-01A-11R-A28H-07	1	16.5333	1.53857	HROB	High
TCGA-G7-A4TM-01A-11R-A31O-07	1	25.6	1.55894	HROB	High
TCGA-2K-A9WE-01A-11R-A38C-07	1	7.13333	1.56845	HROB	High
TCGA-G7-7502-01A-11R-2204-07	1	26.2	1.57447	HROB	High
TCGA-4A-A93X-01A-11R-A37K-07	1	13	1.57892	HROB	High
TCGA-MH-A562-01A-11R-A26U-07	1	20.5333	1.57902	HROB	High
TCGA-F9-A97G-01A-11R-A38C-07	1	0.433333	1.57993	HROB	High
TCGA-UZ-A9PQ-01A-11R-A42S-07	2	71.6	1.58054	HROB	High
TCGA-EV-5902-01A-11R-1592-07	1	19.2667	1.58297	HROB	High
TCGA-SX-A7SP-01A-11R-A355-07	1	16.5333	1.5838	HROB	High
TCGA-A4-7734-01A-11R-A32Z-07	1	0.9	1.59011	HROB	High
TCGA-2Z-A9J8-01A-11R-A42S-07	2	16.8667	1.60531	HROB	High
TCGA-BQ-7046-01A-11R-1965-07	1	98.2667	1.61885	HROB	High
TCGA-5P-A9K0-01A-11R-A42S-07	1	22.5667	1.62139	HROB	High
TCGA-G7-6790-01A-11R-1965-07	2	51.9333	1.62518	HROB	High
TCGA-DW-7840-01A-11R-A32Z-07	1	3.8	1.64105	HROB	High
TCGA-A4-7584-01A-11R-2139-07	1	21.6667	1.65633	HROB	High
TCGA-BQ-7044-01A-11R-1965-07	1	125.333	1.66463	HROB	High
TCGA-UZ-A9PS-01A-11R-A42S-07	2	1.83333	1.67325	HROB	High
TCGA-PJ-A5Z8-01A-11R-A28H-07	1	20	1.68107	HROB	High
TCGA-B9-5155-01A-01R-1592-07	1	22.1667	1.68779	HROB	High
TCGA-BQ-5875-01A-11R-1592-07	1	87.9667	1.68948	HROB	High
TCGA-DW-7836-01A-11R-2139-07	1	36.4333	1.69127	HROB	High
TCGA-B9-4115-01A-01R-1193-07	1	26.7667	1.69708	HROB	High
TCGA-Y8-A896-01A-11R-A36F-07	1	18.9	1.69883	HROB	High
TCGA-IA-A83S-01A-11R-A355-07	1	86.9667	1.69894	HROB	High
TCGA-BQ-7061-01A-11R-1965-07	1	7.26667	1.7035	HROB	High
TCGA-BQ-5888-01A-11R-1592-07	1	13.4333	1.70406	HROB	High
TCGA-B9-A5W9-01A-11R-A28H-07	1	0.166667	1.72067	HROB	High
TCGA-UZ-A9Q1-01A-11R-A42S-07	1	52.0667	1.72346	HROB	High
TCGA-MH-A854-01A-11R-A355-07	1	17.8667	1.73126	HROB	High
TCGA-B1-A47O-01A-11R-A24Z-07	1	28.0667	1.73148	HROB	High
TCGA-5P-A9JV-01A-12R-A42S-07	1	68.1	1.73283	HROB	High
TCGA-B3-8121-01A-21R-2404-07	1	12.6333	1.73505	HROB	High
TCGA-V9-A7HT-01A-11R-A33Z-07	1	32.1667	1.73742	HROB	High
TCGA-BQ-7056-01A-11R-1965-07	2	4.76667	1.7466	HROB	High
TCGA-A4-7996-01A-11R-2204-07	2	16.4333	1.75369	HROB	High
TCGA-2Z-A9J9-01A-11R-A42S-07	1	76.4667	1.75411	HROB	High
TCGA-P4-A5EA-01A-11R-A28H-07	2	1.46667	1.77105	HROB	High
TCGA-B3-4103-01A-02R-1351-07	1	31	1.77496	HROB	High
TCGA-P4-A5E7-01A-31R-A28H-07	1	88.3	1.78434	HROB	High
TCGA-AL-7173-01A-11R-2139-07	2	11.0667	1.7969	HROB	High
TCGA-G7-A8LB-01A-11R-A36F-07	1	18.2333	1.80436	HROB	High
TCGA-B9-A5W8-01A-11R-A28H-07	1	17.4667	1.8127	HROB	High
TCGA-BQ-5884-01A-11R-1592-07	1	26.4	1.81354	HROB	High
TCGA-SX-A7SQ-01A-12R-A36F-07	1	42.2	1.81425	HROB	High
TCGA-F9-A7Q0-01A-11R-A36F-07	1	13.2667	1.83456	HROB	High
TCGA-5P-A9JY-01A-11R-A42S-07	1	50.2667	1.83827	HROB	High
TCGA-SX-A71U-01A-12R-A33Z-07	1	45.2333	1.8426	HROB	High
TCGA-HE-7129-01A-11R-1965-07	2	79.9667	1.84898	HROB	High
TCGA-DZ-6132-01A-11R-1965-07	1	82	1.85891	HROB	High
TCGA-DW-5561-01A-01R-1592-07	1	13.8	1.86673	HROB	High
TCGA-5P-A9KF-01A-11R-A42S-07	2	24.2667	1.86887	HROB	High
TCGA-B3-3926-01A-02R-1351-07	1	29.4333	1.87335	HROB	High
TCGA-B1-7332-01A-11R-A32Z-07	1	38.0333	1.87519	HROB	High
TCGA-2Z-A9JK-01A-11R-A42S-07	2	10.8	1.87821	HROB	High
TCGA-5P-A9JU-01A-11R-A42S-07	1	12.4333	1.87973	HROB	High
TCGA-BQ-5879-01A-11R-1592-07	2	4.33333	1.88447	HROB	High
TCGA-BQ-5877-01A-11R-1592-07	2	4.23333	1.89515	HROB	High
TCGA-Y8-A895-01A-11R-A36F-07	1	16.1333	1.90651	HROB	High
TCGA-UN-AAZ9-01A-11R-A38C-07	1	18.2667	1.91367	HROB	High
TCGA-5P-A9K4-01A-11R-A42S-07	1	72.8	1.93541	HROB	High
TCGA-GL-A9DC-01A-11R-A37K-07	1	13.0667	1.94588	HROB	High
TCGA-B9-4117-01A-02R-1351-07	1	0.466667	1.94601	HROB	High
TCGA-A4-A772-01A-11R-A33Z-07	1	0	1.96667	HROB	High
TCGA-A4-A5Y0-01A-11R-A31O-07	1	8.4	1.98021	HROB	High
TCGA-2Z-A9JE-01A-11R-A42S-07	1	57.6	1.9816	HROB	High
TCGA-BQ-5885-01A-11R-1592-07	1	30.7	1.98472	HROB	High
TCGA-B9-A8YH-01A-11R-A37K-07	1	17.7333	1.99643	HROB	High
TCGA-G7-6797-01A-11R-1965-07	1	25.5	1.99935	HROB	High
TCGA-UZ-A9PZ-01A-11R-A42S-07	1	21.9	2.0066	HROB	High
TCGA-GL-A59R-01A-11R-A26U-07	1	12.6	2.00747	HROB	High
TCGA-P4-AAVL-01A-11R-A42S-07	2	1.36667	2.02047	HROB	High
TCGA-UZ-A9PV-01A-11R-A42S-07	1	48.1333	2.03124	HROB	High
TCGA-A4-A6HP-01A-11R-A31O-07	1	12.6333	2.06128	HROB	High
TCGA-B1-A654-01A-11R-A31O-07	1	20.5333	2.07476	HROB	High
TCGA-GL-A59T-01A-21R-A28H-07	1	18.2	2.07808	HROB	High
TCGA-G7-6789-01A-11R-1965-07	2	4.06667	2.07966	HROB	High
TCGA-A4-7288-01A-11R-A32Z-07	1	61.9	2.10122	HROB	High
TCGA-AL-3471-01A-02R-1351-07	1	50	2.11828	HROB	High
TCGA-UZ-A9PL-01A-11R-A38C-07	1	105.067	2.12147	HROB	High
TCGA-2Z-A9JJ-01A-11R-A42S-07	1	40.4333	2.134	HROB	High
TCGA-DZ-6133-01A-11R-1965-07	1	51.9	2.14328	HROB	High
TCGA-A4-7585-01A-11R-2139-07	1	35.6667	2.14466	HROB	High
TCGA-BQ-5876-01A-11R-1592-07	1	19.5333	2.17144	HROB	High
TCGA-A4-A5Y1-01A-11R-A28H-07	2	9.86667	2.17851	HROB	High
TCGA-J7-A8I2-01A-12R-A36F-07	2	8.93333	2.17998	HROB	High
TCGA-G7-6793-01A-11R-1965-07	2	11.2	2.20732	HROB	High
TCGA-B3-A6W5-01A-12R-A33Z-07	1	10.3	2.21955	HROB	High
TCGA-A4-7583-01A-11R-A32Z-07	1	0.1	2.22635	HROB	High
TCGA-HE-A5NK-01A-11R-A26U-07	1	74.2667	2.2413	HROB	High
TCGA-BQ-5889-01A-11R-1592-07	2		2.25618	HROB	High
TCGA-BQ-5882-01A-11R-1592-07	2	11.3333	2.25822	HROB	High
TCGA-F9-A7VF-01A-11R-A33Z-07	1	2.43333	2.28137	HROB	High
TCGA-5P-A9K3-01A-11R-A42S-07	2	0.566667	2.28262	HROB	High
TCGA-B1-A47M-01A-11R-A24Z-07	2	13.6	2.31747	HROB	High
TCGA-UZ-A9PN-01A-11R-A38C-07	2	22.6333	2.32951	HROB	High
TCGA-BQ-7051-01A-12R-1965-07	1	51.1	2.34356	HROB	High
TCGA-BQ-5878-01A-11R-1592-07	2	34.0667	2.34456	HROB	High
TCGA-BQ-5890-01A-11R-1592-07	1	7.76667	2.40537	HROB	High
TCGA-P4-A5E8-01A-11R-A28H-07	2	1.4	2.40618	HROB	High
TCGA-A4-A7UZ-01A-12R-A355-07	1	0	2.43405	HROB	High
TCGA-2Z-A9J3-01A-12R-A38C-07	2	26.3333	2.44307	HROB	High
TCGA-DW-5560-01A-01R-1592-07	1	49.5333	2.44475	HROB	High
TCGA-BQ-5893-01A-11R-1592-07	2	6.26667	2.45136	HROB	High
TCGA-A4-8515-01A-11R-2404-07	1	23.6333	2.4906	HROB	High
TCGA-5P-A9KC-01A-11R-A42S-07	1	12.5667	2.51954	HROB	High
TCGA-G7-7501-01A-11R-2204-07	2	3.66667	2.52302	HROB	High
TCGA-B9-A44B-01A-11R-A24Z-07	1	12.0333	2.56749	HROB	High
TCGA-BQ-5891-01A-11R-1592-07	1	0.966667	2.5768	HROB	High
TCGA-F9-A4JJ-01A-11R-A24Z-07	2	3.63333	2.58548	HROB	High
TCGA-GL-6846-01A-11R-1965-07	1	197.5	2.59107	HROB	High
TCGA-GL-8500-01A-11R-2404-07	1	28.0333	2.61468	HROB	High
TCGA-2Z-A9JI-01A-11R-A42S-07	2	9.53333	2.62101	HROB	High
TCGA-HE-7130-01A-11R-1965-07	1	59	2.62785	HROB	High
TCGA-B9-5156-01A-01R-1592-07	1	44.6	2.63255	HROB	High
TCGA-A4-A57E-01A-11R-A26U-07	2	8.6	2.72184	HROB	High
TCGA-Q2-A5QZ-01A-11R-A28H-07	2	13.7333	2.74454	HROB	High
TCGA-A4-8310-01A-11R-2404-07	1	26	2.79512	HROB	High
TCGA-A4-7915-01A-11R-2204-07	1	0.233333	2.90494	HROB	High
TCGA-IA-A40Y-01A-11R-A24Z-07	1	2.06667	2.91708	HROB	High
TCGA-A4-8098-01A-11R-2404-07	1	29.8667	2.95963	HROB	High
TCGA-B3-4104-01A-02R-1351-07	1	34.9667	2.99028	HROB	High
TCGA-5P-A9K9-01A-11R-A42S-07	2	18.2667	2.99579	HROB	High
TCGA-BQ-5894-01A-11R-1592-07	1	2.8	3.03568	HROB	High
TCGA-GL-7966-01A-11R-2204-07	1	3.73333	3.12958	HROB	High
TCGA-AL-3466-01A-02R-1351-07	2	4.6	3.19624	HROB	High
TCGA-B9-4116-01A-02R-1351-07	1	20.9	3.23591	HROB	High
TCGA-HE-A5NJ-01A-11R-A26U-07	1	57.5333	3.24742	HROB	High
TCGA-J7-8537-01A-11R-2404-07	2	7.33333	3.25098	HROB	High
TCGA-AL-A5DJ-01A-11R-A26U-07	2	49.9333	3.34094	HROB	High
TCGA-G7-A8LD-01A-11R-A36F-07	2	6.96667	3.63583	HROB	High
TCGA-A4-7287-01A-11R-2139-07	2	7.8	3.73644	HROB	High

## Sheet: LIHC
sample_id	event	time	expr	gene	group
TCGA-DD-A3A4-01A-11R-A22L-07	2	2.9	0.270464	HROB	Low
TCGA-ZS-A9CG-01A-11R-A37K-07	1	11.3667	0.281488	HROB	Low
TCGA-DD-A1ED-01A-11R-A155-07	1	76.7	0.288421	HROB	Low
TCGA-DD-A3A2-01A-11R-A213-07	1	71.0333	0.306924	HROB	Low
TCGA-ES-A2HT-01A-12R-A180-07	1	14.6	0.323621	HROB	Low
TCGA-WX-AA47-01A-11R-A39D-07	2	3.43333	0.336986	HROB	Low
TCGA-DD-A4NI-01A-11R-A27V-07	1	27.2	0.34441	HROB	Low
TCGA-NI-A4U2-01A-11R-A28V-07	2	3.53333	0.353037	HROB	Low
TCGA-DD-AAW1-01A-11R-A41C-07	1	66.3	0.366038	HROB	Low
TCGA-DD-A4NF-01A-11R-A27V-07	2	21.8667	0.380422	HROB	Low
TCGA-LG-A9QD-01A-11R-A38B-07	1	12.2	0.383016	HROB	Low
TCGA-DD-A4NP-01A-11R-A28V-07	2	42.8667	0.386835	HROB	Low
TCGA-DD-AAE3-01A-11R-A41C-07	1	18.8667	0.395559	HROB	Low
TCGA-EP-A26S-01A-11R-A16W-07	1	20.2667	0.401558	HROB	Low
TCGA-WX-AA46-01A-11R-A39D-07	1	25.2	0.403928	HROB	Low
TCGA-DD-AAVY-01A-11R-A41C-07	1	65.6667	0.418159	HROB	Low
TCGA-DD-AAVX-01A-11R-A41C-07	2	13.1	0.421181	HROB	Low
TCGA-G3-A3CI-01A-11R-A213-07	1	6	0.430278	HROB	Low
TCGA-DD-AADU-01A-11R-A41C-07	1	18.4667	0.459888	HROB	Low
TCGA-DD-AAC9-01A-11R-A41C-07	1	11.5667	0.461855	HROB	Low
TCGA-BC-A10R-01A-11R-A131-07	2	6.63333	0.468871	HROB	Low
TCGA-ZP-A9D0-01A-11R-A37K-07	1	36.3667	0.488856	HROB	Low
TCGA-BD-A3ER-01A-11R-A213-07	2	7.53333	0.526853	HROB	Low
TCGA-MR-A520-01A-11R-A266-07	1	7.63333	0.530775	HROB	Low
TCGA-DD-AADS-01A-11R-A41C-07	1	15.8	0.535569	HROB	Low
TCGA-DD-A11D-01A-11R-A131-07	2	16.6	0.555949	HROB	Low
TCGA-XR-A8TE-01A-11R-A36F-07	2	7	0.558586	HROB	Low
TCGA-DD-AACY-01A-11R-A41C-07	2	25.8667	0.560296	HROB	Low
TCGA-2Y-A9H1-01A-11R-A38B-07	2	10.7	0.608769	HROB	Low
TCGA-2Y-A9HB-01A-11R-A39D-07	1	8.66667	0.614374	HROB	Low
TCGA-DD-AADA-01A-11R-A41C-07	1	41.1	0.621224	HROB	Low
TCGA-BC-A110-01A-11R-A131-07	2	68.5667	0.622454	HROB	Low
TCGA-DD-AAE7-01A-11R-A41C-07	1	21.4667	0.646666	HROB	Low
TCGA-DD-AAEB-01A-11R-A41C-07	1	15.9333	0.654438	HROB	Low
TCGA-MI-A75E-01A-11R-A32O-07	1	16.9	0.658998	HROB	Low
TCGA-DD-A4NB-01A-12R-A266-07	2	30.4	0.659592	HROB	Low
TCGA-G3-A5SK-01A-11R-A27V-07	2	16.1	0.667373	HROB	Low
TCGA-G3-A7M8-01A-11R-A33R-07	1	14.3333	0.673635	HROB	Low
TCGA-ZP-A9D1-01A-11R-A38B-07	1	0.7	0.674817	HROB	Low
TCGA-FV-A3R3-01A-11R-A22L-07	1	12.2	0.675744	HROB	Low
TCGA-DD-A3A1-01A-11R-A213-07	1	7.76667	0.687022	HROB	Low
TCGA-RC-A6M5-01A-11R-A32O-07	1	0.5	0.707697	HROB	Low
TCGA-G3-A5SL-01A-11R-A27V-07	1	20.7	0.718647	HROB	Low
TCGA-DD-A3A8-01A-11R-A22L-07	1	0.366667	0.722221	HROB	Low
TCGA-2Y-A9H6-01A-11R-A39D-07	1	11.9	0.726947	HROB	Low
TCGA-DD-A4NL-01A-11R-A28V-07	1	57.0333	0.737394	HROB	Low
TCGA-DD-A4NK-01A-11R-A28V-07	2	2.96667	0.737667	HROB	Low
TCGA-DD-AAVR-01A-11R-A41C-07	1	83.7667	0.750071	HROB	Low
TCGA-HP-A5MZ-01A-21R-A27V-07	1	3.03333	0.75351	HROB	Low
TCGA-DD-A39W-01A-11R-A213-07	1	27.5667	0.756973	HROB	Low
TCGA-CC-5259-01A-31R-A213-07	2	6	0.763576	HROB	Low
TCGA-5R-AA1D-01A-11R-A38B-07	1	14.9667	0.770144	HROB	Low
TCGA-ZP-A9CY-01A-11R-A38B-07	1	26.0667	0.771314	HROB	Low
TCGA-MR-A8JO-01A-12R-A36F-07	1	11	0.782227	HROB	Low
TCGA-DD-A11B-01A-11R-A131-07	1	0.466667	0.790054	HROB	Low
TCGA-ES-A2HS-01A-11R-A180-07	1	22.9333	0.793707	HROB	Low
TCGA-5R-AA1C-01A-11R-A41C-07	1	17.3333	0.797595	HROB	Low
TCGA-DD-A119-01A-11R-A131-07	1	7.43333	0.800052	HROB	Low
TCGA-BC-A10S-01A-22R-A131-07	2	37.6667	0.800959	HROB	Low
TCGA-KR-A7K0-01A-12R-A33R-07	1	2.16667	0.802185	HROB	Low
TCGA-MI-A75H-01A-11R-A32O-07	2	10.0333	0.811633	HROB	Low
TCGA-2Y-A9GW-01A-11R-A38B-07	2	40.9667	0.816636	HROB	Low
TCGA-UB-AA0V-01A-11R-A38B-07	1	10.4667	0.828127	HROB	Low
TCGA-G3-A3CG-01A-11R-A213-07	2	10.9667	0.833042	HROB	Low
TCGA-MI-A75C-01A-11R-A32O-07	1	9.7	0.834332	HROB	Low
TCGA-K7-A5RF-01A-11R-A28V-07	2	6.83333	0.834877	HROB	Low
TCGA-ZS-A9CD-01A-11R-A37K-07	2	12.3667	0.839017	HROB	Low
TCGA-DD-AACJ-01A-11R-A41C-07	2	3.33333	0.846444	HROB	Low
TCGA-BC-A10X-01A-11R-A131-07	1	25.6667	0.847338	HROB	Low
TCGA-DD-A39V-01A-11R-A213-07	2	15.1667	0.855302	HROB	Low
TCGA-G3-A3CK-01A-11R-A213-07	1	19.5	0.860775	HROB	Low
TCGA-ED-A4XI-01A-11R-A266-07	1	27.3	0.867209	HROB	Low
TCGA-3K-AAZ8-01A-12R-A39D-07	2	5.03333	0.877375	HROB	Low
TCGA-MI-A75G-01A-11R-A32O-07	1	23.2667	0.882988	HROB	Low
TCGA-DD-A1EK-01A-11R-A213-07	2	5.56667	0.890127	HROB	Low
TCGA-G3-AAV0-01A-11R-A37K-07	1	15.8667	0.905864	HROB	Low
TCGA-2Y-A9H3-01A-11R-A38B-07	2	0.733333	0.908332	HROB	Low
TCGA-K7-A6G5-01A-11R-A311-07	1	17.0667	0.918776	HROB	Low
TCGA-DD-AADK-01A-11R-A41C-07	1	34.9667	0.925614	HROB	Low
TCGA-CC-A7IH-01A-11R-A33J-07	1	12.1667	0.928458	HROB	Low
TCGA-DD-AADG-01A-11R-A41C-07	2	9	0.932392	HROB	Low
TCGA-T1-A6J8-01A-11R-A32O-07	1	0.766667	0.933683	HROB	Low
TCGA-DD-AAW3-01A-11R-A41C-07	1	54.4333	0.937766	HROB	Low
TCGA-G3-A7M7-01A-12R-A352-07	1	12.0333	0.963839	HROB	Low
TCGA-DD-AACT-01A-11R-A41C-07	1	52.0667	0.966648	HROB	Low
TCGA-ED-A82E-01A-11R-A352-07	1	13.6	0.978172	HROB	Low
TCGA-FV-A2QR-01A-11R-A213-07	2	18.7	0.979877	HROB	Low
TCGA-DD-AAVP-01A-11R-A41C-07	2	30.1	0.981144	HROB	Low
TCGA-ED-A627-01A-12R-A311-07	1	14.1	0.9919	HROB	Low
TCGA-FV-A496-01A-11R-A266-07	1	0.333333	0.997933	HROB	Low
TCGA-DD-A39Z-01A-11R-A213-07	1	20.0333	1.00405	HROB	Low
TCGA-DD-AAE9-01A-11R-A41C-07	1	24.0667	1.01253	HROB	Low
TCGA-FV-A2QQ-01A-11R-A22L-07	1	24.3	1.01396	HROB	Low
TCGA-DD-A1EB-01A-11R-A131-07	2	16.8333	1.03738	HROB	Low
TCGA-CC-A9FV-01A-11R-A37K-07	1	0	1.04613	HROB	Low
TCGA-DD-AAEI-01A-11R-A41C-07	2	16.3667	1.05782	HROB	Low
TCGA-5R-AAAM-01A-12R-A41C-07	1	1.53333	1.06032	HROB	Low
TCGA-G3-A25V-01A-11R-A16W-07	2	16.3	1.06593	HROB	Low
TCGA-ZP-A9D4-01A-11R-A37K-07	1	13.1667	1.07165	HROB	Low
TCGA-DD-AAED-01A-12R-A41C-07	2	6.6	1.07265	HROB	Low
TCGA-EP-A3JL-01A-11R-A213-07	1	10.1	1.07331	HROB	Low
TCGA-DD-A4NO-01A-11R-A28V-07	2	33	1.07747	HROB	Low
TCGA-DD-A4NG-01A-11R-A27V-07	2	14.3333	1.07934	HROB	Low
TCGA-LG-A9QC-01A-11R-A37K-07	1	14.1667	1.08151	HROB	Low
TCGA-2Y-A9GU-01A-11R-A38B-07	1	64.6333	1.10835	HROB	Low
TCGA-DD-A118-01A-11R-A131-07	2	21.9333	1.11841	HROB	Low
TCGA-DD-A3A6-01A-11R-A22L-07	1	108.6	1.13437	HROB	Low
TCGA-BC-A69I-01A-11R-A311-07	1	12.9	1.13613	HROB	Low
TCGA-FV-A3R2-01A-11R-A22L-07	1	6.46667	1.14217	HROB	Low
TCGA-KR-A7K2-01A-12R-A33R-07	1	27.6333	1.14989	HROB	Low
TCGA-LG-A6GG-01A-11R-A311-07	1	12.9	1.15459	HROB	Low
TCGA-DD-A73A-01A-12R-A32O-07	1	24.2667	1.15696	HROB	Low
TCGA-G3-A5SM-01A-12R-A28V-07	2	8.4	1.15714	HROB	Low
TCGA-ED-A7XP-01A-11R-A352-07	2	6.23333	1.17446	HROB	Low
TCGA-DD-AACD-01A-11R-A41C-07	2	5.03333	1.18247	HROB	Low
TCGA-G3-AAV2-01A-11R-A37K-07	1	12.4	1.19163	HROB	Low
TCGA-DD-A1EC-01A-21R-A131-07	2	9.96667	1.19456	HROB	Low
TCGA-2Y-A9GZ-01A-11R-A39D-07	2	23.9667	1.19587	HROB	Low
TCGA-DD-AAEG-01A-11R-A39D-07	1	23.9667	1.21296	HROB	Low
TCGA-RC-A6M4-01A-11R-A32O-07	1	0.733333	1.21619	HROB	Low
TCGA-DD-A73C-01A-12R-A33J-07	2	18.8667	1.22703	HROB	Low
TCGA-ZS-A9CE-01A-11R-A37K-07	2	29.7333	1.22856	HROB	Low
TCGA-BC-A10U-01A-11R-A131-07	2	19.5333	1.22967	HROB	Low
TCGA-EP-A12J-01A-11R-A131-07	1	19	1.23539	HROB	Low
TCGA-HP-A5N0-01A-11R-A28V-07	2	5.96667	1.23854	HROB	Low
TCGA-XR-A8TF-01A-11R-A36F-07	2	7.7	1.25036	HROB	Low
TCGA-G3-AAV4-01A-11R-A38B-07	1	0.9	1.25632	HROB	Low
TCGA-DD-A3A3-01A-11R-A22L-07	1	17.8333	1.25866	HROB	Low
TCGA-RC-A7SF-01A-11R-A352-07	2	16.7333	1.25953	HROB	Low
TCGA-DD-AACI-01A-11R-A41C-07	2	47.7333	1.26231	HROB	Low
TCGA-DD-A39X-01A-11R-A213-07	2	34.4	1.26256	HROB	Low
TCGA-BC-A5W4-01A-11R-A28V-07	2	12.8	1.26298	HROB	Low
TCGA-DD-A4NV-01A-11R-A311-07	1	79.9333	1.26502	HROB	Low
TCGA-BC-A3KF-01A-11R-A213-07	1	0.266667	1.2651	HROB	Low
TCGA-2Y-A9H4-01A-11R-A38B-07	1	48.4	1.27354	HROB	Low
TCGA-2Y-A9H7-01A-11R-A39D-07	2	37.2333	1.28692	HROB	Low
TCGA-DD-A1EA-01A-11R-A131-07	2	25.1333	1.28725	HROB	Low
TCGA-DD-AAEH-01A-11R-A41C-07	2	21.4667	1.29807	HROB	Low
TCGA-DD-A73G-01A-22R-A32O-07	1	115.933	1.30265	HROB	Low
TCGA-DD-AADJ-01A-11R-A41C-07	1	35.5333	1.30581	HROB	Low
TCGA-NI-A8LF-01A-11R-A36F-07	1	26.6333	1.31096	HROB	Low
TCGA-G3-AAV1-01A-11R-A38B-07	2	1.63333	1.31263	HROB	Low
TCGA-DD-A1EE-01A-11R-A131-07	2	1.46667	1.32707	HROB	Low
TCGA-DD-A4NA-01A-11R-A266-07	1	33.6	1.3414	HROB	Low
TCGA-BD-A3EP-01A-11R-A22L-07	1	13.6333	1.34863	HROB	Low
TCGA-DD-AAEK-01A-11R-A41C-07	1	35.5667	1.35838	HROB	Low
TCGA-G3-A3CJ-01A-11R-A213-07	2	9.86667	1.3595	HROB	Low
TCGA-DD-AAW2-01A-11R-A41C-07	2	13.0333	1.36382	HROB	Low
TCGA-DD-AAD2-01A-11R-A41C-07	1	21.9333	1.36892	HROB	Low
TCGA-DD-AACE-01A-11R-A41C-07	2	42.6333	1.37039	HROB	Low
TCGA-G3-A25Z-01A-11R-A16W-07	1	21.8333	1.37415	HROB	Low
TCGA-2Y-A9H8-01A-11R-A39D-07	2	13.2667	1.39421	HROB	Low
TCGA-DD-A73D-01A-12R-A32O-07	2	19.7333	1.3991	HROB	Low
TCGA-DD-AAVZ-01A-11R-A41C-07	1	63.3333	1.40267	HROB	Low
TCGA-WQ-AB4B-01A-11R-A41C-07	2	9.1	1.4138	HROB	Low
TCGA-G3-AAV5-01A-11R-A37K-07	2	3.9	1.42584	HROB	Low
TCGA-CC-A7IL-01A-11R-A33R-07	2	5.96667	1.42631	HROB	Low
TCGA-CC-5258-01A-01R-A131-07	1	4.3	1.42668	HROB	Low
TCGA-FV-A3I1-01A-11R-A22L-07	1	8.23333	1.44598	HROB	Low
TCGA-DD-AAVV-01A-11R-A41C-07	1	81.8333	1.44734	HROB	Low
TCGA-DD-AACK-01A-11R-A41C-07	1	0.3	1.4484	HROB	Low
TCGA-DD-AAE2-01A-11R-A41C-07	1	21.2667	1.45029	HROB	Low
TCGA-2Y-A9GX-01A-11R-A38B-07	2	71.1	1.45771	HROB	Low
TCGA-DD-AADR-01A-11R-A41C-07	2	56.6667	1.46431	HROB	Low
TCGA-ZP-A9CV-01A-11R-A38B-07	2	36.2667	1.46499	HROB	Low
TCGA-RC-A7S9-01A-11R-A33R-07	1	21.3333	1.46627	HROB	Low
TCGA-DD-AAVW-01A-11R-A41C-07	1	77.2333	1.46629	HROB	Low
TCGA-DD-AAW0-01A-11R-A41C-07	1	67.1667	1.47928	HROB	Low
TCGA-DD-A4NS-01A-11R-A311-07	2	29.7667	1.48499	HROB	Low
TCGA-G3-AAV3-01A-11R-A37K-07	1	13.7333	1.48766	HROB	Low
TCGA-DD-AADQ-01A-11R-A41C-07	1	14.5333	1.49374	HROB	Low
TCGA-G3-A3CH-01A-11R-A22L-07	2	3.86667	1.49607	HROB	Low
TCGA-DD-AAE1-01A-11R-A41C-07	1	18.4	1.51371	HROB	Low
TCGA-EP-A2KC-01A-11R-A213-07	1	0.633333	1.51496	HROB	Low
TCGA-5C-A9VH-01A-11R-A37K-07	1	10.7333	1.51741	HROB	Low
TCGA-CC-A9FS-01A-11R-A37K-07	2	3.63333	1.51756	HROB	Low
TCGA-DD-AADY-01A-11R-A41C-07	1	18.5	1.51879	HROB	Low
TCGA-DD-A73B-01A-12R-A32O-07	2	8	1.52101	HROB	Low
TCGA-2Y-A9H9-01A-21R-A39D-07	2	1.96667	1.52209	HROB	Low
TCGA-ED-A7PY-01A-11R-A33R-07	1	13	1.53198	HROB	Low
TCGA-RC-A7SB-01A-21R-A352-07	1	19.6	1.53598	HROB	Low
TCGA-DD-AACC-01A-11R-A41C-07	2	17.9	1.53663	HROB	Low
TCGA-FV-A23B-01A-11R-A16W-07	2	48.4333	1.53973	HROB	Low
TCGA-DD-AACO-01A-11R-A41C-07	2	15.9667	1.54864	HROB	Low
TCGA-GJ-A3OU-01A-31R-A38B-07	2	29.3	1.55388	HROB	Low
TCGA-G3-A7M5-01A-11R-A33R-07	1	14.9	1.55602	HROB	Low
TCGA-2Y-A9H5-01A-11R-A38B-07	2	8.6	1.55872	HROB	Low
TCGA-DD-AADI-01A-11R-A41C-07	1	36.1667	1.55929	HROB	High
TCGA-DD-AAC8-01A-11R-A41C-07	1	0.533333	1.56654	HROB	High
TCGA-FV-A3I0-01A-11R-A22L-07	2	5.3	1.56688	HROB	High
TCGA-2Y-A9GV-01A-11R-A38B-07	2	58.1667	1.57032	HROB	High
TCGA-DD-AAVU-01A-11R-A41C-07	2	54.3333	1.5707	HROB	High
TCGA-BC-A10T-01A-11R-A131-07	2	19.9333	1.58299	HROB	High
TCGA-DD-A4ND-01A-11R-A266-07	2	0.5	1.59305	HROB	High
TCGA-DD-A1EF-01A-11R-A131-07	2	13.1333	1.60927	HROB	High
TCGA-DD-AADM-01A-11R-A41C-07	1	0.4	1.61946	HROB	High
TCGA-DD-A73F-01A-11R-A32O-07	1	36.1667	1.6316	HROB	High
TCGA-2Y-A9GT-01A-11R-A38B-07	2	36.1	1.6322	HROB	High
TCGA-DD-A1EH-01A-11R-A131-07	2	4	1.64502	HROB	High
TCGA-DD-AAD1-01A-11R-A41C-07	2	4.23333	1.64506	HROB	High
TCGA-4R-AA8I-01A-11R-A38B-07	2	5.26667	1.6584	HROB	High
TCGA-DD-A3A9-01A-11R-A266-07	2	9.63333	1.66157	HROB	High
TCGA-ED-A66Y-01A-11R-A311-07	1	9.86667	1.66204	HROB	High
TCGA-CC-5262-01A-01R-A131-07	1	3.43333	1.67186	HROB	High
TCGA-DD-A39Y-01A-11R-A213-07	1	5.7	1.68	HROB	High
TCGA-DD-AAD3-01A-11R-A41C-07	1	43.1667	1.68571	HROB	High
TCGA-5C-A9VG-01A-11R-A37K-07	1	10.9333	1.70995	HROB	High
TCGA-DD-AACN-01A-11R-A41C-07	2	11.9	1.74428	HROB	High
TCGA-DD-AADP-01A-11R-A39D-07	1	15.2667	1.75183	HROB	High
TCGA-DD-A1EG-01A-11R-A213-07	2	29.1667	1.77482	HROB	High
TCGA-CC-A123-01A-11R-A131-07	2	4.83333	1.77916	HROB	High
TCGA-BC-A10Q-01A-11R-A131-07	2	11.3333	1.79359	HROB	High
TCGA-BW-A5NP-01A-11R-A27V-07	2	3.4	1.81748	HROB	High
TCGA-DD-AACA-02A-11R-A41C-07	2	25.8667	1.82766	HROB	High
TCGA-CC-A3MC-01A-11R-A22L-07	2	9.9	1.82981	HROB	High
TCGA-DD-A113-01A-11R-A131-07	2	55.8667	1.83298	HROB	High
TCGA-DD-AADN-01A-11R-A41C-07	1	29.9333	1.83496	HROB	High
TCGA-CC-A9FW-01A-11R-A37K-07	2	5.1	1.8362	HROB	High
TCGA-K7-AAU7-01A-11R-A38B-07	2	1.93333	1.8403	HROB	High
TCGA-BC-A10Z-01A-11R-A131-07	1	1.13333	1.84291	HROB	High
TCGA-DD-A4NQ-01A-21R-A28V-07	2	4.2	1.84503	HROB	High
TCGA-DD-AACZ-01A-11R-A41C-07	2	2.93333	1.86759	HROB	High
TCGA-PD-A5DF-01A-11R-A27V-07	2	21.3	1.87439	HROB	High
TCGA-DD-AACQ-01A-11R-A41C-07	2	3.5	1.87635	HROB	High
TCGA-ED-A97K-01A-21R-A38B-07	1	0.2	1.8884	HROB	High
TCGA-EP-A2KA-01A-11R-A180-07	2	9.76667	1.89234	HROB	High
TCGA-RC-A7SK-01A-11R-A352-07	2	10.4	1.89766	HROB	High
TCGA-ED-A459-01A-11R-A266-07	1	30.3333	1.91014	HROB	High
TCGA-DD-AACU-01A-11R-A41C-07	1	52.2333	1.91034	HROB	High
TCGA-ED-A8O6-01A-11R-A36F-07	1	1.86667	1.93037	HROB	High
TCGA-DD-AACA-02B-11R-A41C-07	2	25.8667	1.93412	HROB	High
TCGA-UB-A7ME-01A-11R-A33J-07	1	16.2	1.93571	HROB	High
TCGA-DD-A3A5-01A-11R-A22L-07	2	2.8	1.93833	HROB	High
TCGA-DD-A116-01A-11R-A131-07	2	27.6	1.94314	HROB	High
TCGA-GJ-A6C0-01A-12R-A311-07	1	1.03333	1.95966	HROB	High
TCGA-KR-A7K8-01A-11R-A33J-07	1	30.2	1.96483	HROB	High
TCGA-O8-A75V-01A-11R-A32O-07	1	17.9333	1.97151	HROB	High
TCGA-2Y-A9HA-01A-11R-A39D-07	2	1.2	1.978	HROB	High
TCGA-ED-A7PZ-01A-11R-A33R-07	1	0.2	1.97959	HROB	High
TCGA-DD-AAEA-01A-11R-A41C-07	1	19.1667	1.98703	HROB	High
TCGA-G3-A25S-01A-11R-A16W-07	2	1.23333	1.99598	HROB	High
TCGA-RC-A6M3-01A-11R-A32O-07	1	0	2.00771	HROB	High
TCGA-G3-A25T-01A-11R-A16W-07	2	15.0667	2.00788	HROB	High
TCGA-CC-A8HV-01A-11R-A36F-07	2	4.96667	2.01129	HROB	High
TCGA-GJ-A9DB-01A-11R-A37K-07	1	2.23333	2.01379	HROB	High
TCGA-G3-A5SJ-01A-11R-A27V-07	2	10.2667	2.01873	HROB	High
TCGA-DD-AADL-01A-11R-A41C-07	1	21.2	2.02647	HROB	High
TCGA-CC-A7IK-01A-12R-A33R-07	2	5	2.02981	HROB	High
TCGA-DD-AAEE-01A-11R-A41C-07	2	7.46667	2.03503	HROB	High
TCGA-DD-A115-01A-11R-A131-07	2	15.6333	2.03721	HROB	High
TCGA-YA-A8S7-01A-11R-A37K-07	2	13.2667	2.03902	HROB	High
TCGA-DD-AACX-01A-11R-A41C-07	2	1.4	2.04361	HROB	High
TCGA-MI-A75I-01A-11R-A32O-07	2	8.83333	2.05469	HROB	High
TCGA-CC-A7IF-01A-11R-A33J-07	2	8.46667	2.06244	HROB	High
TCGA-2V-A95S-01A-11R-A37K-07	1		2.07377	HROB	High
TCGA-DD-AACB-01A-11R-A41C-07	1	77.4667	2.07632	HROB	High
TCGA-EP-A3RK-01A-11R-A22L-07	2	10.6667	2.08276	HROB	High
TCGA-DD-A4NR-01A-11R-A311-07	1	0.3	2.0954	HROB	High
TCGA-BC-4073-01B-02R-A131-07	1	28.3	2.10069	HROB	High
TCGA-DD-AAE4-01A-11R-A41C-07	2	3.7	2.10323	HROB	High
TCGA-5C-AAPD-01A-21R-A39D-07	1	0.666667	2.10667	HROB	High
TCGA-DD-AADO-01A-11R-A41C-07	1	15.1	2.11096	HROB	High
TCGA-ED-A5KG-01A-11R-A27V-07	2	3.66667	2.11721	HROB	High
TCGA-DD-AAD6-01A-11R-A41C-07	2	1.66667	2.1283	HROB	High
TCGA-BC-4072-01B-11R-A155-07	2	15.8333	2.13904	HROB	High
TCGA-DD-A3A7-01A-11R-A22L-07	2	4.8	2.14163	HROB	High
TCGA-DD-A73E-01A-12R-A32O-07	1	1.46667	2.14717	HROB	High
TCGA-UB-A7MF-01A-11R-A33J-07	2	4.43333	2.15467	HROB	High
TCGA-DD-A1EL-01A-11R-A155-07	2	13.8333	2.17592	HROB	High
TCGA-DD-AAE6-01A-11R-A41C-07	2	3.5	2.19024	HROB	High
TCGA-KR-A7K7-01A-11R-A33J-07	2	7.96667	2.19964	HROB	High
TCGA-DD-AADF-01A-11R-A41C-07	1	3.83333	2.20581	HROB	High
TCGA-DD-A4NE-01A-11R-A27V-07	2	6.33333	2.20661	HROB	High
TCGA-CC-A7IE-01A-21R-A38B-07	2	5.63333	2.22058	HROB	High
TCGA-WQ-A9G7-01A-11R-A37K-07	1	1	2.22341	HROB	High
TCGA-ZS-A9CF-01A-11R-A38B-07	2	21.2	2.22492	HROB	High
TCGA-BW-A5NO-01A-11R-A27V-07	1	0.666667	2.23757	HROB	High
TCGA-DD-AAVS-01A-11R-A41C-07	1	60.7667	2.2503	HROB	High
TCGA-UB-AA0U-01A-11R-A38B-07	2	3.53333	2.25399	HROB	High
TCGA-DD-AAVQ-01A-11R-A41C-07	2	50.3	2.30264	HROB	High
TCGA-DD-AACG-01A-11R-A41C-07	2	4.16667	2.31854	HROB	High
TCGA-DD-AADB-01A-11R-A41C-07	1	41.4	2.32073	HROB	High
TCGA-WX-AA44-01A-11R-A39D-07	2	8.2	2.33335	HROB	High
TCGA-DD-A11C-01A-11R-A131-07	1	22.0667	2.35023	HROB	High
TCGA-G3-A6UC-01A-21R-A33J-07	2	21.3	2.35762	HROB	High
TCGA-DD-A4NJ-01A-11R-A27V-07	2	18.3	2.35931	HROB	High
TCGA-DD-AACF-01A-11R-A41C-07	2	3.96667	2.37524	HROB	High
TCGA-EP-A2KB-01A-11R-A180-07	2	5.36667	2.37931	HROB	High
TCGA-ED-A66X-01A-11R-A311-07	2	4.13333	2.38968	HROB	High
TCGA-FV-A4ZP-01A-12R-A266-07	1	82.8667	2.43039	HROB	High
TCGA-DD-A1EI-01A-11R-A131-07	1	6.1	2.43087	HROB	High
TCGA-ED-A7PX-01A-51R-A352-07	1	0.2	2.4395	HROB	High
TCGA-DD-AAD0-01A-11R-A41C-07	2	1.56667	2.44571	HROB	High
TCGA-UB-A7MD-01A-12R-A352-07	1	1.73333	2.46462	HROB	High
TCGA-FV-A4ZQ-01A-11R-A266-07	1	0.4	2.4859	HROB	High
TCGA-G3-A25U-01A-11R-A16W-07	1	54.5333	2.48731	HROB	High
TCGA-ZS-A9CF-02A-11R-A38B-07	2	21.2	2.51015	HROB	High
TCGA-DD-AAD8-01A-11R-A41C-07	1	40.6333	2.51796	HROB	High
TCGA-ED-A8O5-01A-11R-A36F-07	1	13.5333	2.52473	HROB	High
TCGA-DD-A11A-01A-11R-A131-07	1	2.63333	2.53926	HROB	High
TCGA-DD-AACA-01A-11R-A41C-07	2	25.8667	2.54848	HROB	High
TCGA-G3-A5SI-01A-31R-A27V-07	2	11.6	2.55391	HROB	High
TCGA-K7-A5RG-01A-11R-A28V-07	1	17.3	2.55877	HROB	High
TCGA-XR-A8TC-01A-11R-A36F-07	1	44.6333	2.56882	HROB	High
TCGA-XR-A8TD-01A-12R-A39D-07	1	34.3333	2.58382	HROB	High
TCGA-DD-AACW-01A-11R-A41C-07	1	47.4667	2.58796	HROB	High
TCGA-FV-A495-01A-11R-A266-07	1	0.0333333	2.59222	HROB	High
TCGA-G3-AAV6-01A-21R-A37K-07	2	1.46667	2.60222	HROB	High
TCGA-DD-AADD-01A-11R-A41C-07	1	41.0333	2.60848	HROB	High
TCGA-DD-AACL-01A-11R-A41C-07	1	3.56667	2.61718	HROB	High
TCGA-CC-A9FU-01A-11R-A37K-07	1	0	2.62615	HROB	High
TCGA-DD-A4NN-01A-11R-A28V-07	2	5.53333	2.64546	HROB	High
TCGA-G3-AAUZ-01A-11R-A38B-07	1	16	2.65888	HROB	High
TCGA-DD-A4NH-01A-11R-A27V-07	2	5.36667	2.66427	HROB	High
TCGA-CC-5261-01A-01R-A131-07	1	3.23333	2.69815	HROB	High
TCGA-CC-A5UE-01A-11R-A28V-07	2	5.83333	2.70391	HROB	High
TCGA-ZP-A9CZ-01A-11R-A38B-07	1	23.5333	2.7211	HROB	High
TCGA-RG-A7D4-01A-12R-A33R-07	1	36.6	2.72447	HROB	High
TCGA-BD-A2L6-01A-11R-A213-07	2	13.8333	2.72453	HROB	High
TCGA-BC-A112-01A-11R-A131-07	1	5.1	2.73282	HROB	High
TCGA-CC-A8HT-01A-11R-A36F-07	2	2.76667	2.7425	HROB	High
TCGA-G3-A25Y-01A-11R-A16W-07	2	11.8333	2.75868	HROB	High
TCGA-XR-A8TG-01A-11R-A36F-07	2	11.6667	2.76558	HROB	High
TCGA-WJ-A86L-01A-12R-A39D-07	1	11.5	2.76928	HROB	High
TCGA-DD-AADW-01A-11R-A39D-07	2	12.8667	2.83562	HROB	High
TCGA-CC-A5UC-01A-11R-A28V-07	2	10.4	2.84106	HROB	High
TCGA-BC-A69H-01A-11R-A311-07	1	14.8	2.9052	HROB	High
TCGA-CC-A3MB-01A-11R-A213-07	2	8.66667	2.92623	HROB	High
TCGA-2Y-A9GS-01A-12R-A38B-07	2	3.4	2.95218	HROB	High
TCGA-2Y-A9H2-01A-12R-A38B-07	1	57.7	2.96165	HROB	High
TCGA-BW-A5NQ-01A-11R-A27V-07	1	0	2.99366	HROB	High
TCGA-2Y-A9H0-01A-11R-A38B-07	1	122.5	2.9977	HROB	High
TCGA-DD-A1EJ-01A-11R-A155-07	2	8.76667	3.00887	HROB	High
TCGA-ED-A7XO-01A-11R-A352-07	2	8.73333	3.03734	HROB	High
TCGA-DD-AAE0-01A-11R-A41C-07	1	18.5	3.09044	HROB	High
TCGA-CC-A8HS-01A-11R-A36F-07	2	6.7	3.14547	HROB	High
TCGA-DD-AACH-01A-11R-A41C-07	2	2.76667	3.15757	HROB	High
TCGA-CC-A7IG-01A-11R-A33J-07	2	6.5	3.16456	HROB	High
TCGA-BC-A8YO-01A-11R-A37K-07	2	7.33333	3.18215	HROB	High
TCGA-CC-A3MA-01A-11R-A213-07	2	8.7	3.18415	HROB	High
TCGA-2Y-A9GY-01A-11R-A38B-07	2	21.2333	3.19458	HROB	High
TCGA-RC-A6M6-01A-11R-A32O-07	1	0.3	3.21453	HROB	High
TCGA-BC-A216-01A-11R-A155-07	1	45.0333	3.23435	HROB	High
TCGA-G3-A25X-01A-11R-A16W-07	1	59.3	3.2591	HROB	High
TCGA-DD-AACP-01A-11R-A41C-07	1	13.8333	3.28857	HROB	High
TCGA-UB-A7MC-01A-11R-A33R-07	2	11.9667	3.29484	HROB	High
TCGA-CC-5260-01A-01R-A131-07	1	2.9	3.32519	HROB	High
TCGA-ZP-A9D2-01A-11R-A38B-07	2	10.5	3.32554	HROB	High
TCGA-BC-A10W-01A-11R-A131-07	2	3.03333	3.36635	HROB	High
TCGA-CC-A5UD-01A-11R-A28V-07	2	6.06667	3.38611	HROB	High
TCGA-BC-A3KG-01A-11R-A213-07	2	6.96667	3.3912	HROB	High
TCGA-G3-AAV7-01A-11R-A38B-07	1	12.0333	3.42381	HROB	High
TCGA-G3-A7M6-01A-11R-A33R-07	2	9.76667	3.44274	HROB	High
TCGA-CC-A8HU-01A-11R-A36F-07	2	10.0333	3.44415	HROB	High
TCGA-CC-A3M9-01A-11R-A213-07	2	7.3	3.44727	HROB	High
TCGA-RC-A7SH-01A-11R-A38B-07	2	3.03333	3.45754	HROB	High
TCGA-BC-A10Y-01A-11R-A131-07	2	13.3333	3.46482	HROB	High
TCGA-DD-AAD5-01A-11R-A41C-07	2	4.33333	3.47469	HROB	High
TCGA-UB-A7MB-01A-11R-A33R-07	2	1.6	3.47902	HROB	High
TCGA-DD-AA3A-01A-11R-A37K-07	1	13.6667	3.49697	HROB	High
TCGA-DD-AACS-01A-11R-A41C-07	1	60.1333	3.53915	HROB	High
TCGA-G3-A7M9-01A-23R-A352-07	1	1.86667	3.58112	HROB	High
TCGA-CC-A7IJ-01A-11R-A33R-07	1	12.7333	3.60434	HROB	High
TCGA-CC-A1HT-01A-11R-A131-07	1	3.36667	3.64401	HROB	High
TCGA-QA-A7B7-01A-11R-A32O-07	2	2.93333	3.64732	HROB	High
TCGA-UB-A7MA-01A-11R-A33R-07	2	7.36667	3.67416	HROB	High
TCGA-CC-5264-01A-01R-A131-07	1	3.4	3.67766	HROB	High
TCGA-CC-A7II-01A-11R-A33J-07	2	9.26667	3.71599	HROB	High
TCGA-DD-AACV-01A-11R-A41C-07	2	11.4667	3.74115	HROB	High
TCGA-BC-A217-01A-11R-A155-07	1	46.5667	3.7725	HROB	High
TCGA-DD-AADV-01A-11R-A39D-07	1	19.1333	3.8909	HROB	High
TCGA-DD-A114-01A-11R-A131-07	1	38.3	4.04068	HROB	High
TCGA-CC-5263-01A-01R-A131-07	1	4.3	4.11184	HROB	High
TCGA-DD-AADC-01A-11R-A41C-07	2	3.36667	4.27436	HROB	High

## Sheet: LUAD
sample_id	event	time	expr	gene	group
TCGA-44-6146-01B-04R-A277-07	2	21.0333	0.517499	HROB	Low
TCGA-62-8397-01A-11R-2326-07	1	42.9667	0.599842	HROB	Low
TCGA-44-5645-01A-01R-A278-07	1	28.4	0.691863	HROB	Low
TCGA-44-6146-01A-11R-A278-07	2	21.0333	0.791242	HROB	Low
TCGA-91-8496-01A-11R-2403-07	1	16.8333	0.853023	HROB	Low
TCGA-78-7167-01A-11R-2066-07	2	24.2	0.87049	HROB	Low
TCGA-67-3772-01A-01R-0946-07	1	19.1	0.915342	HROB	Low
TCGA-97-7547-01A-11R-2039-07	2	25.8333	0.915675	HROB	Low
TCGA-44-5645-01B-04R-A277-07	1	28.4	1.01528	HROB	Low
TCGA-55-A492-01A-11R-A24H-07	1	19.8667	1.01757	HROB	Low
TCGA-44-6147-01B-06R-A277-07	1	28.1667	1.07101	HROB	Low
TCGA-97-8552-01A-11R-2403-07	1	20.8667	1.08642	HROB	Low
TCGA-44-6148-01A-11R-1755-07	1	23.4667	1.09978	HROB	Low
TCGA-44-6146-01A-11R-1755-07	2	21.0333	1.10175	HROB	Low
TCGA-44-7659-01A-11R-2066-07	1	23.0333	1.10476	HROB	Low
TCGA-44-2655-01A-01R-0946-07	2	33.6333	1.10634	HROB	Low
TCGA-55-7284-01B-11R-2241-07	2	7.7	1.10973	HROB	Low
TCGA-50-5942-01A-21R-1755-07	2	45.9333	1.13479	HROB	Low
TCGA-78-7537-01A-11R-2066-07	1	54.0667	1.14207	HROB	Low
TCGA-MP-A4TH-01A-31R-A262-07	1	24.7	1.15595	HROB	Low
TCGA-44-5645-01A-01R-1628-07	1	28.4	1.1584	HROB	Low
TCGA-S2-AA1A-01A-12R-A39D-07	1	17.1	1.1728	HROB	Low
TCGA-55-8087-01A-11R-2241-07	1	15.4	1.19987	HROB	Low
TCGA-75-6206-01A-11R-1755-07	1	86.3333	1.20398	HROB	Low
TCGA-05-4403-01A-01R-1206-07	1	19.2667	1.21172	HROB	Low
TCGA-05-4396-01A-21R-1858-07	1	10.1	1.22315	HROB	Low
TCGA-67-3770-01A-01R-0946-07	1	20.3333	1.22316	HROB	Low
TCGA-97-7941-01A-11R-2187-07	1	16.1333	1.22667	HROB	Low
TCGA-75-7025-01A-12R-1949-07	2	49.3667	1.2506	HROB	Low
TCGA-91-7771-01A-11R-2170-07	1	16.4	1.25354	HROB	Low
TCGA-75-7030-01A-11R-1949-07	1		1.27804	HROB	Low
TCGA-97-A4M3-01A-11R-A24X-07	2	1.8	1.27976	HROB	Low
TCGA-44-2666-01A-01R-A278-07	2	3.23333	1.28558	HROB	Low
TCGA-75-6203-01A-11R-1755-07	1		1.29601	HROB	Low
TCGA-91-8497-01A-11R-2403-07	1	14.4667	1.30331	HROB	Low
TCGA-86-8076-01A-31R-2241-07	1	33.1	1.31907	HROB	Low
TCGA-35-3615-01A-01R-0946-07	1	0.466667	1.3237	HROB	Low
TCGA-05-5423-01A-01R-1628-07	1	5.03333	1.32625	HROB	Low
TCGA-44-6776-01A-11R-1858-07	1	87.2	1.33425	HROB	Low
TCGA-78-7163-01A-12R-2066-07	1	241.6	1.33467	HROB	Low
TCGA-97-7552-01A-11R-2039-07	2	26.6	1.33498	HROB	Low
TCGA-67-3773-01A-01R-0946-07	1	14.2333	1.33684	HROB	Low
TCGA-NJ-A55O-01A-11R-A262-07	1	0.433333	1.33713	HROB	Low
TCGA-67-6217-01A-11R-1755-07	2	9.86667	1.33898	HROB	Low
TCGA-91-A4BD-01A-11R-A24H-07	1	20.1	1.34112	HROB	Low
TCGA-69-8254-01A-11R-2287-07	1	13.6333	1.35697	HROB	Low
TCGA-97-A4M2-01A-12R-A24X-07	1	20.8	1.35925	HROB	Low
TCGA-86-A4P8-01A-11R-A24X-07	1	26.8333	1.37551	HROB	Low
TCGA-NJ-A7XG-01A-12R-A39D-07	1	20.5667	1.37716	HROB	Low
TCGA-55-7573-01A-11R-2039-07	1	16.2333	1.37865	HROB	Low
TCGA-55-8619-01A-11R-2403-07	1	13.8667	1.38321	HROB	Low
TCGA-50-8457-01A-11R-2326-07	1	37.5	1.38504	HROB	Low
TCGA-L4-A4E6-01A-11R-A24H-07	1	14.5	1.41434	HROB	Low
TCGA-55-8513-01A-11R-2403-07	2	10.5667	1.42458	HROB	Low
TCGA-50-5068-01A-01R-1628-07	2	22.8667	1.42647	HROB	Low
TCGA-95-7948-01A-11R-2187-07	1	15.8667	1.43703	HROB	Low
TCGA-44-2661-01A-01R-1107-07	1	38.6333	1.444	HROB	Low
TCGA-55-6980-01A-11R-1949-07	1	70.3	1.44504	HROB	Low
TCGA-50-8460-01A-11R-2326-07	1	27.6333	1.45185	HROB	Low
TCGA-55-6972-01A-11R-1949-07	1	54.4	1.45302	HROB	Low
TCGA-49-4501-01A-01R-1206-07	2	18.1667	1.46023	HROB	Low
TCGA-55-6543-01A-11R-1755-07	1	14.5	1.46365	HROB	Low
TCGA-78-7149-01A-11R-2039-07	1	131.333	1.46778	HROB	Low
TCGA-49-AARR-01A-11R-A41B-07	2	36.6333	1.47382	HROB	Low
TCGA-55-8512-01A-11R-2403-07	2	20.2333	1.47737	HROB	Low
TCGA-49-4486-01A-01R-1206-07	2	68.1667	1.50081	HROB	Low
TCGA-38-4627-01A-01R-1206-07	1	38.2333	1.51679	HROB	Low
TCGA-44-6147-01A-11R-A278-07	1	28.1667	1.51792	HROB	Low
TCGA-44-3398-01A-01R-1107-07	1	38.7667	1.52165	HROB	Low
TCGA-78-7540-01A-11R-2066-07	1	39.9	1.52228	HROB	Low
TCGA-97-8172-01A-11R-2287-07	1	18.1667	1.53581	HROB	Low
TCGA-97-7546-01A-11R-2039-07	2	41.8333	1.54607	HROB	Low
TCGA-55-8207-01A-11R-2241-07	1	32.5667	1.55424	HROB	Low
TCGA-44-2659-01A-01R-0946-07	2	38.2	1.56026	HROB	Low
TCGA-55-6983-01A-11R-1949-07	1	94.1	1.56524	HROB	Low
TCGA-86-8056-01A-11R-2241-07	1	4.63333	1.56921	HROB	Low
TCGA-49-4505-01A-01R-1206-07	2	13.9	1.57907	HROB	Low
TCGA-62-A46P-01A-11R-A24H-07	2	8.9	1.58057	HROB	Low
TCGA-99-7458-01A-11R-2039-07	1	24.9	1.58309	HROB	Low
TCGA-55-6984-01A-11R-1949-07	2	24.1333	1.5848	HROB	Low
TCGA-44-2656-01B-06R-A277-07	2	18.9333	1.5987	HROB	Low
TCGA-55-7728-01A-11R-2187-07	1	23.4667	1.59912	HROB	Low
TCGA-49-4512-01A-21R-1858-07	2	30.1667	1.60554	HROB	Low
TCGA-55-8096-01A-11R-2241-07	2	18.8667	1.6128	HROB	Low
TCGA-86-8669-01A-11R-2403-07	2	28.3	1.6147	HROB	Low
TCGA-55-7725-01A-11R-2170-07	1	14.7333	1.61948	HROB	Low
TCGA-38-4626-01A-01R-1206-07	2	83.9333	1.62243	HROB	Low
TCGA-75-5146-01A-01R-1628-07	2	59.1	1.62546	HROB	Low
TCGA-55-8097-01A-11R-2241-07	1	15.8667	1.62627	HROB	Low
TCGA-44-2656-01A-02R-A278-07	2	18.9333	1.64102	HROB	Low
TCGA-55-8514-01A-11R-2403-07	1	17.3333	1.64639	HROB	Low
TCGA-38-A44F-01A-11R-A24H-07	1	4.43333	1.64856	HROB	Low
TCGA-55-8206-01A-11R-2241-07	1	29.6	1.64944	HROB	Low
TCGA-38-7271-01A-11R-2039-07	2	10.1333	1.65206	HROB	Low
TCGA-64-1681-01A-11R-2066-07	2	14.6333	1.656	HROB	Low
TCGA-97-7938-01A-11R-2170-07	1	0.6	1.66959	HROB	Low
TCGA-55-6986-01A-11R-1949-07	1	108.7	1.67724	HROB	Low
TCGA-67-4679-01B-01R-1755-07	1	14.9333	1.68006	HROB	Low
TCGA-75-6212-01A-11R-1755-07	2	44.6667	1.6827	HROB	Low
TCGA-64-1680-01A-02R-0946-07	1	37.5333	1.68801	HROB	Low
TCGA-55-8091-01A-11R-2241-07	1	20	1.68914	HROB	Low
TCGA-99-AA5R-01A-11R-A39D-07	1	21.9333	1.71074	HROB	Low
TCGA-NJ-A55A-01A-11R-A262-07	1	0.5	1.71241	HROB	Low
TCGA-97-8174-01A-11R-2287-07	1	5.46667	1.71717	HROB	Low
TCGA-J2-8192-01A-11R-2241-07	2	16.0667	1.71783	HROB	Low
TCGA-78-7152-01A-11R-2039-07	2	40.0667	1.7179	HROB	Low
TCGA-86-8359-01A-11R-2326-07	1	14.8	1.72481	HROB	Low
TCGA-50-8459-01A-11R-2326-07	2	14.4	1.72547	HROB	Low
TCGA-97-8177-01A-11R-2287-07	1	16.6333	1.73023	HROB	Low
TCGA-O1-A52J-01A-11R-A262-07	2	29.9333	1.7391	HROB	Low
TCGA-64-1676-01A-01R-0946-07	1	57.6	1.74135	HROB	Low
TCGA-NJ-A4YI-01A-11R-A262-07	1	0.133333	1.74512	HROB	Low
TCGA-NJ-A55R-01A-11R-A262-07	1	20.1	1.76721	HROB	Low
TCGA-MP-A5C7-01A-11R-A262-07	1	74.9333	1.77916	HROB	Low
TCGA-55-7724-01A-11R-2170-07	1	23.5	1.78389	HROB	Low
TCGA-55-7816-01A-11R-2170-07	2	15.6	1.78928	HROB	Low
TCGA-62-A46S-01A-11R-A24H-07	2	17.5667	1.79659	HROB	Low
TCGA-05-4410-01A-21R-1858-07	1	0	1.80521	HROB	Low
TCGA-97-A4M1-01A-11R-A24X-07	1	20.0333	1.80789	HROB	Low
TCGA-55-6642-01A-11R-1858-07	1	81.6333	1.80958	HROB	Low
TCGA-86-7714-01A-12R-2170-07	2	20.8333	1.81205	HROB	Low
TCGA-93-7348-01A-21R-2039-07	1	17.7	1.81935	HROB	Low
TCGA-05-4249-01A-01R-1107-07	1	50.7667	1.82668	HROB	Low
TCGA-50-5055-01A-01R-1628-07	2	25.7	1.83057	HROB	Low
TCGA-44-2666-01B-02R-A277-07	2	3.23333	1.83698	HROB	Low
TCGA-97-A4M6-01A-11R-A24X-07	1	18.9333	1.84141	HROB	Low
TCGA-78-8648-01A-11R-2403-07	2	24	1.85595	HROB	Low
TCGA-78-7153-01A-11R-2039-07	1	121.167	1.8649	HROB	Low
TCGA-67-3774-01A-01R-0946-07	1	12.8333	1.86814	HROB	Low
TCGA-86-8671-01A-11R-2403-07	1	27.9667	1.86873	HROB	Low
TCGA-78-7539-01A-11R-2066-07	2	22.9333	1.89025	HROB	Low
TCGA-99-8028-01A-11R-2241-07	1	37.2667	1.90173	HROB	Low
TCGA-73-4675-01A-01R-1206-07	2	12.0333	1.90968	HROB	Low
TCGA-44-2657-01A-01R-1107-07	1	45.0333	1.91687	HROB	Low
TCGA-44-4112-01B-06R-A277-07	2	20.6333	1.92672	HROB	Low
TCGA-05-5420-01A-01R-1628-07	2	8.16667	1.92785	HROB	Low
TCGA-50-5045-01A-01R-1628-07	2	47.7667	1.94063	HROB	Low
TCGA-44-6777-01A-11R-1858-07	1	32.9	1.9474	HROB	Low
TCGA-50-5066-01A-01R-1628-07	2	15.9	1.95323	HROB	Low
TCGA-93-7347-01A-11R-2187-07	1	22.7667	1.95381	HROB	Low
TCGA-05-4433-01A-22R-1858-07	1	24.3333	1.95436	HROB	Low
TCGA-05-5429-01A-01R-1628-07	1	9.16667	1.95769	HROB	Low
TCGA-50-5944-01A-11R-1755-07	1	58.3333	1.95907	HROB	Low
TCGA-69-8453-01A-12R-2326-07	2	11.4667	1.96062	HROB	Low
TCGA-50-5935-01A-11R-1755-07	1	21.7667	1.96522	HROB	Low
TCGA-44-6147-01A-11R-1755-07	1	28.1667	1.96922	HROB	Low
TCGA-97-8171-01A-11R-2287-07	2	14.7	1.99064	HROB	Low
TCGA-53-7813-01A-11R-2170-07	1	14.1333	2.00429	HROB	Low
TCGA-91-6849-01A-11R-1949-07	1	1.16667	2.01256	HROB	Low
TCGA-55-7281-01A-11R-2039-07	2	11.3	2.01544	HROB	Low
TCGA-44-A4SU-01A-11R-A24X-07	2	8.66667	2.02369	HROB	Low
TCGA-86-8278-01A-11R-2287-07	2	0.966667	2.02903	HROB	Low
TCGA-69-7763-01A-11R-2170-07	1	23	2.03243	HROB	Low
TCGA-44-2665-01A-01R-0946-07	1	43.3667	2.03891	HROB	Low
TCGA-71-6725-01A-11R-1858-07	2	5.46667	2.0491	HROB	Low
TCGA-69-8253-01A-11R-2287-07	1	14.2	2.05198	HROB	Low
TCGA-05-5428-01A-01R-1628-07	1	22.3333	2.05405	HROB	Low
TCGA-NJ-A4YG-01A-22R-A262-07	1	75.3667	2.05638	HROB	Low
TCGA-86-8668-01A-11R-2403-07	1	14.1	2.05646	HROB	Low
TCGA-78-7158-01A-11R-2039-07	2	4.4	2.05957	HROB	Low
TCGA-44-3918-01B-02R-A277-07	2	17.0333	2.08442	HROB	Low
TCGA-L9-A50W-01A-12R-A39D-07	2	12.9667	2.08444	HROB	Low
TCGA-50-6597-01A-11R-1858-07	1	42.2667	2.09261	HROB	Low
TCGA-78-8655-01A-11R-2403-07	1	78.6667	2.10116	HROB	Low
TCGA-97-7937-01A-11R-2170-07	1	18.8	2.10809	HROB	Low
TCGA-69-7765-01A-11R-2170-07	1	5.5	2.11227	HROB	Low
TCGA-78-7156-01A-11R-2039-07	1	32.5333	2.11297	HROB	Low
TCGA-86-8674-01A-21R-2403-07	2	11.1333	2.11392	HROB	Low
TCGA-97-A4M7-01A-11R-A24X-07	1	20.9667	2.12237	HROB	Low
TCGA-50-5049-01A-01R-1628-07	2	52.2667	2.12427	HROB	Low
TCGA-86-A456-01A-11R-A24H-07	1	29.8667	2.12614	HROB	Low
TCGA-55-8090-01A-11R-2241-07	2	18.2667	2.13259	HROB	Low
TCGA-69-7761-01A-11R-2170-07	1	6.2	2.13374	HROB	Low
TCGA-49-4490-01A-21R-1858-07	2	12.8333	2.13504	HROB	Low
TCGA-55-8203-01A-11R-2241-07	1	18.2333	2.15107	HROB	Low
TCGA-55-7914-01A-11R-2170-07	2	6.23333	2.1513	HROB	Low
TCGA-93-8067-01A-11R-2287-07	1	6.2	2.15772	HROB	Low
TCGA-44-3917-01A-01R-A278-07	1	39.4333	2.15871	HROB	Low
TCGA-62-A470-01A-11R-A24H-07	2	17.9667	2.16331	HROB	Low
TCGA-86-8280-01A-11R-2287-07	1	23.3667	2.17294	HROB	Low
TCGA-35-5375-01A-01R-1628-07	1	8.8	2.17568	HROB	Low
TCGA-44-2668-01A-01R-A278-07	2	14.4333	2.18509	HROB	Low
TCGA-97-A4M5-01A-11R-A24X-07	1	21.1333	2.18599	HROB	Low
TCGA-55-8092-01A-11R-2241-07	2	4.23333	2.18624	HROB	Low
TCGA-53-7626-01A-12R-2066-07	2	28.8333	2.19565	HROB	Low
TCGA-73-4662-01A-01R-1206-07	2	0.7	2.20276	HROB	Low
TCGA-MP-A4TE-01A-22R-A466-07	2	7.53333	2.205	HROB	Low
TCGA-78-7535-01A-11R-2066-07	2	26.9667	2.20958	HROB	Low
TCGA-91-6828-01A-11R-1858-07	1	10.7667	2.21028	HROB	Low
TCGA-50-5051-01A-21R-1858-07	2	6.13333	2.21168	HROB	Low
TCGA-J2-A4AG-01A-11R-A24H-07	1	32.9333	2.21489	HROB	Low
TCGA-78-7162-01A-21R-2066-07	2	73.9333	2.21558	HROB	Low
TCGA-44-6775-01C-02R-A277-07	2	22.8	2.22049	HROB	Low
TCGA-50-6593-01A-11R-1755-07	2	8.86667	2.23457	HROB	Low
TCGA-49-4506-01A-01R-1206-07	2	23.0667	2.23533	HROB	Low
TCGA-55-A4DG-01A-11R-A24H-07	1	20.2667	2.24137	HROB	Low
TCGA-05-4430-01A-02R-1206-07	1	25.3667	2.24293	HROB	Low
TCGA-44-2656-01A-02R-0946-07	2	18.9333	2.24434	HROB	Low
TCGA-05-4417-01A-22R-1858-07	1	15.1667	2.25017	HROB	Low
TCGA-05-4422-01A-01R-1206-07	1	12.1667	2.25642	HROB	Low
TCGA-MP-A4SW-01A-21R-A24X-07	1	59.2667	2.26084	HROB	Low
TCGA-73-4677-01A-01R-1206-07	2	1.26667	2.26135	HROB	Low
TCGA-86-8281-01A-11R-2287-07	1	0	2.26687	HROB	Low
TCGA-44-2666-01A-01R-0946-07	2	3.23333	2.27215	HROB	Low
TCGA-J2-A4AE-01A-21R-A24H-07	1	35.9667	2.27898	HROB	Low
TCGA-44-8120-01A-11R-2241-07	1	8.66667	2.28251	HROB	Low
TCGA-55-7227-01A-11R-2039-07	2	8.5	2.29516	HROB	Low
TCGA-44-6778-01A-11R-1858-07	1	62.1333	2.31637	HROB	Low
TCGA-95-8039-01A-11R-2241-07	2	7.6	2.32099	HROB	Low
TCGA-62-A46V-01A-11R-A24H-07	1	73.3	2.32508	HROB	Low
TCGA-50-6673-01A-11R-1949-07	1	0.733333	2.3261	HROB	Low
TCGA-MP-A4TD-01A-32R-A262-07	2	7.53333	2.3284	HROB	Low
TCGA-55-8508-01A-11R-2403-07	1	20.5667	2.33671	HROB	Low
TCGA-55-A48Y-01A-11R-A24H-07	1	21	2.3438	HROB	Low
TCGA-64-5779-01A-01R-1628-07	2	26.5	2.3537	HROB	Low
TCGA-05-5425-01A-02R-1628-07	2	16.2	2.3601	HROB	Low
TCGA-38-6178-01A-11R-1755-07	1	14.9333	2.37403	HROB	Low
TCGA-44-3918-01A-01R-A278-07	2	17.0333	2.37502	HROB	Low
TCGA-55-6987-01A-11R-1949-07	1	71.2333	2.39438	HROB	Low
TCGA-05-4405-01A-21R-1858-07	1	20.3333	2.3951	HROB	Low
TCGA-55-A57B-01A-12R-A39D-07	1	18.2	2.39856	HROB	Low
TCGA-67-6216-01A-11R-1755-07	1	4.7	2.40528	HROB	Low
TCGA-97-7553-01A-21R-2039-07	1	62.3333	2.41326	HROB	Low
TCGA-55-7283-01A-11R-2039-07	1	20.3	2.41379	HROB	Low
TCGA-50-5044-01A-21R-1858-07	2	16.1	2.42197	HROB	Low
TCGA-44-6775-01A-11R-A278-07	2	22.8	2.43063	HROB	Low
TCGA-49-AARN-01A-21R-A41B-07	1	37.8333	2.45095	HROB	Low
TCGA-05-4426-01A-01R-1206-07	2	15.2333	2.45425	HROB	Low
TCGA-91-6830-01A-11R-1949-07	2	0.6	2.4579	HROB	Low
TCGA-67-6215-01A-11R-1755-07	1	5.8	2.48931	HROB	Low
TCGA-55-A48X-01A-11R-A24H-07	2	20.5	2.49198	HROB	Low
TCGA-73-7498-01A-12R-2187-07	1	39.6333	2.51101	HROB	Low
TCGA-05-4418-01A-01R-1206-07	1	9.13333	2.52072	HROB	Low
TCGA-44-6774-01A-21R-1858-07	1	21.9333	2.52273	HROB	Low
TCGA-97-7554-01A-11R-2039-07	1	25.8333	2.52334	HROB	Low
TCGA-49-6761-01A-31R-1949-07	1	11.8	2.52375	HROB	Low
TCGA-64-1677-01A-01R-0946-07	2	12	2.52684	HROB	Low
TCGA-MP-A4T6-01A-32R-A262-07	1	59.6667	2.53764	HROB	Low
TCGA-MP-A4TJ-01A-51R-A262-07	1	11.3	2.54078	HROB	Low
TCGA-50-5932-01A-11R-1755-07	2	36.3333	2.54428	HROB	Low
TCGA-49-4514-01A-21R-1858-07	1	56.6667	2.54563	HROB	Low
TCGA-49-6744-01A-11R-1858-07	1	56.1	2.55857	HROB	Low
TCGA-97-8547-01A-11R-2403-07	1	21.9	2.5601	HROB	Low
TCGA-69-7764-01A-11R-2170-07	1	13.8	2.57265	HROB	Low
TCGA-86-6851-01A-11R-1949-07	1	5.96667	2.57727	HROB	Low
TCGA-55-8621-01A-11R-2403-07	1	17.1667	2.58713	HROB	Low
TCGA-MP-A4T8-01A-11R-A24X-07	1	5.36667	2.59276	HROB	Low
TCGA-44-7672-01A-11R-2066-07	1	23.9667	2.59558	HROB	Low
TCGA-91-A4BC-01A-11R-A24H-07	1	1.46667	2.59678	HROB	Low
TCGA-55-6981-01A-11R-1949-07	1	45.9667	2.60314	HROB	Low
TCGA-44-2662-01A-01R-A278-07	2	8.16667	2.60647	HROB	Low
TCGA-44-7671-01A-11R-2066-07	2	29.4333	2.60742	HROB	Low
TCGA-86-A4P7-01A-11R-A24X-07	1	13.8333	2.60795	HROB	Low
TCGA-64-5781-01A-01R-1628-07	2	3.2	2.61087	HROB	Low
TCGA-97-A4M0-01A-11R-A24X-07	1	21.7333	2.61413	HROB	Low
TCGA-55-1592-01A-01R-0946-07	2	15.0667	2.62073	HROB	Low
TCGA-35-4122-01A-01R-1107-07	1	7.5	2.62199	HROB	Low
TCGA-97-A4LX-01A-11R-A24X-07	1	20.4667	2.62768	HROB	Low
TCGA-05-4402-01A-01R-1206-07	1	8.13333	2.63438	HROB	Low
TCGA-49-4488-01A-01R-1755-07	2	21.1333	2.64214	HROB	Low
TCGA-NJ-A4YP-01A-11R-A262-07	1	1.66667	2.64285	HROB	Low
TCGA-86-8055-01A-11R-2241-07	1	4.13333	2.64547	HROB	Low
TCGA-49-4494-01A-01R-1206-07	2	36.0333	2.65711	HROB	Low
TCGA-55-8510-01A-11R-2403-07	1	17.9667	2.66755	HROB	Low
TCGA-44-A47G-01A-21R-A24H-07	1	11.7	2.66867	HROB	Low
TCGA-44-5644-01A-21R-2039-07	1	28.7667	2.66874	HROB	Low
TCGA-64-5815-01A-01R-1628-07	1	28.8667	2.6797	HROB	Low
TCGA-55-8301-01A-11R-2287-07	2	7.93333	2.68744	HROB	High
TCGA-55-6985-01A-11R-1949-07	1	41.1	2.69265	HROB	High
TCGA-MP-A4SY-01A-21R-A24X-07	2	16.3	2.70642	HROB	High
TCGA-44-3919-01A-02R-1107-07	2	30.7	2.72682	HROB	High
TCGA-62-A46Y-01A-11R-A24H-07	2	10.4667	2.73435	HROB	High
TCGA-86-8279-01A-11R-2287-07	1	31.6333	2.73963	HROB	High
TCGA-49-AAR0-01A-21R-A39D-07	1	158.833	2.74092	HROB	High
TCGA-44-8119-01A-11R-2241-07	1	9.5	2.7464	HROB	High
TCGA-44-2668-01B-02R-A277-07	2	14.4333	2.74759	HROB	High
TCGA-86-7701-01A-11R-2170-07	2	14.1333	2.75526	HROB	High
TCGA-55-7726-01A-11R-2170-07	1	21.7333	2.77059	HROB	High
TCGA-55-8506-01A-11R-2403-07	1	0.366667	2.77898	HROB	High
TCGA-93-A4JO-01A-21R-A24X-07	1	1.1	2.78204	HROB	High
TCGA-75-5122-01A-01R-1755-07	2		2.78694	HROB	High
TCGA-78-7166-01A-12R-2066-07	1	8.6	2.79498	HROB	High
TCGA-44-4112-01A-01R-1107-07	2	20.6333	2.79649	HROB	High
TCGA-49-AAR2-01A-11R-A39D-07	1	74.1333	2.80414	HROB	High
TCGA-38-4628-01A-01R-1206-07	2	36.1	2.80703	HROB	High
TCGA-49-AAQV-01A-11R-A39D-07	2	16.9667	2.80948	HROB	High
TCGA-44-A47A-01A-21R-A24H-07	2	13.2333	2.81071	HROB	High
TCGA-55-8208-01A-11R-2241-07	2	17.0333	2.81754	HROB	High
TCGA-55-7574-01A-11R-2039-07	2	15.9333	2.81983	HROB	High
TCGA-05-4420-01A-01R-1206-07	1	30.4	2.82082	HROB	High
TCGA-L9-A444-01A-21R-A24H-07	1	10.2333	2.82144	HROB	High
TCGA-99-8032-01A-11R-2241-07	1	1.46667	2.82457	HROB	High
TCGA-95-7567-01A-11R-2066-07	1	18.9333	2.82799	HROB	High
TCGA-64-5778-01A-01R-1628-07	2	32.0667	2.82841	HROB	High
TCGA-35-4123-01A-01R-1107-07	1	6.06667	2.83175	HROB	High
TCGA-86-6562-01A-11R-1755-07	2	9.13333	2.83407	HROB	High
TCGA-55-8085-01A-11R-2241-07	1	30.1333	2.8378	HROB	High
TCGA-50-5941-01A-11R-1755-07	1	49.1333	2.84025	HROB	High
TCGA-55-7907-01A-11R-2170-07	2	9.8	2.84122	HROB	High
TCGA-05-4389-01A-01R-1206-07	1	45.6333	2.84237	HROB	High
TCGA-05-4432-01A-01R-1206-07	1	25.3667	2.84563	HROB	High
TCGA-05-5715-01A-01R-1628-07	1	2.06667	2.84673	HROB	High
TCGA-75-5147-01A-01R-1628-07	1	44.4333	2.84749	HROB	High
TCGA-05-4425-01A-01R-1755-07	1	22.3	2.86299	HROB	High
TCGA-78-7160-01A-11R-2039-07	1	23.2333	2.86629	HROB	High
TCGA-97-8176-01A-11R-2403-07	2	1.3	2.86686	HROB	High
TCGA-NJ-A4YQ-01A-11R-A262-07	1	47.7333	2.86812	HROB	High
TCGA-69-7760-01A-11R-2170-07	1	6.73333	2.87236	HROB	High
TCGA-44-6775-01A-11R-1858-07	2	22.8	2.87643	HROB	High
TCGA-50-7109-01A-11R-2039-07	2	0.5	2.87644	HROB	High
TCGA-64-1679-01A-21R-2066-07	1	82.9333	2.8781	HROB	High
TCGA-55-A491-01A-11R-A24H-07	1	20.8667	2.88487	HROB	High
TCGA-44-8117-01A-11R-2241-07	1	12.8333	2.88488	HROB	High
TCGA-75-7031-01A-11R-1949-07	1		2.89634	HROB	High
TCGA-55-8511-01A-11R-2403-07	2	15.3333	2.90522	HROB	High
TCGA-55-6982-01A-11R-1949-07	2	6.1	2.90909	HROB	High
TCGA-69-7980-01A-11R-2187-07	1	13.7	2.90966	HROB	High
TCGA-55-8505-01A-11R-2403-07	1	14.6667	2.91024	HROB	High
TCGA-55-5899-01A-11R-1628-07	1	31	2.92583	HROB	High
TCGA-86-7954-01A-11R-2187-07	1	20.1667	2.92806	HROB	High
TCGA-55-6979-01A-11R-1949-07	2	6.5	2.93277	HROB	High
TCGA-99-8025-01A-11R-2241-07	1	35.3333	2.93428	HROB	High
TCGA-55-7576-01A-11R-2066-07	1	22.3333	2.93651	HROB	High
TCGA-44-3918-01A-01R-1107-07	2	17.0333	2.95196	HROB	High
TCGA-73-4658-01A-01R-1755-07	1	53.3333	2.95263	HROB	High
TCGA-75-6214-01A-41R-1949-07	2	13.9667	2.96215	HROB	High
TCGA-55-8204-01A-11R-2241-07	1	17.1667	2.96345	HROB	High
TCGA-44-2662-01B-02R-A277-07	2	8.16667	2.97154	HROB	High
TCGA-44-A4SS-01A-11R-A24X-07	1	13.8333	2.97549	HROB	High
TCGA-55-6975-01A-11R-1949-07	2	3.93333	2.97734	HROB	High
TCGA-J2-A4AD-01A-11R-A24H-07	2	17.4667	2.99387	HROB	High
TCGA-78-7159-01A-11R-2039-07	1	65.8	3.00492	HROB	High
TCGA-64-5775-01A-01R-1628-07	2	2.06667	3.00888	HROB	High
TCGA-49-6742-01A-11R-1858-07	2	7.13333	3.01382	HROB	High
TCGA-49-4510-01A-01R-1206-07	2	16.7333	3.01724	HROB	High
TCGA-93-A4JN-01A-11R-A24X-07	1	23.9333	3.02064	HROB	High
TCGA-78-7145-01A-11R-2039-07	2	14.0667	3.03077	HROB	High
TCGA-86-8074-01A-11R-2241-07	1	0.8	3.04328	HROB	High
TCGA-38-4629-01A-02R-1206-07	2	12.6333	3.04508	HROB	High
TCGA-95-7039-01A-11R-1949-07	2	41.9333	3.05197	HROB	High
TCGA-55-8616-01A-11R-2403-07	1	1.6	3.05392	HROB	High
TCGA-55-8614-01A-11R-2403-07	1	17.8667	3.05454	HROB	High
TCGA-86-8075-01A-11R-2241-07	2	6.63333	3.05831	HROB	High
TCGA-75-6205-01A-11R-1755-07	2		3.0591	HROB	High
TCGA-95-7562-01A-11R-2241-07	1	2.9	3.06262	HROB	High
TCGA-55-8089-01A-11R-2241-07	1	23.4	3.06902	HROB	High
TCGA-93-A4JP-01A-11R-A24X-07	2	16.5667	3.07299	HROB	High
TCGA-05-4382-01A-01R-1206-07	2	11.1333	3.07962	HROB	High
TCGA-MP-A4T4-01A-11R-A262-07	1	87.2333	3.08067	HROB	High
TCGA-49-6745-01A-11R-1858-07	1	17.4	3.08274	HROB	High
TCGA-44-2668-01A-01R-0946-07	2	14.4333	3.09647	HROB	High
TCGA-75-6211-01A-11R-1755-07	2		3.10737	HROB	High
TCGA-49-AARO-01A-12R-A41B-07	2	38.1333	3.10749	HROB	High
TCGA-78-7633-01A-11R-2066-07	2	48.3333	3.11325	HROB	High
TCGA-91-6829-01A-21R-1858-07	1	41.9333	3.1134	HROB	High
TCGA-50-6590-01A-12R-1858-07	1	42.9333	3.11716	HROB	High
TCGA-86-8673-01A-11R-2403-07	2	21.2	3.12879	HROB	High
TCGA-86-8073-01A-11R-2241-07	1	24.6667	3.1305	HROB	High
TCGA-44-3396-01A-01R-1206-07	1	37.6667	3.13124	HROB	High
TCGA-78-7147-01A-11R-2039-07	2	19.2667	3.13713	HROB	High
TCGA-49-AARQ-01A-11R-A41B-07	1	224.4	3.14538	HROB	High
TCGA-MN-A4N4-01A-12R-A24X-07	1	39.1667	3.15599	HROB	High
TCGA-55-7727-01A-11R-2170-07	1	3.96667	3.16104	HROB	High
TCGA-97-8175-01A-11R-2287-07	2	9.8	3.16679	HROB	High
TCGA-75-7027-01A-11R-1949-07	2	98.3	3.16976	HROB	High
TCGA-MP-A4T9-01A-11R-A24X-07	2	11.3667	3.18773	HROB	High
TCGA-MP-A4T7-01A-11R-A24X-07	1	5.56667	3.23082	HROB	High
TCGA-55-8299-01A-11R-2287-07	2	9.13333	3.23942	HROB	High
TCGA-62-A472-01A-11R-A24H-07	2	9.66667	3.24213	HROB	High
TCGA-55-8620-01A-11R-2403-07	2	12.5	3.24645	HROB	High
TCGA-69-8255-01A-11R-2287-07	1	4.3	3.25109	HROB	High
TCGA-L9-A443-01A-12R-A24H-07	1	6.43333	3.25738	HROB	High
TCGA-L9-A743-01A-43R-A39D-07	1	22.1333	3.28708	HROB	High
TCGA-50-5066-02A-11R-2090-07	2	15.9	3.28808	HROB	High
TCGA-62-A46R-01A-11R-A24H-07	1	57.5	3.30094	HROB	High
TCGA-69-7978-01A-11R-2187-07	1	4.46667	3.31115	HROB	High
TCGA-86-A4JF-01A-11R-A24X-07	2	14.5333	3.31325	HROB	High
TCGA-73-4670-01A-01R-1206-07	1	4.36667	3.31595	HROB	High
TCGA-MP-A4TF-01A-11R-A262-07	2	6.5	3.32586	HROB	High
TCGA-55-6970-01A-11R-1949-07	2	15.2333	3.32635	HROB	High
TCGA-95-7947-01A-11R-2187-07	1	15.9	3.32952	HROB	High
TCGA-MP-A4TK-01A-11R-A24X-07	2	13.2333	3.33006	HROB	High
TCGA-44-6145-01A-11R-1755-07	1	19.8333	3.34899	HROB	High
TCGA-50-5933-01A-11R-1755-07	1	79.7667	3.35569	HROB	High
TCGA-78-7154-01A-11R-2039-07	1	19.7667	3.35841	HROB	High
TCGA-05-4434-01A-01R-1206-07	1	15.2333	3.35924	HROB	High
TCGA-78-7148-01A-11R-2039-07	2	6.06667	3.3598	HROB	High
TCGA-55-A4DF-01A-11R-A24H-07	2	17.1667	3.36078	HROB	High
TCGA-73-7499-01A-11R-2187-07	2	48.2333	3.36283	HROB	High
TCGA-55-A48Z-01A-12R-A24X-07	2	17.8667	3.36858	HROB	High
TCGA-44-6779-01A-11R-1858-07	2	7.73333	3.36882	HROB	High
TCGA-75-5126-01A-01R-1755-07	1		3.37013	HROB	High
TCGA-4B-A93V-01A-11R-A39D-07	2	8.36667	3.37464	HROB	High
TCGA-55-A490-01A-11R-A466-07	1	3.3	3.37619	HROB	High
TCGA-44-A47B-01A-11R-A24H-07	1	9.56667	3.37645	HROB	High
TCGA-55-6712-01A-11R-1858-07	2	5.7	3.38745	HROB	High
TCGA-MP-A4TC-01A-11R-A24X-07	1	2.46667	3.38923	HROB	High
TCGA-50-5946-02A-11R-2090-07	2	7.36667	3.39696	HROB	High
TCGA-99-8033-01A-11R-2241-07	2	21.8667	3.39737	HROB	High
TCGA-55-8205-01A-11R-2241-07	2	16.5	3.40062	HROB	High
TCGA-91-8499-01A-11R-2403-07	1	1.2	3.40743	HROB	High
TCGA-05-4244-01A-01R-1107-07	1	0	3.40874	HROB	High
TCGA-55-8615-01A-11R-2403-07	2	7.46667	3.41248	HROB	High
TCGA-55-7903-01A-11R-2170-07	1	18.9	3.41798	HROB	High
TCGA-55-7995-01A-11R-2187-07	2	15.6	3.43522	HROB	High
TCGA-49-AARE-01A-11R-A41B-07	2	12.9333	3.44499	HROB	High
TCGA-44-3917-01B-02R-A277-07	1	39.4333	3.44969	HROB	High
TCGA-49-AAR4-01A-12R-A41B-07	2	29.3	3.45226	HROB	High
TCGA-95-A4VP-01A-21R-A262-07	2	7.2	3.45273	HROB	High
TCGA-78-7536-01A-11R-2066-07	2	7.7	3.45654	HROB	High
TCGA-55-8507-01A-11R-2403-07	1	13.9333	3.4651	HROB	High
TCGA-50-6595-01A-12R-1858-07	2	6.06667	3.46706	HROB	High
TCGA-J2-8194-01A-11R-2241-07	2	15.6667	3.46824	HROB	High
TCGA-55-A494-01A-11R-A24X-07	1	16.0333	3.46976	HROB	High
TCGA-73-4659-01A-01R-1206-07	2	1.16667	3.47739	HROB	High
TCGA-91-6840-01A-11R-1949-07	1	12.4	3.49032	HROB	High
TCGA-91-6835-01A-11R-1858-07	1	2.63333	3.49876	HROB	High
TCGA-78-7161-01A-11R-2039-07	2	5.4	3.49906	HROB	High
TCGA-62-8398-01A-11R-2326-07	1	14.8	3.50539	HROB	High
TCGA-44-7660-01A-11R-2066-07	2	8.43333	3.50988	HROB	High
TCGA-55-7910-01A-11R-2170-07	2	33.9333	3.51021	HROB	High
TCGA-86-7711-01A-11R-2066-07	2	34.8667	3.51758	HROB	High
TCGA-55-8094-01A-11R-2241-07	1	18.0333	3.52545	HROB	High
TCGA-49-6767-01A-11R-1858-07	1	22.5667	3.52638	HROB	High
TCGA-44-7669-01A-21R-2066-07	2	13	3.52706	HROB	High
TCGA-NJ-A4YF-01A-12R-A262-07	1	72.0333	3.53497	HROB	High
TCGA-49-AAR3-01A-11R-A41B-07	2	63.1	3.53571	HROB	High
TCGA-50-6592-01A-11R-1755-07	2	25.9	3.53873	HROB	High
TCGA-50-5939-01A-11R-1628-07	1	15.3333	3.54337	HROB	High
TCGA-80-5607-01A-31R-1949-07	1		3.54646	HROB	High
TCGA-55-7913-01B-11R-2241-07	2	16	3.54982	HROB	High
TCGA-55-6978-01A-11R-1949-07	2	1.4	3.5542	HROB	High
TCGA-55-8302-01A-11R-2326-07	1	15.9333	3.55669	HROB	High
TCGA-71-8520-01A-11R-2403-07	2	5.96667	3.5572	HROB	High
TCGA-78-8640-01A-11R-2403-07	1	235.4	3.5589	HROB	High
TCGA-64-1678-01A-01R-0946-07	1	39.6333	3.56362	HROB	High
TCGA-38-4632-01A-01R-1755-07	2	22.6667	3.58204	HROB	High
TCGA-55-6968-01A-11R-1949-07	2	43.1	3.58278	HROB	High
TCGA-38-4625-01A-01R-1206-07	1	99.1	3.59622	HROB	High
TCGA-78-7143-01A-11R-2039-07	2	50	3.60233	HROB	High
TCGA-78-7150-01A-21R-2039-07	2	4.63333	3.61984	HROB	High
TCGA-62-8402-01A-11R-2326-07	2	25.7333	3.62734	HROB	High
TCGA-50-5936-01A-11R-1628-07	2	5	3.63598	HROB	High
TCGA-86-A4D0-01A-11R-A24H-07	1	3.86667	3.65796	HROB	High
TCGA-MN-A4N1-01A-11R-A24X-07	1	27.5667	3.66328	HROB	High
TCGA-44-2662-01A-01R-0946-07	2	8.16667	3.66431	HROB	High
TCGA-91-6847-01A-11R-1949-07	2	25.7333	3.67131	HROB	High
TCGA-MP-A4SV-01A-11R-A24X-07	1	87.3333	3.67415	HROB	High
TCGA-55-6971-01A-11R-1949-07	1	46.6667	3.67865	HROB	High
TCGA-49-AAR9-01A-21R-A41B-07	2	8.66667	3.6862	HROB	High
TCGA-55-7994-01A-11R-2187-07	1	20.1	3.72051	HROB	High
TCGA-95-A4VN-01A-11R-A262-07	1	18.4333	3.72437	HROB	High
TCGA-86-8672-01A-21R-2403-07	1	0.633333	3.73255	HROB	High
TCGA-93-A4JQ-01A-11R-A24X-07	1	17.5333	3.73659	HROB	High
TCGA-MP-A4TI-01A-21R-A24X-07	2	2.8	3.74165	HROB	High
TCGA-78-7220-01A-11R-2039-07	2	17.7	3.77161	HROB	High
TCGA-73-4668-01A-01R-1206-07	2	7.86667	3.78278	HROB	High
TCGA-05-4427-01A-21R-1858-07	1	26.3667	3.79872	HROB	High
TCGA-L9-A5IP-01A-21R-A39D-07	2	1.63333	3.81831	HROB	High
TCGA-49-4487-01A-21R-1858-07	2	23.2333	3.8196	HROB	High
TCGA-05-4398-01A-01R-1206-07	1	47.7	3.84229	HROB	High
TCGA-69-7974-01A-11R-2187-07	1	6.13333	3.85066	HROB	High
TCGA-50-5946-01A-11R-1755-07	2	7.36667	3.85246	HROB	High
TCGA-50-5931-01A-11R-1755-07	2	14.1667	3.85277	HROB	High
TCGA-55-7570-01A-11R-2039-07	1	27.4667	3.85476	HROB	High
TCGA-69-A59K-01A-11R-A262-07	1	19.7	3.86243	HROB	High
TCGA-55-7911-01A-11R-2170-07	2	17.1667	3.8637	HROB	High
TCGA-44-7661-01A-11R-2066-07	2	11.1667	3.86383	HROB	High
TCGA-53-A4EZ-01A-12R-A24X-07	1	35.7	3.90685	HROB	High
TCGA-86-8054-01A-11R-2241-07	1	38.2667	3.91862	HROB	High
TCGA-86-7953-01A-11R-2187-07	1	33.2333	3.92829	HROB	High
TCGA-67-3771-01A-01R-0946-07	1	20.3333	3.92907	HROB	High
TCGA-95-8494-01A-11R-2326-07	1	2.8	3.93617	HROB	High
TCGA-62-A471-01A-12R-A24H-07	1	41.5333	3.94373	HROB	High
TCGA-80-5611-01A-01R-1628-07	1	86.5	3.9512	HROB	High
TCGA-38-4631-01A-01R-1755-07	2	11.8	3.95774	HROB	High
TCGA-L4-A4E5-01A-11R-A24X-07	1	19.2667	3.96995	HROB	High
TCGA-73-4676-01A-01R-1755-07	2	9.36667	3.99925	HROB	High
TCGA-62-8395-01A-11R-2326-07	2	13.1667	4.00399	HROB	High
TCGA-95-7043-01A-11R-1949-07	2	16.7667	4.01245	HROB	High
TCGA-78-8662-01A-11R-2403-07	2	101.467	4.01726	HROB	High
TCGA-55-7815-01A-11R-2170-07	2	15.5333	4.02026	HROB	High
TCGA-78-7542-01A-21R-2066-07	1	10.7	4.02539	HROB	High
TCGA-78-7146-01A-11R-2039-07	1	5.76667	4.02894	HROB	High
TCGA-86-8585-01A-11R-2403-07	1	11.7667	4.03359	HROB	High
TCGA-53-7624-01A-11R-2066-07	2	13.3333	4.03468	HROB	High
TCGA-75-6207-01A-11R-1755-07	1		4.03568	HROB	High
TCGA-49-6743-01A-11R-1858-07	1	54.0333	4.03721	HROB	High
TCGA-44-7662-01A-11R-2066-07	1	7.26667	4.06276	HROB	High
TCGA-64-5774-01A-01R-1628-07	2	8.2	4.0853	HROB	High
TCGA-MP-A4TA-01A-21R-A24X-07	2	24.1667	4.08906	HROB	High
TCGA-05-4384-01A-01R-1755-07	2	6.1	4.09019	HROB	High
TCGA-78-8660-01A-11R-2403-07	2	8.06667	4.10258	HROB	High
TCGA-05-4395-01A-01R-1206-07	1	0	4.11333	HROB	High
TCGA-86-7955-01A-11R-2187-07	2	27.3333	4.11474	HROB	High
TCGA-50-5072-01A-21R-1858-07	2	7.1	4.13017	HROB	High
TCGA-97-8179-01A-11R-2287-07	1	14.5	4.15641	HROB	High
TCGA-95-7944-01A-11R-2187-07	1	12.5667	4.16458	HROB	High
TCGA-91-6831-01A-11R-1858-07	1	10.3333	4.16904	HROB	High
TCGA-62-A46O-01A-11R-A24H-07	2	31.4333	4.16992	HROB	High
TCGA-49-4507-01A-01R-1206-07	2	5.26667	4.17533	HROB	High
TCGA-50-5930-01A-11R-1755-07	2	5.9	4.1942	HROB	High
TCGA-62-8394-01A-11R-2326-07	1	4.63333	4.1984	HROB	High
TCGA-55-A493-01A-11R-A24H-07	1	0.933333	4.20084	HROB	High
TCGA-75-5125-01A-01R-1755-07	2	58.4	4.23388	HROB	High
TCGA-91-6848-01A-11R-1949-07	1	7.46667	4.24196	HROB	High
TCGA-L9-A7SV-01A-11R-A39D-07	1	18.8333	4.26505	HROB	High
TCGA-55-1594-01A-01R-0946-07	1	39.2667	4.26727	HROB	High
TCGA-83-5908-01A-21R-2287-07	1	27.4667	4.27274	HROB	High
TCGA-L9-A8F4-01A-11R-A39D-07	1	15.8667	4.29492	HROB	High
TCGA-MN-A4N5-01A-11R-A24X-07	1	2.8	4.30192	HROB	High
TCGA-05-4424-01A-22R-1858-07	2	5.1	4.32754	HROB	High
TCGA-44-7670-01A-11R-2066-07	1	29.4	4.3531	HROB	High
TCGA-05-4250-01A-01R-1107-07	1	4.03333	4.3625	HROB	High
TCGA-44-5643-01A-01R-1628-07	1	33.7667	4.38071	HROB	High
TCGA-50-6594-01A-11R-1755-07	2	9.5	4.38325	HROB	High
TCGA-44-A479-01A-31R-A24H-07	2	14.5667	4.43008	HROB	High
TCGA-78-7155-01A-11R-2039-07	2	6.96667	4.4362	HROB	High
TCGA-05-4397-01A-01R-1206-07	1	24.3667	4.4556	HROB	High
TCGA-69-7973-01A-11R-2187-07	1	7.66667	4.49093	HROB	High
TCGA-80-5608-01A-31R-1949-07	1	94.4	4.58497	HROB	High
TCGA-86-8358-01A-11R-2326-07	1	21.7667	4.65726	HROB	High
TCGA-50-6591-01A-11R-1755-07	2	3.96667	4.66935	HROB	High
TCGA-44-7667-01A-31R-2066-07	1	36.5667	4.73373	HROB	High
TCGA-91-6836-01A-21R-1858-07	1	13.9	4.78346	HROB	High
TCGA-86-7713-01A-11R-2066-07	1	38.5667	4.90497	HROB	High
TCGA-73-4666-01A-01R-1206-07	1	26.6667	4.95209	HROB	High
TCGA-69-7979-01A-11R-2187-07	1	13.6	5.02632	HROB	High
TCGA-05-4415-01A-22R-1858-07	2	2	5.04636	HROB	High
TCGA-55-1596-01A-01R-0946-07	1	68.8333	5.1853	HROB	High
TCGA-62-8399-01A-21R-2326-07	1	89.8667	5.18741	HROB	High
TCGA-95-A4VK-01A-11R-A262-07	2	16.5333	5.25433	HROB	High
TCGA-73-A9RS-01A-11R-A41B-07	2	3.56667	5.85111	HROB	High
TCGA-38-4630-01A-01R-1206-07	2	17.4667	6.06444	HROB	High
TCGA-05-4390-01A-02R-1755-07	2	13.1667	6.67082	HROB	High

## Sheet: PAAD
sample_id	event	time	expr	gene	group
TCGA-F2-6880-01A-11R-2156-07	1	9.83333	0.222241	HROB	Low
TCGA-3A-A9IR-01A-11R-A38C-07	1	51.4	0.573014	HROB	Low
TCGA-IB-AAUM-01A-11R-A37L-07	1	0.266667	0.617412	HROB	Low
TCGA-IB-8126-01A-11R-2404-07	2	2.76667	0.721174	HROB	Low
TCGA-2J-AABV-01A-12R-A41B-07	2	4.2	0.842666	HROB	Low
TCGA-XD-AAUG-01A-61R-A41B-07	1	14	0.857149	HROB	Low
TCGA-3A-A9IO-01A-11R-A38C-07	1	64.7333	0.883471	HROB	Low
TCGA-3A-A9IL-01A-11R-A38C-07	1	91.3667	0.96295	HROB	Low
TCGA-HZ-8003-01A-21R-2204-07	2	19.8667	0.989153	HROB	Low
TCGA-3A-A9IJ-01A-11R-A39D-07	1	61.8	1.00634	HROB	Low
TCGA-F2-7273-01A-11R-2156-07	2	8.53333	1.04205	HROB	Low
TCGA-IB-AAUW-01A-12R-A38C-07	2	6.16667	1.07232	HROB	Low
TCGA-IB-7652-01A-11R-2156-07	1	37.2	1.07751	HROB	Low
TCGA-HZ-A8P0-01A-11R-A36G-07	1	0	1.12808	HROB	Low
TCGA-F2-A8YN-01A-11R-A37L-07	1	17.2333	1.1414	HROB	Low
TCGA-IB-7649-01A-11R-2156-07	2	9.4	1.18079	HROB	Low
TCGA-IB-7654-01A-11R-2156-07	2	15.8667	1.18129	HROB	Low
TCGA-FB-AAQ3-01A-11R-A41B-07	1	1.03333	1.18271	HROB	Low
TCGA-IB-A5SP-01A-11R-A32O-07	2	10	1.20186	HROB	Low
TCGA-IB-7891-01A-11R-2204-07	2	17.5	1.24163	HROB	Low
TCGA-3A-A9IX-01A-11R-A41B-07	1	34.5667	1.26503	HROB	Low
TCGA-IB-AAUT-01A-11R-A37L-07	1	9.56667	1.28425	HROB	Low
TCGA-3A-A9I9-01A-11R-A38C-07	2	17.1	1.28868	HROB	Low
TCGA-2J-AABH-01A-21R-A41B-07	2	42.9	1.29584	HROB	Low
TCGA-F2-7276-01A-11R-2156-07	2	7.2	1.30947	HROB	Low
TCGA-3A-A9IS-01A-21R-A39D-07	1	33.2667	1.31773	HROB	Low
TCGA-HZ-A49I-01A-12R-A26U-07	2	10.2667	1.32908	HROB	Low
TCGA-HZ-8317-01A-11R-2404-07	2	12.6	1.34986	HROB	Low
TCGA-S4-A8RM-01A-11R-A37L-07	1	24.5667	1.36285	HROB	Low
TCGA-FB-A4P6-01A-12R-A26U-07	2	20.6667	1.36336	HROB	Low
TCGA-HZ-7926-01A-11R-2156-07	2	11.3333	1.36732	HROB	Low
TCGA-YB-A89D-01A-12R-A36G-07	1	11.6667	1.37163	HROB	Low
TCGA-IB-7886-01A-11R-2156-07	1	4.1	1.37494	HROB	Low
TCGA-HZ-7920-01A-11R-2204-07	1	7.86667	1.38135	HROB	Low
TCGA-HV-A5A5-01A-11R-A26U-07	1	9.63333	1.38685	HROB	Low
TCGA-IB-AAUV-01A-11R-A38C-07	1	13.4667	1.38795	HROB	Low
TCGA-HZ-A49H-01A-11R-A26U-07	1	16.3667	1.38823	HROB	Low
TCGA-LB-A9Q5-01A-11R-A39D-07	2	9.66667	1.40704	HROB	Low
TCGA-HZ-8315-01A-11R-2404-07	2	9.96667	1.40719	HROB	Low
TCGA-RL-AAAS-01A-32R-A39D-07	1	0.3	1.41366	HROB	Low
TCGA-IB-A6UF-01A-23R-A33R-07	2	19.7667	1.43883	HROB	Low
TCGA-F2-A44H-01A-11R-A26U-07	1	19.5333	1.45016	HROB	Low
TCGA-XD-AAUH-01A-42R-A41B-07	2	2.9	1.48579	HROB	Low
TCGA-HZ-7923-01A-12R-2156-07	1	10.4667	1.49853	HROB	Low
TCGA-IB-7888-01A-11R-2156-07	2	14.2333	1.5146	HROB	Low
TCGA-LB-A8F3-01A-11R-A36G-07	1	12.6333	1.52017	HROB	Low
TCGA-IB-7889-01A-11R-2156-07	2	11.7333	1.52309	HROB	Low
TCGA-HZ-A77Q-01A-11R-A36G-07	1	1.1	1.52315	HROB	Low
TCGA-FB-AAPY-01A-11R-A41B-07	1	35.3	1.5366	HROB	Low
TCGA-2L-AAQM-01A-11R-A39D-07	1	46.1	1.56174	HROB	Low
TCGA-IB-7645-01A-22R-2204-07	2	32.8	1.567	HROB	Low
TCGA-HV-AA8V-01A-11R-A41B-07	2	17.5333	1.57428	HROB	Low
TCGA-2J-AABE-01A-12R-A41B-07	1	22.5333	1.57812	HROB	Low
TCGA-FB-AAQ6-01A-11R-A41B-07	2	7.1	1.57845	HROB	Low
TCGA-HZ-8519-01A-11R-2404-07	1	15.1333	1.57987	HROB	Low
TCGA-XN-A8T5-01A-12R-A36G-07	2	8.06667	1.59393	HROB	Low
TCGA-3A-A9IN-01A-11R-A39D-07	1	69.4667	1.60294	HROB	Low
TCGA-FB-AAPQ-01A-11R-A41B-07	1	37.6667	1.62727	HROB	Low
TCGA-HZ-7289-01A-11R-2156-07	2	7.6	1.6355	HROB	Low
TCGA-IB-7887-01A-11R-2156-07	1	3.66667	1.64926	HROB	Low
TCGA-US-A77E-01A-11R-A32O-07	2	5.53333	1.64954	HROB	Low
TCGA-3A-A9IV-01A-11R-A41B-07	1	36.7667	1.65596	HROB	Low
TCGA-2J-AABT-01A-11R-A41B-07	1	10.6333	1.68127	HROB	Low
TCGA-IB-AAUR-01A-21R-A38C-07	2	10.6	1.73381	HROB	Low
TCGA-HZ-A77P-01A-11R-A33R-07	1	11	1.73494	HROB	Low
TCGA-2J-AAB9-01A-11R-A41B-07	2	17.3667	1.76467	HROB	Low
TCGA-IB-A5ST-01A-11R-A32O-07	1	21.1667	1.76667	HROB	Low
TCGA-RB-A7B8-01A-12R-A33R-07	2	14.9667	1.77683	HROB	Low
TCGA-Q3-A5QY-01A-12R-A32O-07	1	13.8667	1.79987	HROB	Low
TCGA-H6-A45N-01A-11R-A26U-07	2	12.1	1.81398	HROB	Low
TCGA-IB-8127-01A-11R-2404-07	2	16.2	1.81994	HROB	Low
TCGA-2J-AABA-01A-21R-A41B-07	2	5.33333	1.8215	HROB	Low
TCGA-US-A774-01A-21R-A32O-07	2	12.2	1.82151	HROB	Low
TCGA-F2-6879-01A-11R-2156-07	2	6.1	1.83491	HROB	Low
TCGA-Q3-AA2A-01A-11R-A37L-07	1	3.16667	1.84433	HROB	Low
TCGA-2L-AAQE-01A-11R-A39D-07	2	22.8	1.84718	HROB	Low
TCGA-2J-AABK-01A-31R-A41B-07	1	16.1333	1.84901	HROB	Low
TCGA-IB-A6UG-01A-32R-A33R-07	2	1.36667	1.85145	HROB	Low
TCGA-IB-AAUP-01A-11R-A37L-07	1	14.3667	1.85181	HROB	Low
TCGA-US-A77G-01A-11R-A32O-07	1	0.4	1.85877	HROB	Low
TCGA-HZ-8638-01A-11R-2404-07	1	5.03333	1.86161	HROB	Low
TCGA-HZ-8636-01A-21R-2404-07	2	18.1667	1.86269	HROB	Low
TCGA-2J-AABO-01A-21R-A41B-07	2	14.6333	1.87951	HROB	Low
TCGA-IB-7651-01A-11R-2156-07	2	16.4	1.88181	HROB	Low
TCGA-HV-A5A3-01A-11R-A26U-07	1	4.26667	1.88277	HROB	Low
TCGA-HZ-8001-01A-11R-2204-07	1	23.5333	1.88527	HROB	Low
TCGA-HZ-A9TJ-01A-11R-A41I-07	2	18.5	1.89377	HROB	Low
TCGA-PZ-A5RE-01A-11R-A32O-07	2	13.1	1.89452	HROB	Low
TCGA-US-A779-01A-11R-A32O-07	2	17.0333	1.89495	HROB	Low
TCGA-IB-7897-01A-21R-2204-07	2	13.2333	1.89939	HROB	High
TCGA-3E-AAAZ-01A-11R-A38C-07	2	53.3333	1.92083	HROB	High
TCGA-FB-A7DR-01A-21R-A33R-07	1	11.7667	1.92113	HROB	High
TCGA-HZ-7924-01A-11R-2156-07	2	27.7	1.92168	HROB	High
TCGA-HZ-7918-01A-11R-2156-07	2	18.0667	1.92212	HROB	High
TCGA-3E-AAAY-01A-11R-A38C-07	2	32.9	1.92657	HROB	High
TCGA-IB-AAUS-01A-12R-A38C-07	1	7.5	1.92706	HROB	High
TCGA-XD-AAUL-01A-21R-A39D-07	1	16.6	1.94439	HROB	High
TCGA-FB-AAPZ-01A-11R-A41B-07	2	23.8667	1.95775	HROB	High
TCGA-HZ-8002-01A-11R-2204-07	2	12.2	1.96016	HROB	High
TCGA-IB-A5SO-01A-11R-A32O-07	2	9.2	1.96792	HROB	High
TCGA-US-A77J-01A-11R-A32O-07	2	18.9333	1.96942	HROB	High
TCGA-2J-AAB4-01A-12R-A41B-07	1	24.3	1.97583	HROB	High
TCGA-HZ-A49G-01A-11R-A26U-07	1	22	1.98524	HROB	High
TCGA-FB-AAPS-01A-12R-A39D-07	1	7.6	1.9872	HROB	High
TCGA-2J-AAB1-01A-11R-A41B-07	1	2.2	1.99544	HROB	High
TCGA-HZ-A8P1-01A-11R-A37L-07	1	0.233333	2.00104	HROB	High
TCGA-S4-A8RP-01A-11R-A36G-07	1	23.4	2.00385	HROB	High
TCGA-3A-A9I7-01A-21R-A38C-07	2	43.6333	2.0042	HROB	High
TCGA-HZ-7919-01A-11R-2156-07	2	19.7667	2.01956	HROB	High
TCGA-H8-A6C1-01A-11R-A32O-07	2	15.1667	2.02465	HROB	High
TCGA-HZ-A4BK-01A-11R-A26U-07	1	21.9	2.02826	HROB	High
TCGA-HZ-7925-01A-11R-2156-07	2	12.1333	2.03032	HROB	High
TCGA-IB-7893-01A-11R-2204-07	2	2.66667	2.06668	HROB	High
TCGA-IB-AAUU-01A-11R-A37L-07	1	8.16667	2.07669	HROB	High
TCGA-FB-A78T-01A-12R-A32O-07	1	12.5	2.08138	HROB	High
TCGA-HV-A7OP-01A-11R-A33R-07	2	11.4	2.08155	HROB	High
TCGA-IB-7890-01A-12R-2204-07	2	17.3	2.09529	HROB	High
TCGA-HV-AA8X-01A-11R-A39D-07	2	12.5	2.10182	HROB	High
TCGA-H6-8124-01A-11R-2404-07	2	8.63333	2.10226	HROB	High
TCGA-M8-A5N4-01A-11R-A26U-07	2	13.8667	2.10436	HROB	High
TCGA-3A-A9IB-01A-21R-A39D-07	1	7.46667	2.11603	HROB	High
TCGA-2J-AABR-01A-11R-A41B-07	2	10.9	2.12288	HROB	High
TCGA-HZ-A4BH-01A-11R-A26U-07	1	6.46667	2.13714	HROB	High
TCGA-3A-A9IH-01A-12R-A39D-07	2	25.4333	2.15696	HROB	High
TCGA-3A-A9IU-01A-11R-A39D-07	2	12.3667	2.16969	HROB	High
TCGA-IB-A5SQ-01A-11R-A32O-07	2	6.56667	2.18463	HROB	High
TCGA-YY-A8LH-01A-11R-A36G-07	1	67.2	2.19988	HROB	High
TCGA-IB-7644-01A-11R-2156-07	2	10.2	2.21192	HROB	High
TCGA-FB-A4P5-01A-11R-A26U-07	2	5.96667	2.22511	HROB	High
TCGA-2J-AABU-01A-11R-A41B-07	2	5.13333	2.23339	HROB	High
TCGA-3A-A9J0-01A-11R-A41B-07	2	12.1	2.25291	HROB	High
TCGA-IB-7885-01A-11R-2156-07	1	41.9	2.26116	HROB	High
TCGA-HZ-7922-01A-11R-2156-07	1	0.133333	2.28456	HROB	High
TCGA-RB-AA9M-01A-11R-A39D-07	2	8.6	2.32682	HROB	High
TCGA-FB-AAPP-01A-12R-A41B-07	2	5	2.32828	HROB	High
TCGA-FB-AAQ0-01A-31R-A41B-07	1	15.7667	2.33261	HROB	High
TCGA-IB-A5SS-01A-11R-A32O-07	2	2.2	2.33274	HROB	High
TCGA-2J-AAB8-01A-12R-A41B-07	1	2.66667	2.33308	HROB	High
TCGA-F2-A44G-01A-11R-A26U-07	2	7.13333	2.35463	HROB	High
TCGA-2L-AAQL-01A-11R-A38C-07	2	9.73333	2.36904	HROB	High
TCGA-HV-A5A4-01A-11R-A26U-07	1	7.73333	2.36946	HROB	High
TCGA-2J-AAB6-01A-11R-A41B-07	2	5.63333	2.37161	HROB	High
TCGA-3A-A9IC-01A-11R-A38C-07	2	24.6	2.37319	HROB	High
TCGA-IB-AAUN-01A-12R-A38C-07	2	4.36667	2.37356	HROB	High
TCGA-HZ-A77O-01A-11R-A33R-07	2	3.26667	2.3786	HROB	High
TCGA-2J-AABF-01A-31R-A41B-07	2	14.7667	2.37959	HROB	High
TCGA-Z5-AAPL-01A-12R-A41B-07	1	15.5667	2.39436	HROB	High
TCGA-YH-A8SY-01A-11R-A37L-07	1	12.9333	2.43638	HROB	High
TCGA-L1-A7W4-01A-12R-A36G-07	2	4.3	2.51492	HROB	High
TCGA-HV-A5A6-01A-11R-A26U-07	2	50.3667	2.52617	HROB	High
TCGA-HZ-8637-01A-11R-2404-07	1	17.2333	2.53041	HROB	High
TCGA-FB-AAPU-01A-31R-A41B-07	2	12.7	2.53593	HROB	High
TCGA-2L-AAQJ-01A-12R-A39D-07	2	13.1333	2.5413	HROB	High
TCGA-IB-AAUQ-01A-22R-A41I-07	2	3.56667	2.55409	HROB	High
TCGA-3A-A9IZ-01A-12R-A41B-07	2	3.63333	2.56159	HROB	High
TCGA-2L-AAQI-01A-12R-A39D-07	2	3.43333	2.58556	HROB	High
TCGA-HV-A7OL-01A-11R-A33R-07	2	4.1	2.59552	HROB	High
TCGA-XN-A8T3-01A-11R-A36G-07	1	31.7	2.59615	HROB	High
TCGA-FB-AAQ2-01A-31R-A41B-07	2	3.06667	2.61115	HROB	High
TCGA-3A-A9I5-01A-11R-A38C-07	1	59.8	2.65514	HROB	High
TCGA-IB-AAUO-01A-12R-A38C-07	2	2.46667	2.66759	HROB	High
TCGA-LB-A7SX-01A-11R-A33R-07	1	13.1	2.72076	HROB	High
TCGA-XD-AAUI-01A-42R-A41B-07	2	5.83333	2.73866	HROB	High
TCGA-F2-A7TX-01A-33R-A38C-07	2	3.16667	2.7593	HROB	High
TCGA-HZ-8005-01A-11R-2204-07	2	4	2.77921	HROB	High
TCGA-OE-A75W-01A-12R-A32O-07	2	4.86667	2.78144	HROB	High
TCGA-IB-A7LX-01A-12R-A36G-07	2	0.233333	2.79335	HROB	High
TCGA-FB-AAQ1-01A-12R-A41B-07	2	4.1	2.82896	HROB	High
TCGA-HZ-A9TJ-06A-11R-A41B-07	2	18.5	2.89241	HROB	High
TCGA-IB-7646-01A-11R-2156-07	2	4.4	2.99163	HROB	High
TCGA-IB-A7M4-01A-11R-A36G-07	1	16.1	3.04884	HROB	High
TCGA-2L-AAQA-01A-21R-A38C-07	2	4.76667	3.12072	HROB	High
TCGA-US-A776-01A-13R-A33R-07	1	40.5333	3.14319	HROB	High
TCGA-S4-A8RO-01A-12R-A37L-07	2	9.7	3.15683	HROB	High
TCGA-FB-A545-01A-11R-A26U-07	2	12.6	3.24352	HROB	High
TCGA-2J-AABI-01A-12R-A41B-07	2	24.2667	3.60357	HROB	High
TCGA-2J-AABP-01A-11R-A41B-07	1	15.4333	3.83637	HROB	High
TCGA-FB-A5VM-01A-11R-A32O-07	2	5.9	3.9463	HROB	High

## Sheet: PCPG
sample_id	event	time	expr	gene	group
TCGA-S7-A7WL-01A-11R-A35L-07	1	32.0333	0.274791	HROB	Low
TCGA-RT-A6YA-01A-12R-A35K-07	1	51.3333	0.314773	HROB	Low
TCGA-RW-A67X-01A-11R-A35K-07	1	2.96667	0.337638	HROB	Low
TCGA-TT-A6YO-01A-11R-A35L-07	2	12.5667	0.356042	HROB	Low
TCGA-WB-A814-01A-11R-A35L-07	1	75.0667	0.370042	HROB	Low
TCGA-RW-A68G-01A-11R-A35K-07	1	42.4667	0.389662	HROB	Low
TCGA-SR-A6MU-01A-11R-A35L-07	1	112.067	0.429198	HROB	Low
TCGA-WB-A81I-01A-11R-A35L-07	1	22.6333	0.449103	HROB	Low
TCGA-WB-A80Q-01A-11R-A35L-07	1	129.333	0.45506	HROB	Low
TCGA-RW-A67V-01A-11R-A35K-07	2	18.3667	0.48869	HROB	Low
TCGA-SQ-A6I6-01A-11R-A35L-07	1	0.1	0.489064	HROB	Low
TCGA-SP-A6QF-01A-12R-A35L-07	2	19.6	0.539534	HROB	Low
TCGA-QR-A6GR-01A-11R-A35K-07	1	23.4333	0.541278	HROB	Low
TCGA-RT-A6YC-01A-12R-A35K-07	1	8.2	0.553093	HROB	Low
TCGA-S7-A7WM-01A-12R-A35L-07	1	37.0667	0.584967	HROB	Low
TCGA-TT-A6YK-01A-11R-A35L-07	1	37.8667	0.592387	HROB	Low
TCGA-RW-A7CZ-01A-11R-A35K-07	1	14.0667	0.597199	HROB	Low
TCGA-W2-A7UY-01A-11R-A35L-07	1	15	0.60454	HROB	Low
TCGA-S7-A7WT-01A-12R-A35L-07	1	43.3667	0.605079	HROB	Low
TCGA-QT-A5XN-01A-11R-A35K-07	1	25.5333	0.613979	HROB	Low
TCGA-S7-A7WR-01A-11R-A35L-07	1	41.2667	0.631959	HROB	Low
TCGA-WB-A81S-01A-11R-A35L-07	1	24.1	0.650102	HROB	Low
TCGA-RW-A685-01A-11R-A35K-07	1	0.866667	0.658631	HROB	Low
TCGA-RW-A67W-01A-11R-A35K-07	1	20.1333	0.666508	HROB	Low
TCGA-QR-A70A-01A-11R-A35K-07	1	70.6333	0.677708	HROB	Low
TCGA-QT-A5XK-01A-11R-A35K-07	1	7.03333	0.68076	HROB	Low
TCGA-QR-A6GW-01A-11R-A35K-07	1	16.3667	0.682602	HROB	Low
TCGA-WB-A81K-01A-11R-A35L-07	1	40.6	0.683164	HROB	Low
TCGA-RW-A67Y-01A-11R-A35K-07	1	7.2	0.683353	HROB	Low
TCGA-SP-A6QC-01A-11R-A35L-07	1	116.367	0.683968	HROB	Low
TCGA-RW-A68C-01A-11R-A35K-07	1	6.36667	0.709138	HROB	Low
TCGA-S7-A7WW-01A-11R-A35L-07	1	23.5333	0.711893	HROB	Low
TCGA-QR-A7IN-01A-11R-A35K-07	1	12.5667	0.712362	HROB	Low
TCGA-SR-A6N0-01A-11R-A35L-07	1	50.3	0.717285	HROB	Low
TCGA-QR-A70J-01A-11R-A35K-07	1	13.3	0.719321	HROB	Low
TCGA-QR-A706-01A-11R-A35K-07	1	4.16667	0.724514	HROB	Low
TCGA-QT-A5XM-01A-11R-A35K-07	1	0.733333	0.730498	HROB	Low
TCGA-QR-A70G-01B-11R-A35K-07	1	2.36667	0.732944	HROB	Low
TCGA-WB-A818-01A-11R-A35L-07	1	42.9333	0.734221	HROB	Low
TCGA-SR-A6MP-01A-11R-A35L-07	1	51.9333	0.742597	HROB	Low
TCGA-SP-A6QD-01A-12R-A35L-07	1	110.767	0.74475	HROB	Low
TCGA-RW-A680-01A-11R-A35K-07	1	48.3	0.748077	HROB	Low
TCGA-S7-A7WQ-01A-12R-A35L-07	1	27.3333	0.753025	HROB	Low
TCGA-QR-A70C-01A-21R-A35K-07	1	117.8	0.771988	HROB	Low
TCGA-WB-A817-01A-11R-A35L-07	1	43.6667	0.78443	HROB	Low
TCGA-QR-A70T-01A-11R-A35K-07	1	8.9	0.787405	HROB	Low
TCGA-SR-A6MS-01A-11R-A35L-07	1	83.0667	0.798721	HROB	Low
TCGA-S7-A7WP-01A-11R-A35L-07	1	31.4667	0.799633	HROB	Low
TCGA-QR-A70Q-01A-13R-A35K-07	1	4.66667	0.803546	HROB	Low
TCGA-S7-A7X0-01A-12R-A35L-07	1	18.2	0.814725	HROB	Low
TCGA-RW-A8AZ-01A-11R-A35K-07	1	2.93333	0.821973	HROB	Low
TCGA-WB-A81N-01A-11R-A35L-07	1	62.9	0.828855	HROB	Low
TCGA-SR-A6MT-01A-11R-A35L-07	1	108.233	0.829903	HROB	Low
TCGA-P8-A6RY-01A-12R-A35K-07	1	5.96667	0.843517	HROB	Low
TCGA-QR-A6H5-01A-11R-A35K-07	1	31.9667	0.845869	HROB	Low
TCGA-SP-A6QI-01A-12R-A35L-07	1	111.567	0.846333	HROB	Low
TCGA-SR-A6MV-01A-11R-A35L-07	1	122.733	0.848158	HROB	Low
TCGA-P8-A5KC-01A-11R-A35K-07	1	29.4333	0.858192	HROB	Low
TCGA-QR-A70O-01A-11R-A35K-07	1	3.7	0.867977	HROB	Low
TCGA-RW-A684-01A-12R-A35K-07	1	1.06667	0.868427	HROB	Low
TCGA-P8-A6RX-01A-11R-A35K-07	1	18	0.869698	HROB	Low
TCGA-QR-A6GO-01A-11R-A35K-07	1	35.5	0.869945	HROB	Low
TCGA-WB-A81A-01A-11R-A35L-07	1	24.5	0.876238	HROB	Low
TCGA-WB-A816-01A-11R-A35L-07	1	41.8	0.888335	HROB	Low
TCGA-WB-A81R-01A-11R-A35L-07	1	1.63333	0.891381	HROB	Low
TCGA-QR-A6GS-01A-11R-A35K-07	1	1.26667	0.896589	HROB	Low
TCGA-RW-A688-01A-11R-A35K-07	2	0.9	0.899023	HROB	Low
TCGA-XG-A823-01A-11R-A35L-07	2	6.33333	0.899843	HROB	Low
TCGA-WB-A80V-01A-12R-A35L-07	1	29.5667	0.900216	HROB	Low
TCGA-SP-A6QK-01A-11R-A35L-07	1	112.8	0.900873	HROB	Low
TCGA-WB-A81M-01A-11R-A35L-07	1	46.4667	0.912734	HROB	Low
TCGA-RW-A686-01A-11R-A35K-07	1	19.5667	0.935445	HROB	Low
TCGA-WB-A80L-01A-11R-A35L-07	1	34.7333	0.940335	HROB	Low
TCGA-WB-A819-01A-11R-A35L-07	1	34.3667	0.94177	HROB	Low
TCGA-QR-A6GX-01A-11R-A35K-07	1	19.3	0.941934	HROB	Low
TCGA-QR-A70X-01A-11R-A35K-07	1	6.1	0.945271	HROB	Low
TCGA-WB-A80M-01A-11R-A35L-07	1	4.53333	0.950389	HROB	Low
TCGA-RX-A8JQ-01A-11R-A35L-07	1	20.3667	0.950518	HROB	Low
TCGA-QR-A70W-01A-12R-A35K-07	1	42.3667	0.951247	HROB	Low
TCGA-QT-A5XP-01A-11R-A35K-07	1	4.46667	0.951717	HROB	Low
TCGA-SA-A6C2-01A-11R-A35L-07	1	9.86667	0.95543	HROB	Low
TCGA-QR-A703-01A-11R-A35K-07	2	0	0.959464	HROB	Low
TCGA-QR-A6GZ-05A-11R-A35K-07	1	30.9333	0.961955	HROB	Low
TCGA-QR-A6GU-01A-11R-A35K-07	1	59.7	0.97146	HROB	Low
TCGA-QR-A70R-01A-11R-A35K-07	1	14.4	0.971779	HROB	Low
TCGA-WB-A80Y-01A-11R-A35L-07	1	19.8667	0.982933	HROB	Low
TCGA-WB-A80O-01A-11R-A35L-07	1	25.8667	0.99584	HROB	Low
TCGA-QR-A6H4-01A-11R-A35K-07	1	88.7	1.00537	HROB	Low
TCGA-WB-A81D-01A-11R-A35L-07	1	36.3333	1.01516	HROB	Low
TCGA-S7-A7X1-01A-11R-A35L-07	1	19.2	1.01653	HROB	Low
TCGA-W2-A7HH-01A-11R-A35L-07	1	25.9667	1.02224	HROB	Low
TCGA-W2-A7HE-01A-11R-A35L-07	1	16.8333	1.02934	HROB	High
TCGA-QT-A7U0-01A-11R-A35K-07	1	13.2667	1.02972	HROB	High
TCGA-RT-A6Y9-01A-12R-A35K-07	2	109.4	1.03786	HROB	High
TCGA-QR-A705-01A-11R-A35K-07	1	10.5667	1.0498	HROB	High
TCGA-W2-A7H7-01A-11R-A35L-07	1	17.4	1.05165	HROB	High
TCGA-RW-A7D0-01A-11R-A35K-07	1	11.7333	1.06884	HROB	High
TCGA-RW-A689-01A-11R-A35K-07	1	27.6	1.07122	HROB	High
TCGA-QR-A70U-01A-11R-A35K-07	1	49.1	1.07501	HROB	High
TCGA-QR-A70D-01A-11R-A35K-07	1	0.233333	1.08809	HROB	High
TCGA-QR-A70H-01A-12R-A35K-07	1	27.2	1.08991	HROB	High
TCGA-WB-A80N-01A-11R-A35L-07	1	4.8	1.09283	HROB	High
TCGA-S7-A7WO-01A-11R-A35L-07	1	36	1.09913	HROB	High
TCGA-WB-A815-01A-11R-A35L-07	1	54.3333	1.10565	HROB	High
TCGA-WB-A822-01A-11R-A35L-07	2	2.3	1.1059	HROB	High
TCGA-TT-A6YP-01A-21R-A35L-07	1	43.0667	1.11044	HROB	High
TCGA-SR-A6MQ-01A-11R-A35L-07	1	69.5667	1.11958	HROB	High
TCGA-QT-A69Q-01A-11R-A35K-07	1	0.8	1.123	HROB	High
TCGA-WB-A820-01A-11R-A35L-07	2	10.3	1.12315	HROB	High
TCGA-S7-A7WX-01A-11R-A35L-07	1	25.6667	1.12888	HROB	High
TCGA-PR-A5PF-01A-11R-A35K-07	1	18.2	1.13782	HROB	High
TCGA-QR-A702-01A-11R-A35K-07	1	1.3	1.15169	HROB	High
TCGA-WB-A81G-01A-11R-A35L-07	1	39.3	1.15216	HROB	High
TCGA-P7-A5NY-01A-12R-A35K-07	1	31.9	1.16746	HROB	High
TCGA-SR-A6MR-01A-11R-A35L-07	2	30.9333	1.16921	HROB	High
TCGA-QT-A5XL-01A-11R-A35K-07	1	1.83333	1.17529	HROB	High
TCGA-RW-A68F-01A-11R-A35K-07	1	45.1333	1.19991	HROB	High
TCGA-QR-A6H2-01A-11R-A35K-07	1	10.0667	1.20455	HROB	High
TCGA-PR-A5PG-01A-11R-A35K-07	2	75.9333	1.20766	HROB	High
TCGA-WB-A81P-01A-11R-A35L-07	1	13.1667	1.20919	HROB	High
TCGA-TT-A6YN-01A-12R-A35L-07	1	20.2	1.21921	HROB	High
TCGA-P7-A5NY-05A-11R-A35K-07	1	31.9	1.23124	HROB	High
TCGA-RW-A686-06A-11R-A35K-07	1	19.5667	1.23493	HROB	High
TCGA-W2-A7HC-01A-11R-A35L-07	1	14.6333	1.27961	HROB	High
TCGA-RW-A68A-01A-11R-A35K-07	1	25.4	1.30535	HROB	High
TCGA-SR-A6MZ-01A-11R-A35L-07	1	26.5667	1.30664	HROB	High
TCGA-QR-A70V-01A-11R-A35K-07	1	0.0666667	1.3154	HROB	High
TCGA-QR-A6ZZ-01A-11R-A35K-07	1	1.6	1.31643	HROB	High
TCGA-QR-A6GY-01A-11R-A35K-07	1	1.06667	1.33689	HROB	High
TCGA-PR-A5PH-01A-11R-A35K-07	1	28.4667	1.34222	HROB	High
TCGA-QR-A6GT-01A-11R-A35K-07	2	49.2	1.34635	HROB	High
TCGA-S7-A7WN-01A-12R-A35L-07	1	37.7667	1.35803	HROB	High
TCGA-SR-A6MY-01A-11R-A35L-07	1	25	1.36254	HROB	High
TCGA-SP-A6QJ-01A-11R-A35L-07	1	15.7333	1.36756	HROB	High
TCGA-TT-A6YJ-01A-11R-A35L-07	1	4.4	1.3684	HROB	High
TCGA-SQ-A6I4-01A-11R-A35L-07	1	1.43333	1.3775	HROB	High
TCGA-QR-A70I-01A-11R-A35K-07	1	30.3333	1.3871	HROB	High
TCGA-WB-A81H-01A-11R-A35L-07	1	64.8667	1.38848	HROB	High
TCGA-W2-A7HA-01B-11R-A35L-07	1	1.2	1.39661	HROB	High
TCGA-RW-A681-01A-11R-A35K-07	1	38.0333	1.39732	HROB	High
TCGA-WB-A821-01A-11R-A35L-07	1	94.4	1.40277	HROB	High
TCGA-QR-A70N-01A-12R-A35K-07	1	1.43333	1.4054	HROB	High
TCGA-WB-A81V-01A-11R-A35L-07	1	72.0333	1.4085	HROB	High
TCGA-QR-A6H1-01A-11R-A35K-07	1	14.3667	1.42229	HROB	High
TCGA-WB-A80K-01A-11R-A35L-07	2	25.7333	1.43288	HROB	High
TCGA-QR-A70K-01A-12R-A35K-07	1	9.13333	1.44634	HROB	High
TCGA-SP-A6QG-01A-12R-A35L-07	2	20.8667	1.44741	HROB	High
TCGA-QR-A7IP-01A-11R-A35K-07	1	18.2	1.47619	HROB	High
TCGA-W2-A7HF-01A-11R-A35L-07	1	17.9333	1.49964	HROB	High
TCGA-QT-A5XO-01A-11R-A35K-07	1	2.33333	1.51677	HROB	High
TCGA-S7-A7WU-01A-11R-A35L-07	1	30.9333	1.52674	HROB	High
TCGA-WB-A80P-01A-11R-A35L-07	2	228.867	1.54569	HROB	High
TCGA-SP-A6QH-01A-21R-A35L-07	1	73.4333	1.5498	HROB	High
TCGA-RW-A68B-01A-11R-A35K-07	1	24.2333	1.56804	HROB	High
TCGA-W2-A7HD-01A-11R-A35L-07	1	18.7	1.57399	HROB	High
TCGA-S7-A7WV-01A-11R-A35L-07	1	28.3	1.57595	HROB	High
TCGA-QR-A6H6-01A-11R-A35K-07	1	15.8	1.58637	HROB	High
TCGA-WB-A81T-01A-11R-A35L-07	1	25.8667	1.59419	HROB	High
TCGA-S7-A7X2-01A-12R-A35L-07	1	24.5333	1.63996	HROB	High
TCGA-RM-A68T-01A-11R-A35K-07	1	79.0667	1.64473	HROB	High
TCGA-RW-A68D-01A-11R-A35K-07	1	73.8	1.67255	HROB	High
TCGA-QR-A700-01A-11R-A35K-07	2	20.2	1.69536	HROB	High
TCGA-P8-A5KD-01A-11R-A35K-07	1	4.1	1.72443	HROB	High
TCGA-P7-A5NX-01A-11R-A35K-07	1	27.2667	1.72805	HROB	High
TCGA-QR-A707-01A-11R-A35K-07	1	13.2667	1.74341	HROB	High
TCGA-QR-A70E-01A-11R-A35K-07	1	6.4	1.769	HROB	High
TCGA-QR-A70M-01A-11R-A35K-07	1	34.4667	1.79989	HROB	High
TCGA-W2-A7H5-01B-11R-A35L-07	1	20.3667	1.8165	HROB	High
TCGA-WB-A81F-01A-11R-A35L-07	1	57.9	1.82857	HROB	High
TCGA-QR-A6H0-01A-11R-A35K-07	1	9.33333	1.83184	HROB	High
TCGA-QR-A70P-01A-11R-A35K-07	2	21.6	1.83364	HROB	High
TCGA-WB-A81E-01A-11R-A35L-07	2	29.5667	1.83729	HROB	High
TCGA-W2-A7HB-01A-11R-A35L-07	1	20.1333	1.83795	HROB	High
TCGA-WB-A81Q-01A-11R-A35L-07	2	25.1667	1.86102	HROB	High
TCGA-WB-A81J-01A-11R-A35L-07	1	24.7	1.88085	HROB	High
TCGA-WB-A81W-01A-11R-A35L-07	1	79.3	1.90984	HROB	High
TCGA-QR-A708-01A-11R-A35K-07	1	1.16667	1.98158	HROB	High
TCGA-RM-A68W-01A-11R-A35K-07	1	0.933333	2.02907	HROB	High
TCGA-SR-A6MX-01A-11R-A35L-07	2	3.16667	2.08946	HROB	High
TCGA-QR-A6H3-01A-11R-A35K-07	1	14.4667	2.18975	HROB	High
TCGA-QT-A5XJ-01A-11R-A35K-07	2	2.56667	2.28654	HROB	High
TCGA-SR-A6MX-06A-11R-A35L-07	2	3.16667	2.4163	HROB	High
TCGA-SR-A6MX-05A-11R-A35L-07	2	3.16667	2.82713	HROB	High

## Sheet: PRAD
sample_id	event	time	expr	gene	group
TCGA-MG-AAMC-01A-11R-A41O-07	1	5.76667	0.134371	HROB	Low
TCGA-XK-AAK1-01A-11R-A41O-07	1	32.6333	0.264362	HROB	Low
TCGA-HC-8213-01A-11R-A29R-07	1	19.6333	0.298556	HROB	Low
TCGA-HC-7752-01A-11R-2118-07	1	26.0667	0.334614	HROB	Low
TCGA-KK-A8I5-01A-11R-A36G-07	1	103.2	0.345923	HROB	Low
TCGA-G9-6332-01A-11R-1789-07	2	39.3333	0.346544	HROB	Low
TCGA-G9-6343-01A-21R-1965-07	1	81.6667	0.351709	HROB	Low
TCGA-VN-A943-01A-11R-A41O-07	1	16.5333	0.374121	HROB	Low
TCGA-FC-A5OB-01A-11R-A29R-07	1	22.6667	0.380898	HROB	Low
TCGA-HC-7075-01A-11R-1965-07	1	20.0333	0.396652	HROB	Low
TCGA-J4-A83M-01A-11R-A352-07	2	17.3667	0.402491	HROB	Low
TCGA-J9-A8CN-01A-11R-A352-07	1	41.2333	0.408124	HROB	Low
TCGA-2A-AAYF-01A-11R-A41O-07	1	45.4667	0.44185	HROB	Low
TCGA-EJ-A8FN-01A-11R-A352-07	1	10.9667	0.445206	HROB	Low
TCGA-CH-5767-01A-11R-1789-07	1	15.2667	0.445585	HROB	Low
TCGA-EJ-A65G-01A-21R-A29R-07	1	22.2	0.445855	HROB	Low
TCGA-VN-A88P-01A-11R-A352-07	1	42	0.459709	HROB	Low
TCGA-EJ-7325-01B-11R-A32O-07	1	35.6667	0.48802	HROB	Low
TCGA-KK-A7AP-01A-12R-A33R-07	1	6.53333	0.494835	HROB	Low
TCGA-V1-A8MF-01A-11R-A36G-07	1	48.3	0.499256	HROB	Low
TCGA-2A-A8W1-01A-11R-A37L-07	1	3.73333	0.502412	HROB	Low
TCGA-G9-7519-01A-11R-2263-07	1	28.3	0.511113	HROB	Low
TCGA-HC-8265-01B-04R-2302-07	1	16.1	0.512345	HROB	Low
TCGA-CH-5737-01A-11R-1580-07	1	3.03333	0.514179	HROB	Low
TCGA-KK-A8IG-01A-11R-A36G-07	1	83.5	0.51613	HROB	Low
TCGA-G9-6366-01A-11R-2118-07	1	64.9	0.52363	HROB	Low
TCGA-G9-6339-01A-12R-A311-07	2	54.4667	0.524005	HROB	Low
TCGA-G9-6369-01A-21R-1965-07	1	40.5	0.527375	HROB	Low
TCGA-XA-A8JR-01A-11R-A36G-07	1	12.5333	0.535949	HROB	Low
TCGA-KK-A8IF-01A-11R-A36G-07	2	21.6	0.540336	HROB	Low
TCGA-ZG-A9LM-01A-11R-A41O-07	1	12.6	0.540352	HROB	Low
TCGA-VN-A88M-01A-11R-A352-07	1	6.3	0.543021	HROB	Low
TCGA-G9-6338-01A-12R-1965-07	1	67.6	0.546896	HROB	Low
TCGA-J4-A83N-01A-11R-A352-07	2	14.4333	0.549268	HROB	Low
TCGA-EJ-5511-01A-01R-1580-07	1	49.2	0.560302	HROB	Low
TCGA-KK-A6E8-01A-11R-A31N-07	1	59	0.560694	HROB	Low
TCGA-G9-6348-01A-11R-1789-07	1	50.5	0.565958	HROB	Low
TCGA-HC-8262-01A-11R-2263-07	1	22.6333	0.566581	HROB	Low
TCGA-EJ-5517-01A-01R-1580-07	1	62.9667	0.570157	HROB	Low
TCGA-J4-8200-01A-11R-A29R-07	1	40.6	0.570204	HROB	Low
TCGA-HC-7748-01A-11R-2118-07	1	26.4	0.57541	HROB	Low
TCGA-J4-A67K-01A-21R-A30B-07	1	33.4667	0.575654	HROB	Low
TCGA-V1-A9OT-01A-11R-A41O-07	2	9.73333	0.577931	HROB	Low
TCGA-EJ-8468-01A-21R-2403-07	1	78.2333	0.580725	HROB	Low
TCGA-TP-A8TT-01A-12R-A41O-07	1	17.5333	0.587416	HROB	Low
TCGA-KC-A7FD-01A-11R-A33R-07	1	9	0.592138	HROB	Low
TCGA-KC-A7FA-01A-21R-A33R-07	1	19.9333	0.601283	HROB	Low
TCGA-VP-A87J-01A-11R-A352-07	1	59.1333	0.604651	HROB	Low
TCGA-KK-A8II-01A-11R-A36G-07	2	20.8667	0.605903	HROB	Low
TCGA-G9-6377-01A-11R-1965-07	1	31.9333	0.605962	HROB	Low
TCGA-HC-8264-01B-11R-2403-07	1	1.6	0.611162	HROB	Low
TCGA-HC-7077-01A-11R-1965-07	1	70.5	0.614316	HROB	Low
TCGA-2A-A8VL-01A-21R-A37L-07	1	20.7	0.617651	HROB	Low
TCGA-CH-5741-01A-11R-1580-07	1	13.1667	0.621352	HROB	Low
TCGA-J4-8198-01A-11R-2263-07	1	20.4667	0.635384	HROB	Low
TCGA-G9-6354-01A-11R-A311-07	1	68.8667	0.635587	HROB	Low
TCGA-G9-6378-01A-11R-1789-07	1	38.5	0.637705	HROB	Low
TCGA-HC-7233-01A-11R-2118-07	1	45.1667	0.639411	HROB	Low
TCGA-KK-A7AY-01A-11R-A33R-07	2	37.4667	0.644544	HROB	Low
TCGA-EJ-A7NF-01A-11R-A33R-07	1	8.33333	0.644589	HROB	Low
TCGA-G9-6361-01A-21R-1965-07	1	47.1667	0.646562	HROB	Low
TCGA-G9-7522-01A-11R-2263-07	1	35.9333	0.650837	HROB	Low
TCGA-G9-6363-01A-21R-1789-07	1	45.9333	0.653328	HROB	Low
TCGA-G9-6498-01A-12R-A311-07	2	44.7333	0.654767	HROB	Low
TCGA-V1-A8ML-01A-11R-A37L-07	1	14.9333	0.657591	HROB	Low
TCGA-EJ-8474-01A-11R-2403-07	1	25.5333	0.660128	HROB	Low
TCGA-G9-7509-01A-11R-A41O-07	1	53.6667	0.66386	HROB	Low
TCGA-CH-5765-01A-11R-1580-07	1	23.3333	0.663999	HROB	Low
TCGA-M7-A723-01A-12R-A32O-07	1	25.4333	0.670528	HROB	Low
TCGA-EJ-A65J-01A-11R-A311-07	1	15.0333	0.673799	HROB	Low
TCGA-X4-A8KQ-01A-12R-A36G-07	1	46.1	0.673912	HROB	Low
TCGA-G9-6494-01A-11R-1789-07	1	59.0333	0.674223	HROB	Low
TCGA-KK-A6E5-01A-11R-A311-07	1	69.1	0.679283	HROB	Low
TCGA-HC-A76X-01A-11R-A33R-07	1	5	0.691196	HROB	Low
TCGA-G9-6371-01A-11R-1789-07	1	40.8667	0.692749	HROB	Low
TCGA-2A-A8VO-01A-11R-A37L-07	1	56.7	0.696592	HROB	Low
TCGA-HC-7750-01A-11R-2118-07	1	17.4	0.699925	HROB	Low
TCGA-V1-A9OQ-01A-11R-A41O-07	1	12.3667	0.700387	HROB	Low
TCGA-EJ-5515-01A-01R-1580-07	1	61.0667	0.704094	HROB	Low
TCGA-HC-A48F-01A-11R-A250-07	1	22.6667	0.705226	HROB	Low
TCGA-2A-A8VV-01A-11R-A37L-07	1	22.3667	0.706499	HROB	Low
TCGA-2A-AAYO-01A-11R-A41O-07	1	42.4	0.708762	HROB	Low
TCGA-HC-A8D1-01A-11R-A36G-07	1	19.1	0.710042	HROB	Low
TCGA-HC-8256-01A-11R-2263-07	1	28.6667	0.713025	HROB	Low
TCGA-YL-A8SA-01A-21R-A37L-07	1	17.0667	0.717208	HROB	Low
TCGA-J4-AAU2-01A-11R-A41O-07	1	27.5	0.718802	HROB	Low
TCGA-EJ-5512-01A-01R-1580-07	1	57.7667	0.726438	HROB	Low
TCGA-HI-7171-01A-12R-2118-07	2	44.3	0.727658	HROB	Low
TCGA-EJ-7218-01B-11R-A32O-07	1	84.7333	0.730144	HROB	Low
TCGA-G9-6362-01A-11R-1789-07	1	48.1	0.731137	HROB	Low
TCGA-KK-A59Z-01A-12R-A26U-07	1	87.6	0.735484	HROB	Low
TCGA-CH-5739-01A-11R-1580-07	1	22.3667	0.735528	HROB	Low
TCGA-CH-5790-01A-11R-1580-07	1	32.4667	0.735536	HROB	Low
TCGA-HC-8258-01A-11R-2263-07	1	28.2333	0.73629	HROB	Low
TCGA-KK-A8IJ-01A-11R-A352-07	2	10.2333	0.73753	HROB	Low
TCGA-CH-5789-01A-11R-1580-07	1	10.1333	0.738771	HROB	Low
TCGA-HI-7169-01A-11R-2118-07	1	89.4667	0.738918	HROB	Low
TCGA-J4-A67O-01A-11R-A30B-07	1	27.9667	0.742738	HROB	Low
TCGA-J9-A8CK-01A-11R-A352-07	1	10.7	0.744222	HROB	Low
TCGA-VP-A87E-01A-31R-A352-07	1	67.9	0.745194	HROB	Low
TCGA-ZG-A8QX-01A-11R-A37L-07	1	14.7333	0.747146	HROB	Low
TCGA-EJ-7321-01A-31R-2263-07	1	27.4667	0.750534	HROB	Low
TCGA-HC-7737-01A-11R-2118-07	1	36.3333	0.750861	HROB	Low
TCGA-Y6-A8TL-01A-21R-A37L-07	1	33.0667	0.753637	HROB	Low
TCGA-G9-7510-01A-11R-2263-07	1	39.5	0.753721	HROB	Low
TCGA-HC-7749-01A-11R-2118-07	1	24.1333	0.757987	HROB	Low
TCGA-HC-A8CY-01A-11R-A36G-07	1	9.66667	0.758577	HROB	Low
TCGA-M7-A71Z-01A-12R-A32O-07	1	21.4333	0.759306	HROB	Low
TCGA-HC-7231-01A-11R-2118-07	1	31.3	0.760156	HROB	Low
TCGA-CH-5772-01A-11R-1580-07	1	16.2	0.762799	HROB	Low
TCGA-J4-A67L-01A-11R-A30B-07	1	25.6667	0.76506	HROB	Low
TCGA-QU-A6IP-01A-11R-A31N-07	1	87.3333	0.765408	HROB	Low
TCGA-CH-5740-01A-11R-1580-07	1	1.03333	0.767059	HROB	Low
TCGA-G9-6351-01A-21R-1965-07	1	68.2667	0.767119	HROB	Low
TCGA-CH-5768-01A-11R-1580-07	1	24.3667	0.769807	HROB	Low
TCGA-G9-6499-01A-12R-1965-07	1	51.4333	0.769818	HROB	Low
TCGA-VN-A88L-01A-11R-A352-07	1	24.8667	0.770623	HROB	Low
TCGA-J4-A67T-01A-11R-A311-07	1	6.1	0.770912	HROB	Low
TCGA-EJ-7314-01A-31R-2118-07	1	38.3333	0.773863	HROB	Low
TCGA-G9-6333-01A-12R-1965-07	1	82.1667	0.77398	HROB	Low
TCGA-EJ-7318-01B-11R-A32O-07	2	12.6667	0.776075	HROB	Low
TCGA-X4-A8KS-01A-12R-A36G-07	1	32.6333	0.776991	HROB	Low
TCGA-G9-6373-01A-11R-1789-07	1	27.0333	0.783382	HROB	Low
TCGA-KK-A7AW-01A-11R-A32O-07	1	35.1333	0.787661	HROB	Low
TCGA-HC-7081-01A-11R-1965-07	1	37.8667	0.790468	HROB	Low
TCGA-HC-7740-01A-11R-2118-07	1	23.9	0.794492	HROB	Low
TCGA-EJ-7793-01A-31R-2263-07	1	3.8	0.795701	HROB	Low
TCGA-G9-6336-01A-11R-1789-07	1	68.9333	0.797053	HROB	Low
TCGA-EJ-5496-01A-01R-1580-07	1	19.8333	0.802975	HROB	Low
TCGA-QU-A6IM-01A-11R-A31N-07	1	41.5667	0.809347	HROB	Low
TCGA-EJ-7317-01A-31R-2118-07	1	25.7	0.8109	HROB	Low
TCGA-EJ-AB27-01A-11R-A41O-07	1	4.83333	0.814592	HROB	Low
TCGA-J4-A67M-01A-11R-A30B-07	1	31.3667	0.815894	HROB	Low
TCGA-HC-8259-01A-11R-2263-07	1	30.8	0.816534	HROB	Low
TCGA-EJ-5542-01A-01R-1580-07	1	50.4333	0.81686	HROB	Low
TCGA-V1-A8X3-01A-11R-A37L-07	1	6.73333	0.8203	HROB	Low
TCGA-YL-A8SI-01A-11R-A41O-07	2	47.4333	0.821365	HROB	Low
TCGA-EJ-7115-01A-11R-2118-07	1	89.5667	0.821901	HROB	Low
TCGA-CH-5764-01A-21R-1580-07	1	1.03333	0.822851	HROB	Low
TCGA-EJ-A8FS-01A-11R-A352-07	2	7.2	0.823524	HROB	Low
TCGA-G9-7523-01A-11R-2263-07	1	28.5667	0.82443	HROB	Low
TCGA-VP-A879-01A-11R-A352-07	1	24.2667	0.825081	HROB	Low
TCGA-EJ-5527-01A-01R-1580-07	1	59.2667	0.826803	HROB	Low
TCGA-HC-7210-01A-11R-2118-07	1	28.9333	0.833714	HROB	Low
TCGA-HC-7820-01A-11R-2118-07	1	24.9	0.8416	HROB	Low
TCGA-HC-7232-01A-11R-2118-07	2	25.5333	0.843066	HROB	Low
TCGA-KK-A59Y-01A-11R-A26U-07	1	65.6	0.845913	HROB	Low
TCGA-V1-A8MK-01A-11R-A36G-07	1	16.9333	0.846695	HROB	Low
TCGA-YL-A8SR-01B-11R-A37L-07	1	9.1	0.846955	HROB	Low
TCGA-EJ-5510-01A-01R-1580-07	1	62.9	0.853681	HROB	Low
TCGA-KK-A8IL-01A-11R-A36G-07	1	20.9333	0.854815	HROB	Low
TCGA-CH-5746-01A-11R-1580-07	1	24.3667	0.855641	HROB	Low
TCGA-HC-7819-01A-11R-2118-07	1	18.1	0.861728	HROB	Low
TCGA-XK-AAJT-01A-11R-A41O-07	1	47.8	0.86209	HROB	Low
TCGA-J9-A8CP-01A-11R-A352-07	1	12.8667	0.865779	HROB	Low
TCGA-EJ-7786-01A-11R-2118-07	1	36.5333	0.86754	HROB	Low
TCGA-V1-A9OA-01A-11R-A41O-07	1	21.2	0.867643	HROB	Low
TCGA-EJ-7312-01B-21R-A32O-07	1	36.6333	0.871734	HROB	Low
TCGA-2A-A8VX-01A-11R-A37L-07	1	45.9333	0.872805	HROB	Low
TCGA-J4-A83L-01A-11R-A352-07	1	24	0.876437	HROB	Low
TCGA-EJ-7792-01A-11R-2118-07	1	46.5333	0.87691	HROB	Low
TCGA-V1-A9OF-01A-11R-A41O-07	1	39.4667	0.877986	HROB	Low
TCGA-HC-7211-01A-11R-2118-07	1	40.7	0.881388	HROB	Low
TCGA-HC-8261-01A-11R-2263-07	1	18.2	0.882116	HROB	Low
TCGA-J9-A8CM-01A-11R-A352-07	2	11.4667	0.883288	HROB	Low
TCGA-QU-A6IN-01A-11R-A31N-07	1	142.133	0.887029	HROB	Low
TCGA-XQ-A8TB-01A-11R-A36G-07	1	25.6667	0.887843	HROB	Low
TCGA-VP-A875-01A-31R-A352-07	1	76.9667	0.88988	HROB	Low
TCGA-TP-A8TV-01A-11R-A41O-07	1	20.3333	0.890646	HROB	Low
TCGA-YL-A8S9-01A-11R-A37L-07	2	33.5333	0.892896	HROB	Low
TCGA-KK-A7AZ-01A-12R-A32O-07	1	50.6333	0.89448	HROB	Low
TCGA-HC-7209-01A-11R-2118-07	1	14.6667	0.899056	HROB	Low
TCGA-EJ-7781-01A-11R-2118-07	1	35.7667	0.90074	HROB	Low
TCGA-HC-7818-01A-11R-2118-07	1	31.2667	0.906479	HROB	Low
TCGA-V1-A8WN-01A-11R-A37L-07	1	30.8	0.907095	HROB	Low
TCGA-G9-6329-01A-13R-1965-07	1	42.2	0.90743	HROB	Low
TCGA-EJ-7797-01A-11R-2263-07	1	32.7667	0.907474	HROB	Low
TCGA-EJ-5521-01A-01R-1580-07	1	75.9667	0.908199	HROB	Low
TCGA-CH-5745-01A-11R-1580-07	1	3.03333	0.909677	HROB	Low
TCGA-J9-A52D-01A-11R-A29R-07	1	7.06667	0.909724	HROB	Low
TCGA-VP-A87B-01A-11R-A352-07	2	82.4333	0.911221	HROB	Low
TCGA-KK-A6E3-01A-21R-A30B-07	1	68.5333	0.911805	HROB	Low
TCGA-EJ-5522-01A-01R-1580-07	1	69.3	0.913346	HROB	Low
TCGA-EJ-5497-01A-02R-1580-07	1	13.5	0.916675	HROB	Low
TCGA-V1-A9ZR-01A-11R-A41O-07	1	45.3667	0.917818	HROB	Low
TCGA-G9-6353-01A-11R-1965-07	1	51.4	0.919229	HROB	Low
TCGA-HC-8258-01B-05R-2302-07	1	28.2333	0.923314	HROB	Low
TCGA-EJ-5505-01A-01R-1580-07	1	30.7333	0.92406	HROB	Low
TCGA-KC-A4BN-01A-61R-A250-07	1	60.5	0.924239	HROB	Low
TCGA-XK-AAIR-01A-11R-A41O-07	1	32.4	0.927856	HROB	Low
TCGA-CH-5744-01A-11R-1580-07	1	2	0.933607	HROB	Low
TCGA-EJ-7123-01A-11R-1965-07	1	85.7333	0.935682	HROB	Low
TCGA-HC-A6AQ-01A-11R-A30B-07	1	3.53333	0.938156	HROB	Low
TCGA-ZG-A9ND-01A-11R-A41O-07	1	13.6667	0.938812	HROB	Low
TCGA-G9-6364-01A-21R-1789-07	1	39.9333	0.939253	HROB	Low
TCGA-EJ-A65E-01A-11R-A29R-07	1	13.9	0.941404	HROB	Low
TCGA-YL-A8SB-01A-31R-A37L-07	2	46.1333	0.941555	HROB	Low
TCGA-KC-A7F3-01A-21R-A33R-07	1	22.1667	0.946808	HROB	Low
TCGA-VN-A88Q-01A-11R-A352-07	1	45.5333	0.951575	HROB	Low
TCGA-EJ-7330-01A-11R-2118-07	1	6.36667	0.958447	HROB	Low
TCGA-YL-A9WK-01A-11R-A37L-07	2	33.6333	0.95978	HROB	Low
TCGA-EJ-5532-01A-01R-1580-07	1	60.9333	0.970271	HROB	Low
TCGA-HC-7747-01A-11R-2118-07	1	24.9333	0.972529	HROB	Low
TCGA-HC-A6AO-01A-11R-A30B-07	1	17.6667	0.977064	HROB	Low
TCGA-2A-AAYU-01A-11R-A41O-07	1	20.5	0.978723	HROB	Low
TCGA-J4-A67S-01A-11R-A30B-07	2	23.6	0.982254	HROB	Low
TCGA-HI-7170-01A-11R-2118-07	1	84.0667	0.983084	HROB	Low
TCGA-H9-7775-01A-11R-2118-07	1	6.16667	0.983986	HROB	Low
TCGA-KK-A8IB-01A-11R-A36G-07	1	2.76667	0.98542	HROB	Low
TCGA-XJ-A83G-01A-11R-A352-07	1	48.7	0.985798	HROB	Low
TCGA-KK-A7B3-01A-11R-A33R-07	2	9.8	0.989874	HROB	Low
TCGA-V1-A9OX-01A-11R-A41O-07	1	37.8	0.992114	HROB	Low
TCGA-V1-A8WS-01A-11R-A37L-07	1	15.8	0.993432	HROB	Low
TCGA-SU-A7E7-01A-22R-A33R-07	1	18.3667	0.993479	HROB	Low
TCGA-CH-5753-01A-11R-1580-07	1	1.03333	0.999095	HROB	Low
TCGA-KC-A4BR-01A-32R-A32Y-07	2	34.0667	0.999151	HROB	Low
TCGA-EJ-A8FP-01A-21R-A36G-07	2	3.9	1.00071	HROB	Low
TCGA-V1-A9ZI-01A-11R-A41O-07	1	54.6667	1.00103	HROB	Low
TCGA-EJ-A7NH-01A-12R-A33R-07	1	15.8	1.00392	HROB	Low
TCGA-EJ-5516-01A-01R-1580-07	1	62.9667	1.00801	HROB	Low
TCGA-HC-7078-01A-11R-2118-07	1	66.1667	1.00862	HROB	Low
TCGA-KK-A8IM-01A-11R-A36G-07	1	63.8333	1.00927	HROB	Low
TCGA-M7-A720-01A-12R-A32O-07	1	12.8	1.01162	HROB	Low
TCGA-G9-6342-01A-11R-1965-07	1	56.5333	1.01215	HROB	Low
TCGA-XJ-A9DQ-01A-11R-A37L-07	1	3.03333	1.01251	HROB	Low
TCGA-EJ-7328-01A-31R-2118-07	1	28.0667	1.01527	HROB	Low
TCGA-EJ-A8FO-01A-21R-A36G-07	1	9.4	1.01824	HROB	Low
TCGA-EJ-5530-01A-01R-1580-07	1	61.0667	1.01856	HROB	Low
TCGA-J4-A83K-01A-11R-A352-07	1	10.9333	1.01893	HROB	Low
TCGA-HC-7738-01A-11R-2118-07	2	14	1.02048	HROB	Low
TCGA-KK-A7AV-01A-11R-A32O-07	1	27.4	1.02226	HROB	Low
TCGA-G9-A9S4-01A-11R-A41O-07	1	30.2	1.02262	HROB	Low
TCGA-EJ-5504-01A-01R-1580-07	1	47.5667	1.02373	HROB	Low
TCGA-V1-A9OY-01A-11R-A41O-07	1	35.5667	1.02701	HROB	Low
TCGA-V1-A8WL-01A-11R-A37L-07	1	64.9333	1.03087	HROB	Low
TCGA-EJ-7788-01A-11R-2118-07	1	28.6333	1.03123	HROB	Low
TCGA-EJ-A7NJ-01A-22R-A352-07	1	6.56667	1.03369	HROB	Low
TCGA-V1-A8MM-01A-11R-A37L-07	2	33	1.03683	HROB	Low
TCGA-EJ-5524-01A-01R-1580-07	2	8.83333	1.03736	HROB	Low
TCGA-VN-A88O-01A-11R-A352-07	1	16.0333	1.03781	HROB	Low
TCGA-WW-A8ZI-01A-11R-A37L-07	1	14.9667	1.03871	HROB	Low
TCGA-ZG-A9LS-01A-12R-A41O-07	1	17.2	1.03937	HROB	Low
TCGA-VP-A878-01A-31R-A352-07	2	3.26667	1.04019	HROB	Low
TCGA-G9-7521-01A-11R-2263-07	1	31.4	1.04038	HROB	Low
TCGA-KK-A6E6-01A-11R-A311-07	1	114.9	1.04073	HROB	Low
TCGA-CH-5738-01A-11R-1580-07	1	7.06667	1.04079	HROB	Low
TCGA-KK-A7AQ-01A-11R-A33R-07	2	40.5667	1.04229	HROB	Low
TCGA-CH-5766-01A-11R-1580-07	1	1.03333	1.04455	HROB	Low
TCGA-YL-A8SC-01A-11R-A37L-07	2	5.06667	1.04549	HROB	Low
TCGA-EJ-5507-01A-01R-1580-07	1	48.5667	1.04619	HROB	High
TCGA-YL-A8SH-01B-11R-A37L-07	1	29.1667	1.04669	HROB	High
TCGA-FC-7708-01A-11R-2118-07	1	28.8	1.04756	HROB	High
TCGA-XJ-A83H-01A-11R-A352-07	1	42.6667	1.04848	HROB	High
TCGA-HC-A6AN-01A-11R-A30B-07	1	1.63333	1.0497	HROB	High
TCGA-J4-A83J-01A-11R-A36G-07	1	23.2	1.05396	HROB	High
TCGA-ZG-A9LB-01A-11R-A41O-07	1	19.4333	1.05595	HROB	High
TCGA-G9-6496-01A-11R-1789-07	1	57.5333	1.0594	HROB	High
TCGA-EJ-A46B-01A-31R-A250-07	1	21.9	1.06166	HROB	High
TCGA-G9-6367-01A-11R-1789-07	1	40.7333	1.06228	HROB	High
TCGA-G9-6365-01A-11R-1789-07	1	45.4333	1.06256	HROB	High
TCGA-EJ-7784-01A-11R-2118-07	1	26.0333	1.0642	HROB	High
TCGA-J9-A52C-01A-11R-A26U-07	1	5.93333	1.06609	HROB	High
TCGA-KC-A4BV-01A-31R-A26U-07	2	44.2667	1.069	HROB	High
TCGA-EJ-A6RA-01A-11R-A33R-07	2	11.7667	1.06907	HROB	High
TCGA-HC-7080-01A-11R-1965-07	2	29.8	1.06933	HROB	High
TCGA-HC-A76W-01A-11R-A33R-07	1	7.1	1.06957	HROB	High
TCGA-EJ-7125-01A-11R-1965-07	1	95	1.07057	HROB	High
TCGA-G9-6384-01A-11R-1789-07	1	25.5	1.07057	HROB	High
TCGA-M7-A721-01A-12R-A32O-07	1	13.3333	1.07215	HROB	High
TCGA-CH-5748-01A-11R-1580-07	1	1.03333	1.07349	HROB	High
TCGA-XJ-A83F-01A-11R-A352-07	1	37.5667	1.07494	HROB	High
TCGA-HC-8260-01A-11R-2263-07	1	22.8667	1.07501	HROB	High
TCGA-KK-A7B2-01A-12R-A32O-07	2	23.0667	1.07689	HROB	High
TCGA-ZG-A9L4-01A-11R-A41O-07	1	36.9333	1.08102	HROB	High
TCGA-EJ-7331-01A-11R-2118-07	1	24.7333	1.08344	HROB	High
TCGA-HC-A6AS-01A-11R-A30B-07	1	1.46667	1.0854	HROB	High
TCGA-HC-8266-01A-11R-2263-07	1	15.7667	1.0892	HROB	High
TCGA-HC-A9TE-01A-11R-A41O-07	2	7.2	1.09015	HROB	High
TCGA-HC-8216-01A-11R-A29R-07	1	22.7333	1.09343	HROB	High
TCGA-EJ-5502-01A-01R-1580-07	1	39.0333	1.09372	HROB	High
TCGA-ZG-A9LY-01A-11R-A41O-07	1	12.3333	1.09635	HROB	High
TCGA-G9-7525-01A-31R-2263-07	1	33.1333	1.09964	HROB	High
TCGA-J4-AATV-01A-11R-A41O-07	1	18.4333	1.10112	HROB	High
TCGA-V1-A8WW-01A-11R-A37L-07	1	35.9333	1.1012	HROB	High
TCGA-ZG-A8QZ-01A-11R-A37L-07	1	10.2667	1.10535	HROB	High
TCGA-J4-A6M7-01A-11R-A31N-07	1	17.0667	1.11498	HROB	High
TCGA-EJ-A65F-01A-21R-A311-07	2	2.5	1.12249	HROB	High
TCGA-TK-A8OK-01A-22R-A36G-07	1	0.9	1.12279	HROB	High
TCGA-KK-A8IH-01A-11R-A36G-07	1	67.1	1.12604	HROB	High
TCGA-VP-A872-01A-11R-A352-07	1	121.033	1.12704	HROB	High
TCGA-EJ-A65B-01A-12R-A30B-07	1	23.6667	1.1319	HROB	High
TCGA-ZG-A9L6-01A-11R-A41O-07	2	22.1333	1.13213	HROB	High
TCGA-V1-A9ZG-01A-11R-A41O-07	1	50.5667	1.13448	HROB	High
TCGA-HC-7821-01A-12R-2118-07	1	31.8667	1.13627	HROB	High
TCGA-KK-A8I6-01A-11R-A36G-07	1	22.2667	1.1366	HROB	High
TCGA-YL-A9WJ-01A-11R-A37L-07	2	49.2	1.13768	HROB	High
TCGA-KK-A6E0-01A-11R-A311-07	2	31.3667	1.13805	HROB	High
TCGA-KK-A6DY-01A-12R-A311-07	1	143.167	1.13909	HROB	High
TCGA-EJ-5506-01A-01R-1580-07	1	46.0333	1.15185	HROB	High
TCGA-HC-A6AP-01A-11R-A30B-07	1	2.36667	1.15294	HROB	High
TCGA-HC-8265-01A-11R-2263-07	1	16.1	1.15396	HROB	High
TCGA-G9-6356-01A-11R-1789-07	1	47.8	1.15473	HROB	High
TCGA-Y6-A9XI-01A-11R-A41O-07	1	17.5333	1.16237	HROB	High
TCGA-EJ-5509-01A-01R-1580-07	1	48.8	1.16343	HROB	High
TCGA-V1-A9ZK-01A-11R-A41O-07	1	46.1	1.16575	HROB	High
TCGA-HC-7745-01A-11R-2118-07	1	24.0333	1.16761	HROB	High
TCGA-H9-A6BY-01A-11R-A30B-07	1	3.73333	1.17468	HROB	High
TCGA-KK-A8I9-01A-11R-A36G-07	2	31.3333	1.17657	HROB	High
TCGA-HC-7212-01A-11R-2118-07	1	29	1.17998	HROB	High
TCGA-EJ-7794-01A-11R-2118-07	1	43.5333	1.181	HROB	High
TCGA-CH-5752-01A-11R-1580-07	1	31.4333	1.18783	HROB	High
TCGA-4L-AA1F-01A-11R-A41O-07	1	11.6667	1.18821	HROB	High
TCGA-V1-A9OH-01A-11R-A41O-07	1	80.1	1.19153	HROB	High
TCGA-ZG-A9LZ-01A-11R-A41O-07	1	23.0667	1.19196	HROB	High
TCGA-J4-A83I-01A-11R-A36G-07	1	22.8333	1.19286	HROB	High
TCGA-EJ-5498-01A-01R-1580-07	1	57.3333	1.19483	HROB	High
TCGA-J4-A67N-01A-11R-A30B-07	2	14.7333	1.1956	HROB	High
TCGA-CH-5763-01A-11R-1580-07	1	12.1667	1.1958	HROB	High
TCGA-XK-AAJR-01A-11R-A41O-07	2	4.36667	1.19657	HROB	High
TCGA-V1-A9O9-01A-11R-A41O-07	1	95.6667	1.19816	HROB	High
TCGA-KK-A8I8-01A-11R-A36G-07	1	32.2333	1.20266	HROB	High
TCGA-EJ-A46F-01A-31R-A250-07	2	7.16667	1.20354	HROB	High
TCGA-EJ-A46I-01A-12R-A26U-07	1	22.2667	1.20524	HROB	High
TCGA-EJ-5508-01A-02R-1580-07	1	65.5	1.20794	HROB	High
TCGA-M7-A725-01A-12R-A32O-07	1	19.1	1.20859	HROB	High
TCGA-VN-A88R-01A-11R-A36G-07	2	17.0667	1.21061	HROB	High
TCGA-VP-AA1N-01A-31R-A41O-07	1	45.5	1.21175	HROB	High
TCGA-HC-A6HY-01A-11R-A31N-07	1	4.46667	1.21519	HROB	High
TCGA-KK-A6E2-01A-11R-A311-07	1	167.467	1.21603	HROB	High
TCGA-EJ-A7NK-01A-12R-A352-07	1	15.8667	1.21765	HROB	High
TCGA-HC-A6AL-01A-11R-A30B-07	1	2.23333	1.21833	HROB	High
TCGA-EJ-5526-01A-01R-1580-07	2	17.9	1.21992	HROB	High
TCGA-EJ-A46D-01A-21R-A32Y-07	1	20.8667	1.22065	HROB	High
TCGA-J4-A67Q-01A-21R-A30B-07	1	32.5	1.22474	HROB	High
TCGA-ZG-A8QY-01A-11R-A37L-07	1	13.4667	1.2272	HROB	High
TCGA-ZG-A9M4-01A-11R-A41O-07	1	18.2333	1.23009	HROB	High
TCGA-V1-A9Z8-01A-11R-A41O-07	1	27.5667	1.23013	HROB	High
TCGA-XK-AAJ3-01A-11R-A41O-07	1	42.0667	1.23178	HROB	High
TCGA-KK-A6E4-01A-11R-A30B-07	1	116.733	1.23215	HROB	High
TCGA-EJ-5519-01A-01R-1580-07	1	65.4	1.23266	HROB	High
TCGA-V1-A8MG-01A-11R-A36G-07	1	28.5667	1.2334	HROB	High
TCGA-V1-A9Z7-01A-11R-A41O-07	1	29.1333	1.235	HROB	High
TCGA-EJ-A6RC-01A-11R-A32O-07	1	29.1	1.2388	HROB	High
TCGA-QU-A6IO-01A-11R-A31N-07	1	123.867	1.23918	HROB	High
TCGA-YL-A8HJ-01A-11R-A36G-07	1	53.7	1.24157	HROB	High
TCGA-HC-8257-01A-11R-2263-07	1	24.2	1.2457	HROB	High
TCGA-J4-AATZ-01A-11R-A41O-07	2	2.63333	1.24585	HROB	High
TCGA-VP-A87D-01A-11R-A352-07	2	39.8	1.24938	HROB	High
TCGA-KK-A7B0-01A-11R-A32O-07	2	20.2	1.25346	HROB	High
TCGA-VP-A87C-01A-11R-A352-07	1	56.3333	1.25481	HROB	High
TCGA-XK-AAJA-01A-11R-A41O-07	1	31	1.26047	HROB	High
TCGA-HC-7230-01A-11R-2118-07	1	33.3667	1.2608	HROB	High
TCGA-EJ-5494-01A-01R-1580-07	1	49.2333	1.26141	HROB	High
TCGA-YL-A9WX-01A-21R-A41O-07	2	50.2	1.26192	HROB	High
TCGA-ZG-A9L2-01A-31R-A41O-07	2	6	1.26597	HROB	High
TCGA-KK-A8I7-01A-21R-A36G-07	2	36.2667	1.26861	HROB	High
TCGA-ZG-A9NI-01A-11R-A41O-07	1	4.4	1.2768	HROB	High
TCGA-XJ-A9DK-01A-11R-A37L-07	1	9.16667	1.28177	HROB	High
TCGA-VN-A88N-01A-11R-A36G-07	1	25.5333	1.28279	HROB	High
TCGA-KK-A59X-01A-11R-A29R-07	2	74.4333	1.28931	HROB	High
TCGA-2A-A8W3-01A-11R-A37L-07	2	6.6	1.2907	HROB	High
TCGA-HC-7740-01B-04R-2302-07	1	23.9	1.29444	HROB	High
TCGA-EJ-7315-01A-31R-2118-07	1	33.6	1.29553	HROB	High
TCGA-HC-7817-01B-11R-A29R-07	1	30.9333	1.29584	HROB	High
TCGA-XK-AAJP-01A-11R-A41O-07	1	41.9667	1.29748	HROB	High
TCGA-YL-A9WI-01A-11R-A37L-07	1	54.1	1.29864	HROB	High
TCGA-YL-A9WL-01A-11R-A41O-07	2	24.6667	1.3004	HROB	High
TCGA-KC-A7F6-01A-11R-A33R-07	1	8.76667	1.30209	HROB	High
TCGA-YL-A8SQ-01B-11R-A37L-07	2	10.9667	1.30215	HROB	High
TCGA-HC-7079-01A-11R-1965-07	2	12.6667	1.30226	HROB	High
TCGA-M7-A71Y-01A-22R-A32O-07	1	16.4333	1.30596	HROB	High
TCGA-G9-6379-01A-11R-A31N-07	1	59.2667	1.31097	HROB	High
TCGA-YL-A8S8-01A-11R-A37L-07	2	22.6333	1.31192	HROB	High
TCGA-CH-5771-01A-21R-1580-07	1	13.2	1.31272	HROB	High
TCGA-EJ-A65M-01A-11R-A29R-07	1	7.66667	1.31288	HROB	High
TCGA-HI-7168-01A-11R-2118-07	2	83.5	1.31687	HROB	High
TCGA-VN-A88K-01A-11R-A352-07	1	25.8667	1.31779	HROB	High
TCGA-EJ-A46H-01A-31R-A26U-07	1	24.1333	1.31935	HROB	High
TCGA-FC-A66V-01A-21R-A30B-07	1	17.4667	1.31956	HROB	High
TCGA-VP-A87K-01A-11R-A352-07	2	17.7667	1.32283	HROB	High
TCGA-HC-A632-01A-11R-A29R-07	1	2.03333	1.32765	HROB	High
TCGA-J4-A67R-01A-21R-A30B-07	1	30.3333	1.32912	HROB	High
TCGA-G9-A9S7-01A-11R-A41O-07	1	24.2667	1.3321	HROB	High
TCGA-EJ-A7NG-01A-31R-A33R-07	1	14.4	1.33609	HROB	High
TCGA-HC-A8D0-01A-11R-A36G-07	1	25.8333	1.3371	HROB	High
TCGA-KK-A7B1-01A-11R-A32O-07	1	35.4333	1.3473	HROB	High
TCGA-ZG-A9L5-01A-12R-A41O-07	1	30.2667	1.35159	HROB	High
TCGA-G9-6385-01A-11R-1789-07	1	27.6667	1.3519	HROB	High
TCGA-YL-A8HL-01A-11R-A36G-07	1	52.1667	1.3531	HROB	High
TCGA-2A-A8VT-01A-11R-A37L-07	1	45.7667	1.35383	HROB	High
TCGA-CH-5794-01A-11R-1580-07	1	29.4	1.35744	HROB	High
TCGA-CH-5792-01A-11R-1580-07	1	3.03333	1.36361	HROB	High
TCGA-EJ-A8FU-01A-11R-A36G-07	1	4.6	1.36577	HROB	High
TCGA-HC-7742-01A-11R-2118-07	1	31.2667	1.36693	HROB	High
TCGA-CH-5750-01A-11R-1580-07	1	13.2	1.37071	HROB	High
TCGA-CH-5743-01A-21R-1580-07	2	14.1667	1.37233	HROB	High
TCGA-G9-A9S0-01A-11R-A41O-07	2	14.1	1.37567	HROB	High
TCGA-XK-AAJU-01A-11R-A41O-07	1	52.5333	1.37575	HROB	High
TCGA-YL-A8SK-01B-21R-A37L-07	1	46.9333	1.37607	HROB	High
TCGA-V1-A9Z9-01A-21R-A41O-07	1	18	1.38016	HROB	High
TCGA-J9-A52E-01A-11R-A26U-07	1	10.7667	1.38021	HROB	High
TCGA-EJ-8472-01A-11R-2403-07	2	6.53333	1.38658	HROB	High
TCGA-G9-6347-01A-11R-A31N-07	1	69.6333	1.38722	HROB	High
TCGA-EJ-5499-01A-01R-1580-07	1	47.1667	1.39233	HROB	High
TCGA-V1-A9O7-01A-21R-A41O-07	2	27.3	1.39523	HROB	High
TCGA-HC-7744-01A-11R-2118-07	1	17.7	1.39595	HROB	High
TCGA-YL-A8SP-01B-11R-A37L-07	2	67.8667	1.39877	HROB	High
TCGA-EJ-8470-01A-11R-2403-07	1	38.6333	1.40594	HROB	High
TCGA-KK-A8IK-01A-11R-A36G-07	1	68.4	1.4095	HROB	High
TCGA-EJ-7791-01A-11R-2118-07	1	37.2667	1.41221	HROB	High
TCGA-EJ-5503-01A-01R-1580-07	1	46.3667	1.41996	HROB	High
TCGA-KK-A5A1-01A-11R-A29R-07	2	6.76667	1.42333	HROB	High
TCGA-EJ-7785-01A-11R-2118-07	1	39.2333	1.43828	HROB	High
TCGA-QU-A6IL-01A-11R-A31N-07	1	3.23333	1.43872	HROB	High
TCGA-EJ-7327-01A-11R-2118-07	1	30.7667	1.44019	HROB	High
TCGA-KK-A8I4-01A-11R-A36G-07	2	38.7333	1.44314	HROB	High
TCGA-EJ-7783-01A-11R-2118-07	1	26.2333	1.44721	HROB	High
TCGA-V1-A8MU-01A-11R-A37L-07	1	62.5333	1.44926	HROB	High
TCGA-KC-A7FE-01A-12R-A33R-07	1	11.7333	1.45	HROB	High
TCGA-XJ-A9DX-01A-11R-A37L-07	1	32.4333	1.45252	HROB	High
TCGA-CH-5762-01A-11R-1580-07	1	44.6333	1.45769	HROB	High
TCGA-CH-5791-01A-11R-1580-07	2	13.2	1.45774	HROB	High
TCGA-EJ-5531-01A-01R-1580-07	1	42.4333	1.4578	HROB	High
TCGA-YL-A8SJ-01B-11R-A37L-07	2	25.0667	1.46722	HROB	High
TCGA-YJ-A8SW-01A-11R-A37L-07	1	4.93333	1.47037	HROB	High
TCGA-VN-A88I-01A-11R-A352-07	1	8.96667	1.4719	HROB	High
TCGA-HC-7736-01A-11R-2118-07	1	36.7667	1.47439	HROB	High
TCGA-XJ-A9DI-01A-11R-A37L-07	1	48.7	1.47488	HROB	High
TCGA-EJ-7782-01A-11R-2118-07	1	38.9	1.47821	HROB	High
TCGA-J9-A52B-01A-11R-A26U-07	2	1.9	1.48743	HROB	High
TCGA-KC-A4BL-01A-31R-A250-07	2	6.43333	1.50445	HROB	High
TCGA-KC-A7F5-01A-11R-A33R-07	1	3.03333	1.50901	HROB	High
TCGA-ZG-A9L9-01A-11R-A41O-07	2	1.7	1.50911	HROB	High
TCGA-KK-A8IA-01A-11R-A36G-07	1	64.3667	1.5287	HROB	High
TCGA-EJ-5495-01A-01R-1580-07	1	58.6667	1.52916	HROB	High
TCGA-ZG-A9MC-01A-31R-A41O-07	1	15.1667	1.52973	HROB	High
TCGA-ZG-A9L0-01A-11R-A41O-07	1	11.8333	1.5349	HROB	High
TCGA-G9-6370-01A-11R-1789-07	1	38.5333	1.54469	HROB	High
TCGA-ZG-A9LU-01A-11R-A41O-07	1	19.3	1.54549	HROB	High
TCGA-ZG-A8QW-01A-11R-A37L-07	1	3.13333	1.5506	HROB	High
TCGA-KK-A7AU-01A-11R-A32O-07	2	6.9	1.55081	HROB	High
TCGA-VP-A876-01A-11R-A352-07	1	111.1	1.55159	HROB	High
TCGA-FC-A8O0-01A-41R-A37L-07	1	20.5333	1.55353	HROB	High
TCGA-FC-A6HD-01A-11R-A31N-07	1	26.3	1.5656	HROB	High
TCGA-HC-A631-01A-11R-A29R-07	1	1.8	1.56835	HROB	High
TCGA-YL-A8HO-01A-11R-A36G-07	2	35.6	1.56867	HROB	High
TCGA-YL-A8SO-01B-31R-A37L-07	1	115.967	1.57005	HROB	High
TCGA-EJ-5501-01A-01R-1580-07	1	45.5	1.57864	HROB	High
TCGA-YL-A8HK-01A-11R-A36G-07	2	45.8667	1.59584	HROB	High
TCGA-VP-A87H-01A-11R-A352-07	1	22.1	1.61714	HROB	High
TCGA-M7-A722-01A-12R-A36G-07	2	18.6333	1.62226	HROB	High
TCGA-ZG-A9LN-01A-11R-A41O-07	1	3.83333	1.63059	HROB	High
TCGA-KK-A8ID-01A-11R-A36G-07	1	70.2333	1.63176	HROB	High
TCGA-YL-A8HM-01A-11R-A36G-07	2	49.1	1.64803	HROB	High
TCGA-HC-A6HX-01A-11R-A31N-07	1	1.26667	1.65792	HROB	High
TCGA-ZG-A9L1-01A-11R-A41O-07	1	43.4	1.65814	HROB	High
TCGA-FC-7961-01A-11R-A29R-07	1	15.6333	1.67787	HROB	High
TCGA-KK-A8IC-01A-11R-A36G-07	2	35.3333	1.6973	HROB	High
TCGA-J4-A6G1-01A-11R-A311-07	1	25.6333	1.73203	HROB	High
TCGA-EJ-5514-01A-01R-1580-07	1	60.9667	1.74524	HROB	High
TCGA-EJ-7789-01A-11R-2118-07	1	36.8333	1.74946	HROB	High
TCGA-HC-A9TH-01A-11R-A41O-07	2	11.7	1.77793	HROB	High
TCGA-J4-A6G3-01A-11R-A311-07	2	20.6	1.80707	HROB	High
TCGA-CH-5788-01A-11R-1580-07	1	27.3667	1.83744	HROB	High
TCGA-EJ-A46E-01A-31R-A250-07	1	17.4667	1.85044	HROB	High
TCGA-J9-A8CL-01A-11R-A352-07	2	4.4	1.88821	HROB	High
TCGA-EJ-A7NN-01A-11R-A33R-07	2	6.56667	1.89178	HROB	High
TCGA-H9-A6BX-01A-31R-A311-07	1	31.3667	1.90659	HROB	High
TCGA-EJ-A7NM-01A-21R-A33R-07	1	4.26667	1.9546	HROB	High
TCGA-KK-A6E1-01A-11R-A311-07	1	73.2667	1.95625	HROB	High
TCGA-EJ-5518-01A-01R-1580-07	2	70.1333	1.95702	HROB	High
TCGA-EJ-A65D-01A-11R-A30B-07	1	13.1	1.96379	HROB	High
TCGA-CH-5754-01A-11R-1580-07	1	2.06667	1.96749	HROB	High
TCGA-CH-5769-01A-11R-1580-07	1	2.06667	1.96871	HROB	High
TCGA-KK-A59V-01A-11R-A29R-07	1	114.667	1.99731	HROB	High
TCGA-EJ-5525-01A-01R-1580-07	2	18.2	2.03313	HROB	High
TCGA-EJ-8469-01A-11R-2403-07	2	64.1667	2.0382	HROB	High
TCGA-HC-A4ZV-01A-11R-A26U-07	1	0.766667	2.07748	HROB	High
TCGA-YL-A8SL-01B-21R-A37L-07	1	32.9	2.10318	HROB	High
TCGA-YL-A9WY-01A-11R-A41O-07	2	25.5	2.11048	HROB	High
TCGA-M7-A724-01A-12R-A32O-07	1	29.6333	2.11199	HROB	High
TCGA-EJ-AB20-01A-12R-A41O-07	1	4.36667	2.14039	HROB	High
TCGA-CH-5751-01A-11R-1580-07	2	12.1667	2.15461	HROB	High
TCGA-YL-A9WH-01A-11R-A37L-07	1	14.2333	2.20031	HROB	High
TCGA-KK-A7B4-01A-11R-A32O-07	2	21.2333	2.23825	HROB	High
TCGA-EJ-A46G-01A-31R-A26U-07	1	22.2667	2.26482	HROB	High
TCGA-V1-A9OL-01A-11R-A41O-07	2	3.5	2.31552	HROB	High
TCGA-KK-A6E7-01A-11R-A31N-07	2	30.8333	2.37235	HROB	High
TCGA-ZG-A9KY-01A-11R-A41O-07	1	4.33333	2.46889	HROB	High
TCGA-CH-5761-01A-11R-1580-07	1	0.933333	2.51981	HROB	High
TCGA-V1-A8WV-01A-11R-A37L-07	1	22.8667	2.58649	HROB	High
TCGA-HC-7213-01A-11R-2118-07	2	5.66667	2.64523	HROB	High
TCGA-XK-AAIV-01A-11R-A41O-07	1	37.7667	2.65017	HROB	High
TCGA-V1-A9O5-01A-11R-A41O-07	2	4.13333	2.71739	HROB	High
TCGA-ZG-A9N3-01A-11R-A41O-07	1	11.6333	2.75838	HROB	High
TCGA-FC-A4JI-01A-11R-A250-07	1	29.2333	3.07853	HROB	High
TCGA-XK-AAIW-01A-11R-A41O-07	2	14.2333	3.28101	HROB	High
TCGA-V1-A9O5-06A-11R-A41O-07	2	4.13333	3.57276	HROB	High
TCGA-XQ-A8TA-01A-11R-A36G-07	2	4.86667	4.08683	HROB	High

## Sheet: SKCM
sample_id	event	time	expr	gene	group
TCGA-D3-A3C1-06A-12R-A18S-07	1		1.0374	HROB	Low
TCGA-D9-A4Z5-01A-11R-A266-07	1	7.26667	1.06434	HROB	Low
TCGA-RP-A6K9-06A-41R-A352-07	1		1.21239	HROB	Low
TCGA-ER-A2NF-06A-11R-A18T-07	2	7.66667	1.25821	HROB	Low
TCGA-D3-A8GO-06A-11R-A37K-07	2		1.26198	HROB	Low
TCGA-FR-A8YC-06A-11R-A37K-07	2	35.3	1.30727	HROB	Low
TCGA-W3-AA1Q-06A-11R-A38C-07	2	35.5333	1.37141	HROB	Low
TCGA-ER-A19L-06A-12R-A18S-07	2	122.967	1.44236	HROB	Low
TCGA-D3-A3ML-06A-11R-A21D-07	2	1.06667	1.44444	HROB	Low
TCGA-DA-A3F2-06A-11R-A20F-07	2	14.3333	1.48237	HROB	Low
TCGA-3N-A9WD-06A-11R-A38C-07	2	10.2	1.51067	HROB	Low
TCGA-BF-AAP8-01A-11R-A40A-07	1	14.9	1.52067	HROB	Low
TCGA-D3-A51N-06A-11R-A266-07	2	0.6	1.52484	HROB	Low
TCGA-EE-A2MK-06A-11R-A18S-07	1	182.9	1.53486	HROB	Low
TCGA-EE-A2M7-06A-11R-A18U-07	2	26.6333	1.5445	HROB	Low
TCGA-D3-A2JN-06A-11R-A18S-07	1	67.4	1.55475	HROB	Low
TCGA-D3-A8GE-06A-11R-A37K-07	2	1.96667	1.55699	HROB	Low
TCGA-WE-A8K6-06A-11R-A37K-07	2	8.53333	1.56678	HROB	Low
TCGA-W3-AA21-06A-11R-A38C-07	2	98.4	1.56709	HROB	Low
TCGA-GN-A267-06A-21R-A18T-07	2	15.2	1.57784	HROB	Low
TCGA-RP-A690-06A-11R-A311-07	1	0.2	1.58181	HROB	Low
TCGA-D3-A2JF-06A-11R-A18S-07	2	0.833333	1.65069	HROB	Low
TCGA-ER-A19S-06A-11R-A18U-07	1	50.1667	1.66031	HROB	Low
TCGA-FW-A5DY-06A-11R-A311-07	1	19.5667	1.6666	HROB	Low
TCGA-LH-A9QB-06A-11R-A38C-07	1	373.9	1.66669	HROB	Low
TCGA-EE-A2GD-06A-11R-A18T-07	2	122.967	1.67578	HROB	Low
TCGA-EB-A3XE-01A-12R-A239-07	1	6	1.70179	HROB	Low
TCGA-FS-A4F5-06A-11R-A266-07	2	29.1333	1.70321	HROB	Low
TCGA-ER-A196-01A-11R-A18T-07	1	59.5	1.71889	HROB	Low
TCGA-ER-A2NB-01A-12R-A18S-07	2	15.3667	1.74909	HROB	Low
TCGA-ER-A2NF-01A-11R-A18T-07	2	7.66667	1.75304	HROB	Low
TCGA-EB-A553-01A-12R-A27Q-07	1	7.53333	1.78356	HROB	Low
TCGA-DA-A1IB-06A-11R-A18S-07	2	8.1	1.791	HROB	Low
TCGA-EB-A551-01A-21R-A27Q-07	1	19.6667	1.79274	HROB	Low
TCGA-EB-A5VV-06A-11R-A32P-07	1	7.13333	1.81088	HROB	Low
TCGA-EB-A4XL-01A-11R-A27Q-07	1	25.9	1.82172	HROB	Low
TCGA-FS-A1ZP-06A-11R-A18T-07	2	75.7667	1.83753	HROB	Low
TCGA-FR-A7UA-06A-32R-A352-07	1	38.8	1.84575	HROB	Low
TCGA-FS-A1ZN-01A-11R-A18T-07	2	12.0333	1.85983	HROB	Low
TCGA-D3-A5GT-01A-12R-A311-07	2	9.7	1.86365	HROB	Low
TCGA-ER-A42K-06A-11R-A24X-07	2	6.86667	1.88065	HROB	Low
TCGA-XV-AAZV-01A-11R-A40A-07	1	13.7333	1.93729	HROB	Low
TCGA-D3-A2JG-06A-11R-A18T-07	2	109.3	1.94583	HROB	Low
TCGA-FR-A3YN-06A-11R-A239-07	1	94.2667	1.96812	HROB	Low
TCGA-EB-A550-01A-61R-A27Q-07	1	8.8	1.99036	HROB	Low
TCGA-GN-A263-01A-11R-A18T-07	2	1.3	2.00504	HROB	Low
TCGA-FS-A1YW-06A-11R-A18T-07	2	219.933	2.0081	HROB	Low
TCGA-WE-A8ZT-06A-11R-A37K-07	2	2.3	2.01225	HROB	Low
TCGA-EE-A2MI-06A-11R-A18U-07	2	89.1	2.05898	HROB	Low
TCGA-FR-A8YE-06A-11R-A37K-07	1	105.867	2.07364	HROB	Low
TCGA-EE-A29T-06A-11R-A18T-07	2	249.433	2.0752	HROB	Low
TCGA-D3-A2J9-06A-11R-A18T-07	2	7.7	2.07587	HROB	Low
TCGA-D3-A2JP-06A-11R-A18S-07	2	7.56667	2.07703	HROB	Low
TCGA-EE-A20C-06A-11R-A18S-07			2.07877	HROB	Low
TCGA-EB-A24D-01A-11R-A18T-07	2	16.6667	2.07952	HROB	Low
TCGA-GN-A262-06A-11R-A18T-07	2	96.9333	2.0838	HROB	Low
TCGA-HR-A2OG-06A-21R-A18U-07	1	0.233333	2.08925	HROB	Low
TCGA-EE-A3J8-06A-11R-A20F-07	2	34.5	2.09117	HROB	Low
TCGA-WE-A8ZM-06A-11R-A37K-07	2	21.5333	2.10471	HROB	Low
TCGA-DA-A960-01A-11R-A37K-07	1	26.8	2.10518	HROB	Low
TCGA-GN-A4U5-01A-11R-A32P-07	1	38.5333	2.10706	HROB	Low
TCGA-EE-A2MP-06A-11R-A18S-07	2	12.1667	2.10848	HROB	Low
TCGA-D3-A8GB-06A-11R-A37K-07	2	11.5667	2.10913	HROB	Low
TCGA-EE-A3JH-06A-11R-A21D-07	2	17.9	2.12123	HROB	Low
TCGA-D3-A3CB-06A-11R-A18S-07	1	168.833	2.12249	HROB	Low
TCGA-BF-A3DN-01A-11R-A20F-07	1	23.9	2.12828	HROB	Low
TCGA-D3-A8GR-06A-11R-A37K-07			2.12871	HROB	Low
TCGA-DA-A1I7-06A-22R-A18S-07	2	25.1667	2.13746	HROB	Low
TCGA-EE-A2GE-06A-11R-A18T-07	2	175.867	2.15554	HROB	Low
TCGA-DA-A1I1-06A-12R-A18U-07	2	186.367	2.16447	HROB	Low
TCGA-EE-A2M8-06A-12R-A18S-07	2	16.6	2.16488	HROB	Low
TCGA-GF-A4EO-06A-12R-A24X-07	1	19.7	2.16537	HROB	Low
TCGA-EE-A2A0-06A-11R-A18T-07	2	41.5667	2.17433	HROB	Low
TCGA-EB-A299-01A-21R-A18U-07	1	12.6	2.18336	HROB	Low
TCGA-ER-A19J-06A-11R-A18S-07	2	3.26667	2.19011	HROB	Low
TCGA-ER-A3ES-06A-11R-A20F-07	2	250.467	2.19103	HROB	Low
TCGA-EE-A2GT-06A-12R-A18S-07	2	9.36667	2.19114	HROB	Low
TCGA-EE-A29A-06A-12R-A18U-07	2	28.9	2.20496	HROB	Low
TCGA-D3-A1QB-06A-11R-A18T-07	2	0	2.20629	HROB	Low
TCGA-D3-A8GN-06A-11R-A37K-07	2	26.2333	2.20744	HROB	Low
TCGA-ER-A19P-06A-11R-A18S-07	2	145.067	2.24799	HROB	Low
TCGA-EE-A2ML-06A-11R-A18S-07	2	166.1	2.25853	HROB	Low
TCGA-DA-A1I8-06A-11R-A18T-07	2	32.0333	2.27072	HROB	Low
TCGA-FW-A3TV-06A-11R-A239-07	2	4.63333	2.27887	HROB	Low
TCGA-EB-A4P0-01A-41R-A266-07	1	10.8667	2.28012	HROB	Low
TCGA-EE-A3AB-06A-11R-A18S-07	1	124.433	2.29673	HROB	Low
TCGA-EE-A3JA-06A-11R-A20F-07	2	17.9667	2.30348	HROB	Low
TCGA-FS-A4F8-06A-11R-A266-07	2	177.267	2.31676	HROB	Low
TCGA-DA-A1HY-06A-11R-A18T-07	1	146.9	2.32735	HROB	Low
TCGA-EB-A5SF-01A-11R-A311-07	1	12.3	2.32978	HROB	Low
TCGA-EB-A5SG-06A-11R-A311-07	2	45.7333	2.33134	HROB	Low
TCGA-FS-A1ZE-06A-11R-A18T-07	2	25.3667	2.33574	HROB	Low
TCGA-FS-A1ZG-06A-11R-A18T-07	2	4.66667	2.33773	HROB	Low
TCGA-YD-A9TB-06A-12R-A40A-07	1		2.34387	HROB	Low
TCGA-BF-A3DJ-01A-11R-A20F-07	2	7.23333	2.37376	HROB	Low
TCGA-GN-A8LN-01A-11R-A37K-07	2	6.2	2.37424	HROB	Low
TCGA-EB-A3XD-01A-22R-A239-07	1	38.6667	2.37638	HROB	Low
TCGA-ER-A42L-06A-11R-A24X-07	2	127.067	2.37667	HROB	Low
TCGA-D3-A1Q5-06A-11R-A18T-07	2	81.7333	2.37759	HROB	Low
TCGA-EE-A2GO-06A-11R-A18S-07	2	73.8667	2.3811	HROB	Low
TCGA-GN-A4U4-06A-11R-A32P-07	2	7.23333	2.38671	HROB	Low
TCGA-WE-AA9Y-06A-12R-A38C-07	1	12.3333	2.38925	HROB	Low
TCGA-EB-A5UN-06A-11R-A311-07	2	56.3	2.39707	HROB	Low
TCGA-EB-A44P-01A-11R-A266-07	1	24.7	2.41357	HROB	Low
TCGA-EE-A3J4-06A-11R-A20F-07	2	47.6333	2.42349	HROB	Low
TCGA-EE-A2MN-06A-11R-A18S-07	2	32.3	2.4235	HROB	Low
TCGA-D3-A2JD-06A-11R-A18T-07	2	2.83333	2.42837	HROB	Low
TCGA-EB-A5UM-01A-11R-A311-07	1	25.9667	2.43974	HROB	Low
TCGA-XV-AB01-06A-12R-A40A-07	1	13.4333	2.44806	HROB	Low
TCGA-D3-A2J7-06A-11R-A18T-07	2	0.433333	2.45113	HROB	Low
TCGA-EE-A2GK-06A-11R-A18S-07	2	49.9333	2.45919	HROB	Low
TCGA-EE-A20B-06A-11R-A18U-07	1	135.667	2.46596	HROB	Low
TCGA-EE-A3JE-06A-11R-A20F-07	2	6.46667	2.46599	HROB	Low
TCGA-ER-A19O-06A-11R-A18S-07	2	10.2667	2.46884	HROB	Low
TCGA-D3-A8GJ-06A-11R-A37K-07	2	48.1	2.46981	HROB	Low
TCGA-BF-AAP7-01A-11R-A40A-07	1	10.6	2.47049	HROB	Low
TCGA-ER-A3PL-06A-11R-A239-07	2	31.5	2.47192	HROB	Low
TCGA-FS-A1ZY-06A-11R-A18S-07	2	27.4667	2.47548	HROB	Low
TCGA-D3-A3MU-06A-11R-A21D-07	2	25	2.48236	HROB	Low
TCGA-3N-A9WC-06A-11R-A38C-07	2	56.8333	2.49411	HROB	Low
TCGA-EE-A2ME-06A-11R-A18T-07	2	90.1	2.49794	HROB	Low
TCGA-GN-A9SD-06A-11R-A40A-07	2	37.9	2.51346	HROB	Low
TCGA-EB-A1NK-01A-11R-A18T-07	1	34.6333	2.51524	HROB	Low
TCGA-EE-A2GB-06A-11R-A18T-07	1	60.1	2.52743	HROB	Low
TCGA-EE-A2GL-06A-11R-A18S-07	2	77.6333	2.52778	HROB	Low
TCGA-D3-A5GU-06A-11R-A27Q-07	2	102.467	2.53433	HROB	Low
TCGA-EE-A29R-06A-11R-A18T-07	2	14.2	2.53472	HROB	Low
TCGA-D3-A5GO-06A-12R-A27Q-07	2	25.2333	2.53589	HROB	Low
TCGA-FS-A4FB-06A-11R-A266-07	2	27.1	2.54956	HROB	Low
TCGA-ER-A194-01A-11R-A18U-07	2	45.1333	2.56217	HROB	Low
TCGA-EB-A3XB-01A-11R-A239-07	1	26.5333	2.56238	HROB	Low
TCGA-EE-A2A6-06A-11R-A18T-07	2	50.1667	2.56322	HROB	Low
TCGA-EB-A6L9-06A-11R-A32P-07	1	36.9667	2.56935	HROB	Low
TCGA-DA-A1I4-06A-11R-A18U-07	2	29.6333	2.57573	HROB	Low
TCGA-EE-A2MG-06A-11R-A18T-07	2	86.1667	2.59009	HROB	Low
TCGA-D3-A3MR-06A-11R-A21D-07	2	103.6	2.59175	HROB	Low
TCGA-D3-A8GP-06A-11R-A37K-07	2	17.8333	2.59392	HROB	Low
TCGA-FS-A1ZS-06A-12R-A18T-07	2	95.3667	2.59407	HROB	Low
TCGA-EE-A2A1-06A-11R-A18T-07	2	116.267	2.59456	HROB	Low
TCGA-EB-A24C-01A-11R-A18T-07	2	15.5	2.61299	HROB	Low
TCGA-FS-A1ZW-06A-12R-A18T-07	1	50.1667	2.61663	HROB	Low
TCGA-DA-A95X-06A-11R-A37K-07	1	74.9667	2.61768	HROB	Low
TCGA-W3-AA1W-06A-11R-A38C-07	2	11.1667	2.62053	HROB	Low
TCGA-EE-A3AD-06A-11R-A18S-07	2	18.4667	2.62174	HROB	Low
TCGA-EB-A4OZ-01A-12R-A266-07	1	20.6667	2.63136	HROB	Low
TCGA-WE-A8ZO-06A-11R-A37K-07	2	45.7	2.63153	HROB	Low
TCGA-EE-A2MF-06A-11R-A21D-07	2	269.033	2.632	HROB	Low
TCGA-ER-A197-06A-32R-A18S-07	2	3.66667	2.63394	HROB	Low
TCGA-ER-A42H-01A-11R-A24X-07	2	8.63333	2.63522	HROB	Low
TCGA-FS-A1Z7-06A-11R-A18T-07	2	4.53333	2.63915	HROB	Low
TCGA-D3-A51F-06A-11R-A266-07	1	56.5	2.64907	HROB	Low
TCGA-D3-A5GN-06A-11R-A27Q-07	2	42.6333	2.64982	HROB	Low
TCGA-HR-A5NC-01A-11R-A27Q-07	2	5.13333	2.65046	HROB	Low
TCGA-WE-A8K4-01A-12R-A37K-07	1	20.4667	2.65625	HROB	Low
TCGA-EE-A2GH-06A-11R-A18T-07	1	223.3	2.65962	HROB	Low
TCGA-EE-A29H-06A-12R-A18S-07	2	41.0333	2.66028	HROB	Low
TCGA-EE-A180-06A-11R-A21D-07	2	28.3333	2.67025	HROB	Low
TCGA-DA-A3F8-06A-11R-A20F-07	1	43.9667	2.67056	HROB	Low
TCGA-EB-A3HV-01A-11R-A21D-07	1	1.3	2.67947	HROB	Low
TCGA-D9-A3Z4-01A-11R-A239-07	2	6.4	2.68012	HROB	Low
TCGA-FS-A4FD-06A-11R-A266-07	2	67	2.68892	HROB	Low
TCGA-EE-A2GC-06A-11R-A18T-07	1	68.3667	2.69046	HROB	Low
TCGA-EB-A82C-01A-11R-A352-07	1	0.566667	2.69534	HROB	Low
TCGA-XV-A9W5-01A-11R-A38C-07	1	13.0667	2.69864	HROB	Low
TCGA-EE-A2MH-06A-11R-A18S-07	2	14.6667	2.70002	HROB	Low
TCGA-DA-A1I5-06A-11R-A18T-07	1	136.9	2.70189	HROB	Low
TCGA-YG-AA3O-06A-11R-A38C-07	2	33.3	2.71093	HROB	Low
TCGA-GN-A4U8-06A-11R-A32P-07	1	49.5667	2.7237	HROB	Low
TCGA-EB-A41A-01A-11R-A24X-07	1	8.73333	2.72569	HROB	Low
TCGA-BF-A5EQ-01A-21R-A27Q-07	1	10.7667	2.72948	HROB	Low
TCGA-BF-AAP0-06A-11R-A39D-07	1	15.1333	2.73207	HROB	Low
TCGA-FS-A1ZA-06A-11R-A18T-07	2	22.1	2.73228	HROB	Low
TCGA-FS-A1ZR-06A-21R-A18U-07	2	5.06667	2.73285	HROB	Low
TCGA-EB-A3XF-01A-31R-A239-07	1	9.26667	2.73452	HROB	Low
TCGA-ER-A199-06A-11R-A18T-07	2	3.96667	2.73513	HROB	Low
TCGA-EB-A85I-01A-11R-A352-07	1	12.0667	2.73669	HROB	Low
TCGA-BF-AAOU-01A-12R-A39D-07	1	15.8667	2.74897	HROB	Low
TCGA-ER-A2ND-06A-11R-A18T-07	2	23.6667	2.754	HROB	Low
TCGA-EE-A29Q-06A-11R-A18T-07	2	41.8667	2.75441	HROB	Low
TCGA-ER-A19B-06A-11R-A18S-07	2	27.6333	2.76505	HROB	Low
TCGA-WE-A8JZ-06A-11R-A37K-07	1	24.3667	2.76988	HROB	Low
TCGA-EE-A2MJ-06A-11R-A18S-07	2	13.2	2.7728	HROB	Low
TCGA-FS-A1ZM-06A-12R-A18S-07	1	102.667	2.774	HROB	Low
TCGA-EB-A57M-01A-51R-A311-07	1	15.7333	2.77422	HROB	Low
TCGA-D3-A5GR-06A-11R-A27Q-07	2	0	2.77504	HROB	Low
TCGA-EE-A184-06A-11R-A18S-07	2	43.6333	2.78186	HROB	Low
TCGA-EE-A3J7-06A-11R-A20F-07	2	42.3333	2.78287	HROB	Low
TCGA-FW-A3I3-06A-11R-A21D-07	1	17.7	2.78689	HROB	Low
TCGA-D3-A1Q1-06A-21R-A18T-07	2	1.93333	2.78803	HROB	Low
TCGA-D3-A51H-06A-12R-A266-07	2	27.9333	2.78876	HROB	Low
TCGA-EE-A29G-06A-12R-A18T-07	2	24.2	2.79132	HROB	Low
TCGA-DA-A1I2-06A-21R-A18U-07	2	155.967	2.79684	HROB	Low
TCGA-D9-A6EC-06A-11R-A311-07	1	78.6333	2.79882	HROB	Low
TCGA-D3-A8GS-06A-12R-A37K-07	2	88.0333	2.8024	HROB	Low
TCGA-FR-A44A-06A-11R-A24X-07	1	176.633	2.80502	HROB	Low
TCGA-WE-AAA3-06A-11R-A38C-07	1	21.7	2.81051	HROB	Low
TCGA-FS-A4F9-06A-11R-A24X-07	2	12.5333	2.81631	HROB	Low
TCGA-FS-A1ZT-06A-11R-A18U-07	1	53.9	2.82411	HROB	Low
TCGA-FS-A4F2-06A-11R-A24X-07	2	50.8333	2.83005	HROB	Low
TCGA-ER-A3ET-06A-11R-A20F-07	2	81.1667	2.83234	HROB	Low
TCGA-ER-A19T-01A-11R-A18T-07	2	3.93333	2.83481	HROB	Low
TCGA-FS-A1ZZ-06A-11R-A18S-07	2	27.4	2.83524	HROB	Low
TCGA-DA-A1HW-06A-11R-A18U-07	2	28.4	2.83535	HROB	Low
TCGA-FW-A3R5-06A-11R-A239-07	1	37.4667	2.83562	HROB	Low
TCGA-XV-AAZW-01A-12R-A40A-07	2	13.1	2.83582	HROB	Low
TCGA-RP-A695-06A-11R-A311-07	1		2.8415	HROB	Low
TCGA-D3-A3C7-06A-11R-A18U-07	1	47.6333	2.84857	HROB	Low
TCGA-FS-A1Z3-06A-11R-A18T-07	2	9.2	2.85329	HROB	Low
TCGA-EE-A2GM-06B-11R-A18S-07	2	40.6	2.8681	HROB	Low
TCGA-BF-A1PX-01A-12R-A18T-07	1	9.4	2.86836	HROB	Low
TCGA-BF-AAP1-01A-11R-A39D-07	1	13.6333	2.87796	HROB	Low
TCGA-D3-A1Q4-06A-11R-A18T-07	1	113.6	2.88451	HROB	Low
TCGA-FR-A729-06A-11R-A352-07	2	209.967	2.88688	HROB	Low
TCGA-DA-A95V-06A-11R-A37K-07	1	73.1	2.89083	HROB	Low
TCGA-GN-A26C-01A-11R-A18T-07	2	19.7667	2.90136	HROB	Low
TCGA-FR-A728-01A-11R-A32P-07	2	2.13333	2.9053	HROB	Low
TCGA-D9-A1JX-06A-11R-A18S-07	2	6.5	2.90571	HROB	Low
TCGA-D3-A51J-06A-11R-A266-07	2	66.9333	2.90581	HROB	Low
TCGA-D3-A1Q6-06A-11R-A18T-07	2	1.6	2.90774	HROB	Low
TCGA-EB-A44N-01A-11R-A266-07	2	3.83333	2.92063	HROB	Low
TCGA-EE-A2GR-06A-11R-A18S-07	2	43.3667	2.92338	HROB	Low
TCGA-EB-A430-01A-11R-A24X-07	1	0	2.93177	HROB	Low
TCGA-FS-A1YY-06A-11R-A18T-07	2	225.9	2.93901	HROB	Low
TCGA-DA-A95W-06A-11R-A37K-07	1	37.8667	2.9433	HROB	Low
TCGA-D9-A4Z3-01A-11R-A266-07	2	3.33333	2.94352	HROB	Low
TCGA-FS-A1ZH-06A-11R-A18T-07	2	19.2333	2.94637	HROB	Low
TCGA-WE-A8ZY-06A-11R-A37K-07	2	46.3	2.9472	HROB	Low
TCGA-DA-A95Y-06A-11R-A37K-07	2	11.2667	2.95142	HROB	Low
TCGA-Z2-A8RT-06A-11R-A37K-07	1	27.9667	2.95664	HROB	Low
TCGA-D3-A8GL-06A-11R-A37K-07	2	44.4333	2.95665	HROB	Low
TCGA-W3-A824-06A-21R-A352-07	2	80.2	2.95857	HROB	Low
TCGA-HR-A2OH-06A-11R-A18U-07	2	66.8	2.96658	HROB	Low
TCGA-EE-A2MQ-06A-11R-A18S-07	2	32.8667	2.96896	HROB	Low
TCGA-FS-A1ZQ-06A-11R-A18U-07	2	131.333	2.97331	HROB	Low
TCGA-D3-A1Q7-06A-11R-A18T-07	2	30.7	2.97356	HROB	Low
TCGA-EE-A2GP-06A-11R-A18S-07	2	8.36667	2.97525	HROB	High
TCGA-D9-A3Z1-06A-11R-A239-07	2	11.1667	2.97566	HROB	High
TCGA-EE-A2GI-06A-11R-A18T-07	1	49.4	2.98008	HROB	High
TCGA-FS-A1YX-06A-11R-A18T-07	2	49.2667	2.98678	HROB	High
TCGA-D3-A2JH-06A-11R-A18T-07	2	18.9667	2.98804	HROB	High
TCGA-ER-A1A1-06A-11R-A18U-07	2	65.7	2.98937	HROB	High
TCGA-D3-A1Q8-06A-11R-A18T-07	2	4.9	2.99081	HROB	High
TCGA-EB-A5SE-01A-11R-A311-07	2	12.2333	2.99239	HROB	High
TCGA-GN-A26A-06A-11R-A18T-07	2	25	2.99487	HROB	High
TCGA-ER-A195-06A-11R-A18U-07	2	35.9333	2.99868	HROB	High
TCGA-BF-AAP2-01A-11R-A40A-07	1	13.5	3.00202	HROB	High
TCGA-EE-A2GJ-06A-11R-A18U-07	2	24.4333	3.00325	HROB	High
TCGA-D3-A3CF-06A-11R-A18T-07	2	4.3	3.00379	HROB	High
TCGA-EE-A3AH-06A-11R-A18S-07	2	66.0333	3.00396	HROB	High
TCGA-YG-AA3N-01A-11R-A38C-07	1	10.2	3.00418	HROB	High
TCGA-EB-A42Z-01A-12R-A24X-07	1	14.7	3.00748	HROB	High
TCGA-WE-AAA0-06A-11R-A38C-07	2	21.6667	3.01489	HROB	High
TCGA-ER-A2NH-06A-11R-A18S-07	1	42.1333	3.021	HROB	High
TCGA-ER-A19C-06A-11R-A18S-07	2	49.5667	3.02596	HROB	High
TCGA-W3-A828-06A-11R-A352-07	1	122.767	3.02695	HROB	High
TCGA-EB-A4IQ-01A-12R-A266-07	2	11.2333	3.02825	HROB	High
TCGA-EE-A2MT-06A-11R-A18S-07	1	72.2	3.03521	HROB	High
TCGA-EE-A2GN-06A-11R-A18S-07	2	80.7333	3.05356	HROB	High
TCGA-ER-A193-06A-12R-A18S-07	2	26.8667	3.05519	HROB	High
TCGA-GN-A4U7-06A-21R-A32P-07	2	6.1	3.05702	HROB	High
TCGA-EB-A4IS-01A-21R-A266-07	1	25.8	3.06392	HROB	High
TCGA-DA-A95Z-06A-11R-A37K-07	1	13.2	3.06461	HROB	High
TCGA-BF-A1PV-01A-11R-A18U-07	1	0.466667	3.06533	HROB	High
TCGA-D9-A4Z2-01A-11R-A24X-07	2	2.66667	3.06808	HROB	High
TCGA-EB-A6QZ-01A-12R-A32P-07	2	4.3	3.07368	HROB	High
TCGA-BF-A1PZ-01A-11R-A18S-07	1	28.4333	3.07813	HROB	High
TCGA-ER-A19N-06A-11R-A18S-07	2	0	3.07979	HROB	High
TCGA-YG-AA3P-06A-11R-A38C-07	1	14.6333	3.08311	HROB	High
TCGA-EE-A3J5-06A-11R-A20F-07	2	15.5667	3.08507	HROB	High
TCGA-D3-A51T-06A-11R-A266-07	2	7	3.09064	HROB	High
TCGA-EE-A29P-06A-11R-A18T-07	2	55.6	3.09206	HROB	High
TCGA-EB-A5SH-06A-11R-A311-07	2	35.5	3.09351	HROB	High
TCGA-WE-A8K5-06A-11R-A37K-07	2	49.9333	3.11091	HROB	High
TCGA-EB-A4OY-01A-11R-A266-07	1	32.5667	3.11136	HROB	High
TCGA-GN-A4U3-06A-11R-A32P-07	2	75.8	3.11633	HROB	High
TCGA-FS-A1ZB-06A-12R-A18S-07	2	48.7	3.11831	HROB	High
TCGA-BF-A5EP-01A-12R-A27Q-07	1	11.1667	3.11846	HROB	High
TCGA-EB-A3Y6-01A-21R-A239-07	1	4.2	3.12504	HROB	High
TCGA-D3-A1Q9-06A-11R-A18T-07	2	1.46667	3.13305	HROB	High
TCGA-EE-A3JD-06A-11R-A20F-07	2	12.1333	3.13595	HROB	High
TCGA-FS-A1ZU-06A-12R-A18T-07	2	22.6333	3.14538	HROB	High
TCGA-EB-A5KH-06A-11R-A27Q-07	1	20.6333	3.14995	HROB	High
TCGA-EB-A97M-01A-11R-A38C-07	1	13.8	3.1546	HROB	High
TCGA-ER-A19F-06A-11R-A18S-07	1	26.7333	3.15881	HROB	High
TCGA-FS-A1ZC-06A-11R-A18T-07	2	344.467	3.16169	HROB	High
TCGA-GN-A8LL-06A-21R-A37K-07	2	21.6667	3.1664	HROB	High
TCGA-EE-A20F-06A-21R-A18S-07	1	92.8333	3.16974	HROB	High
TCGA-WE-A8ZQ-06A-41R-A37K-07	2	58.5667	3.17029	HROB	High
TCGA-D3-A2JL-06A-11R-A18S-07	2	87.9333	3.17252	HROB	High
TCGA-BF-A3DL-01A-11R-A20F-07	1	25.6333	3.17694	HROB	High
TCGA-WE-A8ZR-06A-11R-A37K-07	2	4.2	3.17824	HROB	High
TCGA-EB-A51B-01A-11R-A27Q-07	1	31.0333	3.18158	HROB	High
TCGA-D3-A2JA-06A-11R-A18T-07	2	1.33333	3.19477	HROB	High
TCGA-DA-A3F3-06A-11R-A20F-07	2	10.6333	3.198	HROB	High
TCGA-D9-A1X3-06A-11R-A18S-07	1	18.3667	3.19818	HROB	High
TCGA-D3-A2JC-06A-11R-A18T-07	1	87.9667	3.19906	HROB	High
TCGA-FS-A4FC-06A-11R-A24X-07	2	55.1667	3.20809	HROB	High
TCGA-FW-A5DX-01A-11R-A27Q-07	1	21.3333	3.21038	HROB	High
TCGA-FR-A3R1-01A-11R-A239-07	2	22.6	3.21849	HROB	High
TCGA-WE-A8ZN-06A-11R-A37K-07	2	48.3	3.21982	HROB	High
TCGA-EB-A85J-01A-12R-A352-07	2	4.6	3.22182	HROB	High
TCGA-FS-A1ZF-06A-12R-A18S-07	2	15.6667	3.22538	HROB	High
TCGA-WE-A8ZX-06A-11R-A37K-07	2	10.8667	3.23001	HROB	High
TCGA-D3-A3C8-06A-12R-A18S-07	2	1.83333	3.23106	HROB	High
TCGA-EE-A29X-06A-11R-A18T-07	2	13.0333	3.24252	HROB	High
TCGA-DA-A1I0-06A-11R-A20F-07	2	19.9667	3.24304	HROB	High
TCGA-BF-AAOX-01A-11R-A39D-07	1	14.8	3.24978	HROB	High
TCGA-GF-A769-01A-32R-A32P-07	2	35.6667	3.25471	HROB	High
TCGA-ER-A19T-06A-11R-A18U-07	2	3.93333	3.26089	HROB	High
TCGA-ER-A19M-06A-61R-A239-07	2	38.4	3.2634	HROB	High
TCGA-D9-A6EG-06A-12R-A32P-07	2	13.2667	3.26852	HROB	High
TCGA-EE-A3J3-06A-11R-A20F-07	2	150.767	3.27608	HROB	High
TCGA-ER-A19A-06A-21R-A18U-07	2	53.9	3.27899	HROB	High
TCGA-D3-A3CE-06A-11R-A18S-07	2	0	3.27925	HROB	High
TCGA-FS-A1Z0-06A-11R-A18T-07	2	183.433	3.28646	HROB	High
TCGA-ER-A19W-06A-41R-A239-07	2	137.533	3.2873	HROB	High
TCGA-D9-A3Z3-06A-11R-A239-07	1	22.6	3.2878	HROB	High
TCGA-EE-A3AA-06A-11R-A18S-07	1	126.033	3.29254	HROB	High
TCGA-D3-A3CC-06A-11R-A18S-07	2	3.2	3.29324	HROB	High
TCGA-D3-A3MO-06A-11R-A21D-07	2	1.56667	3.29332	HROB	High
TCGA-D3-A5GS-06A-11R-A27Q-07	2	1.46667	3.30371	HROB	High
TCGA-D3-A1Q3-06A-11R-A18T-07	2	16.9	3.30756	HROB	High
TCGA-GN-A264-06A-11R-A18U-07	2	107.367	3.31896	HROB	High
TCGA-FS-A1Z4-06A-11R-A18T-07	2	28.4667	3.32174	HROB	High
TCGA-D3-A51G-06A-11R-A266-07			3.325	HROB	High
TCGA-ER-A19K-01A-21R-A18T-07	2	7.03333	3.32509	HROB	High
TCGA-QB-AA9O-06A-11R-A39D-07	2	18.3	3.328	HROB	High
TCGA-D9-A1JW-06A-11R-A18S-07	2	0.333333	3.33506	HROB	High
TCGA-D3-A8GC-06A-11R-A37K-07	2	61.9667	3.3406	HROB	High
TCGA-D9-A148-06A-11R-A18S-07	2	142.9	3.34101	HROB	High
TCGA-D9-A6EA-06A-11R-A311-07	1	25.5333	3.3423	HROB	High
TCGA-GF-A3OT-06A-23R-A239-07	2	8.26667	3.36241	HROB	High
TCGA-GN-A266-06A-11R-A18T-07	2	3.63333	3.36656	HROB	High
TCGA-WE-AAA4-06A-12R-A38C-07	2	17.4333	3.36901	HROB	High
TCGA-XV-AAZY-01A-12R-A40A-07	1	13.5	3.3743	HROB	High
TCGA-RP-A693-06A-13R-A311-07	1	0.333333	3.38301	HROB	High
TCGA-EB-A6QY-01A-12R-A32P-07	2	1.2	3.38622	HROB	High
TCGA-EB-A44Q-06A-11R-A266-07	1	14.0667	3.38704	HROB	High
TCGA-EE-A29W-06A-11R-A18U-07			3.38899	HROB	High
TCGA-D3-A2J8-06A-11R-A18T-07	2	57.9	3.39297	HROB	High
TCGA-DA-A1IA-06A-11R-A18S-07	2	66.8333	3.39535	HROB	High
TCGA-GN-A26D-06A-11R-A18T-07	2	20.7333	3.40838	HROB	High
TCGA-ER-A19Q-06A-11R-A18U-07	2	41.9667	3.40912	HROB	High
TCGA-D9-A6E9-06A-12R-A311-07	1	10.0333	3.41784	HROB	High
TCGA-GF-A6C9-06A-11R-A311-07	1	16	3.42984	HROB	High
TCGA-XV-A9VZ-01A-11R-A38C-07	1	0.366667	3.43032	HROB	High
TCGA-EE-A29S-06A-11R-A18T-07	2	47.2667	3.43137	HROB	High
TCGA-GN-A265-06A-21R-A18T-07	2	3.3	3.44941	HROB	High
TCGA-Z2-AA3S-06A-11R-A39D-07	2	90.9	3.4503	HROB	High
TCGA-EE-A3JI-06A-11R-A21D-07	2	24.1667	3.45233	HROB	High
TCGA-EB-A82B-01A-11R-A352-07	1	13	3.45258	HROB	High
TCGA-EE-A17Y-06A-11R-A18T-07	2	10.5667	3.45858	HROB	High
TCGA-DA-A1HV-06A-21R-A18S-07	2	28.8667	3.45934	HROB	High
TCGA-GF-A2C7-01A-11R-A18T-07	1	0.7	3.4604	HROB	High
TCGA-BF-A9VF-01A-11R-A37K-07	1	14.6667	3.46203	HROB	High
TCGA-BF-A1PU-01A-11R-A18S-07	2	16.1333	3.46614	HROB	High
TCGA-ER-A19H-06A-12R-A18S-07	1	154.467	3.47466	HROB	High
TCGA-FR-A2OS-01A-11R-A21D-07	2	9.43333	3.48264	HROB	High
TCGA-D3-A2JB-06A-11R-A18T-07			3.48458	HROB	High
TCGA-RP-A694-06A-11R-A311-07	1	0.7	3.49294	HROB	High
TCGA-FR-A8YD-06A-11R-A37K-07	2	36.7667	3.50028	HROB	High
TCGA-EE-A29C-06A-21R-A18S-07	2	6.8	3.50274	HROB	High
TCGA-FS-A4F4-06A-12R-A266-07	2	67.6	3.51205	HROB	High
TCGA-BF-AAP6-01A-11R-A40A-07	1	10.8333	3.51242	HROB	High
TCGA-D3-A2J6-06A-11R-A18T-07	2	14.9333	3.51721	HROB	High
TCGA-EE-A2A5-06A-11R-A18T-07	2	34.2667	3.52317	HROB	High
TCGA-EB-A6R0-01A-12R-A32P-07	1	20.2667	3.52505	HROB	High
TCGA-EE-A2MR-06A-11R-A18S-07	2	104.533	3.53738	HROB	High
TCGA-FR-A69P-06A-21R-A311-07	2	9.13333	3.54304	HROB	High
TCGA-EE-A2MU-06A-21R-A18S-07	1	54	3.5447	HROB	High
TCGA-D3-A8GQ-06A-11R-A37K-07	2	19.2667	3.54608	HROB	High
TCGA-DA-A1IC-06A-11R-A18S-07	2	64.3333	3.56016	HROB	High
TCGA-D3-A8GK-06A-11R-A37K-07	2	51.8333	3.56455	HROB	High
TCGA-BF-A5ES-01A-11R-A27Q-07	1	16.3333	3.56466	HROB	High
TCGA-D3-A8GD-06A-11R-A37K-07	2	4.9	3.57468	HROB	High
TCGA-EB-A5FP-01A-11R-A27Q-07	2	0.8	3.57528	HROB	High
TCGA-BF-AAP4-01A-11R-A40A-07	1	11.1667	3.57853	HROB	High
TCGA-EB-A5VU-01A-21R-A32P-07	2	7.23333	3.57965	HROB	High
TCGA-D3-A8GI-06A-11R-A37K-07	2	1.66667	3.60015	HROB	High
TCGA-BF-A3DM-01A-11R-A20F-07	1	20.0333	3.60028	HROB	High
TCGA-EE-A3JB-06A-11R-A21D-07	2	47.8	3.60579	HROB	High
TCGA-EE-A29B-06A-11R-A18U-07	2	16.3333	3.60706	HROB	High
TCGA-D3-A2JE-06A-11R-A37K-07	2	4.96667	3.61049	HROB	High
TCGA-D3-A3MV-06A-11R-A21D-07	2	0.533333	3.61719	HROB	High
TCGA-D3-A2JO-06A-11R-A18S-07	2	1.66667	3.61766	HROB	High
TCGA-YD-A89C-06A-11R-A37K-07	1	7	3.62757	HROB	High
TCGA-EE-A29E-06A-11R-A18T-07	1	64.6667	3.63354	HROB	High
TCGA-OD-A75X-06A-12R-A32P-07	2	299.567	3.64471	HROB	High
TCGA-EE-A2M6-06A-12R-A18S-07	1	131.067	3.64787	HROB	High
TCGA-D3-A3C3-06A-12R-A18S-07	1		3.65963	HROB	High
TCGA-EE-A2A2-06A-11R-A18T-07	1	60.4667	3.6608	HROB	High
TCGA-D3-A5GL-06A-11R-A27Q-07	2	36.4	3.66966	HROB	High
TCGA-EE-A29M-06A-11R-A18T-07	1	57.6333	3.68069	HROB	High
TCGA-D3-A2JK-06A-11R-A18S-07	2	8.7	3.68237	HROB	High
TCGA-W3-AA1R-06A-11R-A39D-07	2	34.5667	3.69009	HROB	High
TCGA-3N-A9WB-06A-11R-A38C-07	2	14.2	3.69966	HROB	High
TCGA-EE-A29L-06A-12R-A18S-07	2	1.83333	3.70869	HROB	High
TCGA-ER-A2NC-06A-11R-A18T-07	2	38.5667	3.71704	HROB	High
TCGA-EE-A2MC-06A-12R-A18S-07	2	29.8667	3.71907	HROB	High
TCGA-EB-A42Y-01A-12R-A24X-07	2	24.0333	3.7226	HROB	High
TCGA-YD-A9TA-06A-11R-A39D-07	1	49.8667	3.7253	HROB	High
TCGA-FR-A726-01A-11R-A32P-07	2	9.1	3.73175	HROB	High
TCGA-FR-A7U8-06A-21R-A352-07	2	18.9	3.73405	HROB	High
TCGA-DA-A3F5-06A-11R-A20F-07	2	228.033	3.73622	HROB	High
TCGA-ER-A19D-06A-11R-A18S-07	2	11.9	3.76093	HROB	High
TCGA-ER-A19G-06A-11R-A18U-07	1	306.267	3.76459	HROB	High
TCGA-EE-A2GU-06A-11R-A18T-07	1	96.1333	3.77435	HROB	High
TCGA-FR-A3YO-06A-11R-A239-07	1		3.77761	HROB	High
TCGA-EE-A3AF-06A-11R-A18S-07	2	6.7	3.78136	HROB	High
TCGA-D3-A51R-06A-11R-A266-07	2	33.8667	3.79153	HROB	High
TCGA-D3-A51K-06A-11R-A266-07	1	33.4	3.79197	HROB	High
TCGA-GF-A6C8-06A-12R-A311-07	1	2.06667	3.80035	HROB	High
TCGA-EE-A2MD-06A-11R-A18T-07	2	44.8	3.80353	HROB	High
TCGA-XV-A9W2-01A-11R-A39D-07	1	13.9	3.80905	HROB	High
TCGA-EB-A44R-06A-41R-A266-07	1	10.5	3.81956	HROB	High
TCGA-FW-A3TU-06A-11R-A239-07	2	56.3667	3.82929	HROB	High
TCGA-ER-A198-06A-11R-A18T-07	2	0	3.83237	HROB	High
TCGA-EB-A5UL-06A-11R-A311-07	1	29.7	3.87607	HROB	High
TCGA-EB-A3XC-01A-11R-A239-07	2	2.46667	3.87838	HROB	High
TCGA-IH-A3EA-01A-11R-A20F-07	2	10.4667	3.88328	HROB	High
TCGA-FS-A4F0-06A-11R-A24X-07	2	29.0667	3.88728	HROB	High
TCGA-D9-A4Z6-06A-12R-A266-07	2	7.1	3.89211	HROB	High
TCGA-FS-A1ZD-06A-11R-A18T-07	2	49.9	3.91281	HROB	High
TCGA-EE-A29N-06A-12R-A18S-07	2	15.9333	3.92573	HROB	High
TCGA-QB-A6FS-06A-11R-A311-07	2	2.1	3.94073	HROB	High
TCGA-Z2-AA3V-06A-11R-A39D-07	1	16.2	3.9481	HROB	High
TCGA-EB-A431-01A-11R-A266-07	1	18.9333	3.961	HROB	High
TCGA-ER-A19E-06A-11R-A18S-07	2	2.13333	3.96107	HROB	High
TCGA-BF-A1Q0-01A-21R-A18S-07	1	27.7	3.96244	HROB	High
TCGA-EE-A20I-06A-11R-A18U-07	2	1.76667	3.97083	HROB	High
TCGA-ER-A2NG-06A-11R-A18T-07	2	25.5333	3.97973	HROB	High
TCGA-EE-A185-06A-11R-A18S-07	2	2.83333	3.98196	HROB	High
TCGA-D3-A51E-06A-11R-A266-07	1	177.267	3.98518	HROB	High
TCGA-EE-A3AC-06A-11R-A18S-07	1	64.9333	3.98738	HROB	High
TCGA-GN-A268-06A-11R-A18T-07	2	30.2667	3.98954	HROB	High
TCGA-D9-A149-06A-11R-A18S-07	2	43	3.99013	HROB	High
TCGA-BF-A5EO-01A-12R-A27Q-07	1	23.4333	3.998	HROB	High
TCGA-EB-A44O-01A-11R-A266-07	2	2	4.0031	HROB	High
TCGA-D3-A8GM-06A-11R-A37K-07	1	108.633	4.01797	HROB	High
TCGA-D3-A3C6-06A-12R-A18U-07	2	48.0333	4.02514	HROB	High
TCGA-EE-A2MM-06A-11R-A18S-07	2	45.2333	4.02998	HROB	High
TCGA-EB-A41B-01A-11R-A24X-07	1	9.7	4.03273	HROB	High
TCGA-EE-A2GS-06A-12R-A18S-07	2	52.1667	4.07091	HROB	High
TCGA-EE-A181-06A-11R-A18S-07	2	26.2667	4.08918	HROB	High
TCGA-GN-A8LK-06A-11R-A37K-07	2	14.5333	4.09139	HROB	High
TCGA-EE-A29D-06A-11R-A18T-07	1	14.1667	4.11156	HROB	High
TCGA-W3-A825-06A-11R-A352-07	2	63.9	4.12085	HROB	High
TCGA-ER-A2NE-06A-21R-A18T-07			4.12257	HROB	High
TCGA-EE-A20H-06A-11R-A18S-07	2	155.567	4.13807	HROB	High
TCGA-W3-AA1O-06A-11R-A38C-07	2	4.06667	4.15075	HROB	High
TCGA-EE-A3AG-06A-31R-A18S-07	2	7.63333	4.16607	HROB	High
TCGA-EE-A183-06A-11R-A18S-07			4.16822	HROB	High
TCGA-EB-A3Y7-01A-11R-A239-07	1	10.8667	4.20554	HROB	High
TCGA-ER-A3EV-06A-11R-A20F-07	2	24.2667	4.23662	HROB	High
TCGA-FR-A7U9-06A-11R-A352-07	2	3.16667	4.27297	HROB	High
TCGA-D3-A8GV-06A-11R-A37K-07	2	129.867	4.33824	HROB	High
TCGA-EE-A17Z-06A-11R-A18S-07	2	4.6	4.34061	HROB	High
TCGA-D3-A3BZ-06A-12R-A18S-07	2	78	4.36237	HROB	High
TCGA-GN-A4U9-06A-11R-A32P-07	2	5.03333	4.37622	HROB	High
TCGA-EE-A2M5-06A-12R-A18S-07	2	17.9	4.37721	HROB	High
TCGA-EE-A2MS-06A-11R-A18S-07	2	62.7667	4.41735	HROB	High
TCGA-WE-A8K1-06A-21R-A37K-07	1	49.7333	4.41879	HROB	High
TCGA-FS-A1ZK-06A-11R-A18T-07	2	12.2333	4.42586	HROB	High
TCGA-D3-A1QA-07A-11R-A37K-07	2	46.4333	4.50886	HROB	High
TCGA-FS-A1ZJ-06A-12R-A18S-07	2	40.8333	4.53404	HROB	High
TCGA-W3-AA1V-06B-11R-A40A-07	2	40.6333	4.54283	HROB	High
TCGA-D3-A1QA-06A-11R-A18T-07	2	46.4333	4.56731	HROB	High
TCGA-EE-A29V-06A-12R-A18S-07	2	3.2	4.57471	HROB	High
TCGA-EE-A17X-06A-11R-A18S-07	2	17.7	4.72438	HROB	High
TCGA-BF-A5ER-01A-12R-A27Q-07	1	10.9	4.73324	HROB	High
TCGA-EE-A182-06A-11R-A18T-07	2	9	4.76927	HROB	High

## Sheet: THCA
sample_id	event	time	expr	gene	group
TCGA-FY-A3NM-01A-11R-A21D-07	1	29.5	0.215772	HROB	Low
TCGA-FY-A3R9-01A-11R-A220-07	1	16.8	0.326916	HROB	Low
TCGA-EM-A3FR-01A-11R-A220-07	1	15.2333	0.355885	HROB	Low
TCGA-BJ-A291-01A-11R-A16R-07	1	23.2	0.357641	HROB	Low
TCGA-EM-A3FL-01A-11R-A21D-07	1	48.0333	0.365588	HROB	Low
TCGA-ET-A39I-01A-11R-A19O-07	1	33.7	0.373429	HROB	Low
TCGA-FK-A3SD-01A-11R-A22L-07	1	1.06667	0.422583	HROB	Low
TCGA-BJ-A0ZC-01A-12R-A13Y-07	1	11.7333	0.425756	HROB	Low
TCGA-EM-A3FN-01A-11R-A21D-07	1	12.2333	0.432302	HROB	Low
TCGA-EM-A2OY-01A-11R-A206-07	1	32.7667	0.435807	HROB	Low
TCGA-EM-A3O8-01A-11R-A220-07	1	12.7	0.447588	HROB	Low
TCGA-DJ-A2QB-01A-11R-A19O-07	1	35.6667	0.452318	HROB	Low
TCGA-ET-A4KQ-01A-12R-A250-07	1	31.8333	0.475095	HROB	Low
TCGA-KS-A41L-01A-11R-A23N-07	1	115.433	0.47775	HROB	Low
TCGA-EM-A2OV-01A-11R-A206-07	1	22.4667	0.487846	HROB	Low
TCGA-EM-A2OW-01A-11R-A206-07	1	40.9	0.504759	HROB	Low
TCGA-DJ-A13W-01A-11R-A10U-07	1	53.1	0.523323	HROB	Low
TCGA-EM-A4FH-01A-11R-A250-07	1	29.7333	0.524693	HROB	Low
TCGA-BJ-A0Z0-01A-11R-A10U-07	1	13.9667	0.532484	HROB	Low
TCGA-ET-A2N5-01A-11R-A18C-07	1	82	0.536334	HROB	Low
TCGA-EM-A1YB-01A-11R-A14Y-07	1	19.7333	0.556496	HROB	Low
TCGA-BJ-A3F0-01A-11R-A206-07	1	14.1333	0.557269	HROB	Low
TCGA-FK-A3S3-01A-11R-A22L-07	1	72.0667	0.557925	HROB	Low
TCGA-EL-A3H2-01A-11R-A20F-07	2	33.9667	0.567892	HROB	Low
TCGA-EM-A3FP-01A-11R-A21D-07	1	17.6333	0.575913	HROB	Low
TCGA-DJ-A3VG-01A-11R-A23N-07	1	36.1667	0.576139	HROB	Low
TCGA-BJ-A0YZ-01A-11R-A10U-07	1	25.1333	0.581978	HROB	Low
TCGA-EM-A3AQ-01A-11R-A20F-07	1	30.1333	0.584131	HROB	Low
TCGA-EM-A2CO-01A-11R-A19O-07	1	6.13333	0.586105	HROB	Low
TCGA-EM-A4FR-01A-11R-A250-07	1	21.8333	0.586874	HROB	Low
TCGA-DJ-A13R-01A-11R-A10U-07	1	18.8333	0.587353	HROB	Low
TCGA-EL-A3H5-01A-11R-A206-07	1	84.7333	0.598412	HROB	Low
TCGA-EL-A3H3-01A-11R-A206-07	1	43.9667	0.599445	HROB	Low
TCGA-EL-A4K1-01A-11R-A250-07	1	34.8667	0.601757	HROB	Low
TCGA-EL-A4KD-01A-11R-A250-07	1	44.2	0.611918	HROB	Low
TCGA-EM-A1YD-01A-11R-A14Y-07	1	57.8	0.620815	HROB	Low
TCGA-DE-A3KN-01A-11R-A20F-07	1	27.7	0.627292	HROB	Low
TCGA-EM-A3AO-01A-11R-A206-07	1	45.1333	0.63395	HROB	Low
TCGA-ET-A25I-01A-11R-A16R-07	1	82.8333	0.636019	HROB	Low
TCGA-EM-A1CW-01A-21R-A13Y-07	1	18.3	0.641699	HROB	Low
TCGA-EL-A3ZN-01A-11R-A23N-07	1	53.8	0.658395	HROB	Low
TCGA-BJ-A0ZF-01A-11R-A10U-07	2	24.5	0.660226	HROB	Low
TCGA-BJ-A45K-01A-11R-A23W-07	1	23.5	0.664898	HROB	Low
TCGA-EM-A3SY-01A-11R-A22U-07	1	13.7	0.671316	HROB	Low
TCGA-ET-A39L-01A-12R-A19O-07	1	109.967	0.672317	HROB	Low
TCGA-EM-A3OA-01A-11R-A220-07	1	27.4	0.673959	HROB	Low
TCGA-FE-A3PA-01A-12R-A220-07	1	107.833	0.675808	HROB	Low
TCGA-EM-A1YE-01A-11R-A14Y-07	1	54.8333	0.677195	HROB	Low
TCGA-EM-A22L-01A-11R-A180-07	1	10.6	0.679648	HROB	Low
TCGA-FY-A3WA-01A-11R-A22L-07	1	17.3	0.679795	HROB	Low
TCGA-E8-A416-01A-11R-A23N-07	1	31.7333	0.695527	HROB	Low
TCGA-DJ-A3VL-01A-11R-A23N-07	2	13.7	0.702831	HROB	Low
TCGA-EM-A2CU-01A-12R-A180-07	1	13.3333	0.707756	HROB	Low
TCGA-BJ-A45E-01A-11R-A32Y-07	1	21.3	0.712659	HROB	Low
TCGA-EM-A3FQ-06A-11R-A21D-07	1	16.4	0.72034	HROB	Low
TCGA-EM-A3AN-01A-11R-A206-07	1	33.5333	0.721659	HROB	Low
TCGA-BJ-A190-01A-11R-A13Y-07	1	20.8667	0.73573	HROB	Low
TCGA-DJ-A2PZ-01A-21R-A18C-07	1	8.53333	0.737415	HROB	Low
TCGA-EL-A3CZ-01A-11R-A19O-07	2	47.5333	0.744829	HROB	Low
TCGA-EL-A3ZQ-01A-11R-A23N-07	1	62.0667	0.747838	HROB	Low
TCGA-EM-A2P2-01A-11R-A206-07	1	17.5333	0.755414	HROB	Low
TCGA-BJ-A0ZA-01A-11R-A10U-07	1	19.1333	0.755564	HROB	Low
TCGA-EM-A3SX-01A-11R-A22U-07	1	30.2667	0.757109	HROB	Low
TCGA-EM-A4G1-01A-11R-A250-07	1	13.8667	0.758295	HROB	Low
TCGA-FY-A3NP-01A-11R-A21D-07	1	16.3667	0.764937	HROB	Low
TCGA-EM-A22J-01A-11R-A180-07	1	14.7	0.769314	HROB	Low
TCGA-FE-A3PC-01A-11R-A220-07	1	86.8667	0.774808	HROB	Low
TCGA-EM-A2CJ-01A-11R-A180-07	1	48.2333	0.776975	HROB	Low
TCGA-EM-A2CQ-01A-11R-A180-07	1	12.4667	0.78516	HROB	Low
TCGA-FY-A3RA-01A-11R-A220-07	1	18.3333	0.788533	HROB	Low
TCGA-FY-A3BL-01A-11R-A19O-07	1	20.7	0.791151	HROB	Low
TCGA-EL-A3D4-01A-11R-A19O-07	1	70.5333	0.79205	HROB	Low
TCGA-FY-A3YR-01A-11R-A22U-07	1	17.6	0.793321	HROB	Low
TCGA-FK-A3SG-01A-11R-A22L-07	1	0.933333	0.795515	HROB	Low
TCGA-DJ-A4V0-01A-11R-A250-07	1	36.0333	0.796784	HROB	Low
TCGA-EM-A22N-01A-11R-A180-07	1	10.8	0.797654	HROB	Low
TCGA-FY-A3NN-01A-11R-A21D-07	1	0	0.799453	HROB	Low
TCGA-FE-A3PD-01A-11R-A220-07	1	79.8667	0.800006	HROB	Low
TCGA-EM-A3AP-01A-12R-A20F-07	1	8.46667	0.816487	HROB	Low
TCGA-DJ-A2Q0-01A-11R-A206-07	1	34.8333	0.819627	HROB	Low
TCGA-ET-A3DV-01A-12R-A206-07	1	168.933	0.827006	HROB	Low
TCGA-DJ-A3UR-01A-11R-A22L-07	1	36.8333	0.832354	HROB	Low
TCGA-H2-A3RH-01A-11R-A220-07	1	12.6333	0.838451	HROB	Low
TCGA-BJ-A18Y-01A-11R-A13Y-07	1	52.1	0.838536	HROB	Low
TCGA-FY-A2QD-01A-11R-A19O-07	1	1.26667	0.838852	HROB	Low
TCGA-DJ-A13P-01A-11R-A10U-07	1	171.667	0.839554	HROB	Low
TCGA-EM-A2CR-01A-11R-A180-07	1	13.8333	0.842063	HROB	Low
TCGA-EL-A3ZH-01A-31R-A23N-07	1	92.4333	0.843991	HROB	Low
TCGA-EL-A4K2-01A-11R-A250-07	1	30.9333	0.846936	HROB	Low
TCGA-EM-A3O6-01A-11R-A220-07	1	15.2667	0.848301	HROB	Low
TCGA-KS-A41I-01A-11R-A23N-07	1	16.2	0.851805	HROB	Low
TCGA-BJ-A45D-01A-11R-A23W-07	1	11.0333	0.857439	HROB	Low
TCGA-FY-A76V-01A-11R-A39I-07	1	1.7	0.862237	HROB	Low
TCGA-BJ-A0ZG-01A-11R-A10U-07	1	25.8333	0.866844	HROB	Low
TCGA-BJ-A28R-01A-11R-A16R-07	1	42.7333	0.870869	HROB	Low
TCGA-EM-A22K-01A-11R-A180-07	1	15.9667	0.871628	HROB	Low
TCGA-DJ-A13U-01A-11R-A10U-07	1	53	0.872267	HROB	Low
TCGA-DE-A4MD-01A-11R-A250-07	2	8.9	0.87429	HROB	Low
TCGA-EM-A3AJ-01A-11R-A206-07	1	31.3667	0.874817	HROB	Low
TCGA-ET-A25N-01A-11R-A16R-07	1	64.2667	0.875009	HROB	Low
TCGA-EM-A1YC-01A-11R-A14Y-07	1	79.7	0.88924	HROB	Low
TCGA-E8-A417-01A-21R-A23N-07	1	31.2667	0.892886	HROB	Low
TCGA-EL-A3T0-01A-22R-A22L-07	1	144.5	0.901497	HROB	Low
TCGA-ET-A2N3-01B-21R-A23N-07	1	84.5	0.903211	HROB	Low
TCGA-DJ-A3UT-01A-11R-A22L-07	1	36.8333	0.919946	HROB	Low
TCGA-BJ-A192-01A-31R-A13Y-07	1	44.9667	0.92484	HROB	Low
TCGA-BJ-A2N9-01A-11R-A18C-07	2	7.5	0.933007	HROB	Low
TCGA-EM-A1CV-01A-11R-A13Y-07	1	49.1667	0.934097	HROB	Low
TCGA-ET-A40S-01A-11R-A23N-07	1	40.7667	0.936458	HROB	Low
TCGA-ET-A39M-01A-11R-A19O-07	1	86.0667	0.93987	HROB	Low
TCGA-QD-A8IV-01A-11R-A39I-07	1	13.0667	0.940722	HROB	Low
TCGA-ET-A40R-01A-11R-A23N-07	1	45	0.94403	HROB	Low
TCGA-ET-A3DQ-01A-11R-A19O-07	1	86.0333	0.944342	HROB	Low
TCGA-BJ-A2N7-01A-11R-A18C-07	1	18.6333	0.944846	HROB	Low
TCGA-DJ-A3UP-01A-11R-A22L-07	1	16.6333	0.952633	HROB	Low
TCGA-BJ-A2N8-01A-11R-A18C-07	1	16.8	0.95389	HROB	Low
TCGA-EM-A3AL-01A-11R-A206-07	1	14.3333	0.955273	HROB	Low
TCGA-DJ-A3V3-01A-11R-A22U-07	1	31.0333	0.959602	HROB	Low
TCGA-EM-A3SZ-01A-11R-A22U-07	1	12.9667	0.961554	HROB	Low
TCGA-EL-A3D0-01A-12R-A206-07	1	141.8	0.966444	HROB	Low
TCGA-J8-A3O0-01A-11R-A21D-07	1	43.7667	0.966573	HROB	Low
TCGA-FK-A4UB-01A-11R-A250-07	1	117.7	0.967145	HROB	Low
TCGA-FY-A40N-01A-11R-A23N-07	1	19.3	0.978042	HROB	Low
TCGA-E8-A3X7-01A-11R-A22U-07	1	31.7	0.979748	HROB	Low
TCGA-ET-A39K-01A-11R-A19O-07	2	23.7	0.979789	HROB	Low
TCGA-DE-A69K-01A-11R-A39I-07	2	14.4667	0.984283	HROB	Low
TCGA-BJ-A45H-01A-12R-A23W-07	1	28.8333	0.984388	HROB	Low
TCGA-EL-A3TA-01A-12R-A22L-07	1	67.8333	0.984534	HROB	Low
TCGA-DJ-A3UZ-01A-11R-A22U-07	1	41.5333	0.990164	HROB	Low
TCGA-IM-A41Y-01A-11R-A23W-07	1	22.1333	0.990856	HROB	Low
TCGA-E8-A438-01A-11R-A23W-07	1	33.9667	0.99093	HROB	Low
TCGA-EM-A4FV-01A-11R-A250-07	1	24.8	0.992779	HROB	Low
TCGA-EL-A3CP-01A-11R-A19O-07	1	161.033	0.996893	HROB	Low
TCGA-EM-A2CL-01A-11R-A180-07	1	13.3667	0.998023	HROB	Low
TCGA-BJ-A0ZE-01A-11R-A10U-07	1	16.9667	0.998164	HROB	Low
TCGA-EM-A3O7-01A-11R-A220-07	1	7.43333	1.00686	HROB	Low
TCGA-FY-A40K-01A-11R-A23N-07	1	15.3667	1.01757	HROB	Low
TCGA-DJ-A4UR-01A-11R-A250-07	2	3.76667	1.02151	HROB	Low
TCGA-DJ-A3V2-01A-11R-A22U-07	1	20.5	1.02447	HROB	Low
TCGA-BJ-A3PT-01A-12R-A220-07	1	23.6333	1.02716	HROB	Low
TCGA-BJ-A45F-01A-12R-A23W-07	1	3.5	1.02744	HROB	Low
TCGA-BJ-A45C-01A-11R-A23W-07	2	8.1	1.03273	HROB	Low
TCGA-EM-A22I-01A-11R-A180-07	1	14.9333	1.03632	HROB	Low
TCGA-KS-A4I5-01A-11R-A250-07	1	18.9	1.03991	HROB	Low
TCGA-DJ-A3V4-01A-11R-A22U-07	1	43.1333	1.04698	HROB	Low
TCGA-EL-A3CS-01A-21R-A19O-07	2	46.1667	1.04912	HROB	Low
TCGA-BJ-A45G-01A-11R-A23W-07	1	24.1667	1.05082	HROB	Low
TCGA-EM-A3OB-01A-11R-A220-07	1	39.2	1.05319	HROB	Low
TCGA-L6-A4EU-01A-11R-A250-07	1	9.63333	1.05416	HROB	Low
TCGA-BJ-A2P4-01A-11R-A18C-07	1	13	1.05985	HROB	Low
TCGA-ET-A3DP-01A-11R-A21D-07	1	95.9	1.06499	HROB	Low
TCGA-MK-A84Z-01A-11R-A39I-07	1	24.2667	1.06537	HROB	Low
TCGA-FY-A3W9-01A-11R-A22L-07	1	21.9333	1.06563	HROB	Low
TCGA-CE-A13K-01A-11R-A10U-07	1	12.8333	1.06701	HROB	Low
TCGA-EM-A2OX-01A-11R-A206-07	1	20	1.06961	HROB	Low
TCGA-KS-A4I7-01A-11R-A250-07	1	32.9	1.06993	HROB	Low
TCGA-KS-A4I9-01A-11R-A250-07	1	88.6	1.07211	HROB	Low
TCGA-DJ-A4UW-01A-11R-A250-07	1	27.3	1.07457	HROB	Low
TCGA-J8-A3O2-01A-11R-A23N-07	1	11.4	1.07532	HROB	Low
TCGA-DJ-A1QI-01A-11R-A14Y-07	1	15.1667	1.07689	HROB	Low
TCGA-ET-A3BN-01A-11R-A19O-07	1	28.6333	1.08043	HROB	Low
TCGA-DJ-A13O-01A-11R-A10U-07	1	38.7	1.08148	HROB	Low
TCGA-DE-A4M8-01A-21R-A250-07	1	18.8	1.08292	HROB	Low
TCGA-EM-A1CT-01A-11R-A13Y-07	1	18.4333	1.08339	HROB	Low
TCGA-MK-A4N9-01A-11R-A250-07	1	30.6333	1.08513	HROB	Low
TCGA-DE-A4MA-01A-11R-A250-07	1	30.5333	1.08626	HROB	Low
TCGA-ET-A40P-01A-11R-A23N-07	1	44.6	1.08817	HROB	Low
TCGA-J8-A3YH-06A-11R-A23N-07	1	5.83333	1.08957	HROB	Low
TCGA-H2-A3RI-01A-11R-A220-07	2	9.3	1.0981	HROB	Low
TCGA-IM-A41Z-01A-11R-A23N-07	1	31.5333	1.10272	HROB	Low
TCGA-DJ-A1QF-01A-12R-A14Y-07	1	31.0333	1.10316	HROB	Low
TCGA-BJ-A28Z-01A-11R-A16R-07	1	11.2333	1.10645	HROB	Low
TCGA-DJ-A3UW-01A-11R-A22L-07	1	60.4	1.10776	HROB	Low
TCGA-DJ-A1QM-01A-11R-A14Y-07	1	6.1	1.1079	HROB	Low
TCGA-EM-A2CP-01A-11R-A180-07	1	3.03333	1.1082	HROB	Low
TCGA-EM-A4FN-01A-11R-A250-07	1	26.7333	1.10949	HROB	Low
TCGA-J8-A3O2-06A-11R-A23N-07	1	11.4	1.11011	HROB	Low
TCGA-DJ-A2PQ-01A-11R-A18C-07	1	35.9	1.11493	HROB	Low
TCGA-DE-A0Y2-01A-11R-A10U-07	1	21.9333	1.11558	HROB	Low
TCGA-EM-A2CK-01A-11R-A180-07	1	18.1333	1.11645	HROB	Low
TCGA-DJ-A3UY-01A-21R-A22L-07	1	36.3667	1.1167	HROB	Low
TCGA-DE-A0Y3-01B-11R-A10U-07	2	1	1.11704	HROB	Low
TCGA-FE-A3PB-01A-11R-A220-07	1	86.3333	1.11802	HROB	Low
TCGA-FY-A4B0-01A-21R-A23W-07	1	14	1.1194	HROB	Low
TCGA-BJ-A28V-01A-11R-A19O-07	1	32.9	1.12221	HROB	Low
TCGA-EM-A3AK-01A-11R-A206-07	1	15.9	1.12503	HROB	Low
TCGA-CE-A27D-01A-11R-A16R-07	1	12.4667	1.12705	HROB	Low
TCGA-FY-A3R7-01A-11R-A220-07	1	16.5	1.12724	HROB	Low
TCGA-DJ-A4V4-01A-11R-A250-07	1	16.0333	1.13544	HROB	Low
TCGA-DJ-A1QD-01A-11R-A14Y-07	1	48.7333	1.13822	HROB	Low
TCGA-DJ-A3VB-01A-11R-A23N-07	1	23.2333	1.14709	HROB	Low
TCGA-IM-A4EB-01A-11R-A250-07	1	26	1.14913	HROB	Low
TCGA-CE-A485-01A-11R-A23W-07	1	12.8333	1.15065	HROB	Low
TCGA-DJ-A3UX-01A-11R-A22L-07	1	11.5	1.15081	HROB	Low
TCGA-E3-A3E3-01A-11R-A20F-07	2	14.8333	1.15492	HROB	Low
TCGA-EM-A3FJ-01A-11R-A21D-07	1	28.3333	1.15606	HROB	Low
TCGA-EL-A3CU-01A-11R-A19O-07	1	159.333	1.15864	HROB	Low
TCGA-E8-A415-01A-11R-A23N-07	1	31.4667	1.15907	HROB	Low
TCGA-EM-A2P3-01A-11R-A206-07	1	14.8	1.16103	HROB	Low
TCGA-EL-A3GP-01A-11R-A206-07	1	50.2	1.16311	HROB	Low
TCGA-EM-A3AR-01A-12R-A20F-07	1	37.7667	1.16354	HROB	Low
TCGA-EL-A3ZK-01A-21R-A23N-07	1	52.5	1.16431	HROB	Low
TCGA-CE-A482-01A-11R-A23W-07	1	10.8333	1.16483	HROB	Low
TCGA-EL-A4K0-01A-11R-A250-07	1	31.4667	1.16486	HROB	Low
TCGA-DJ-A2PX-01A-11R-A18C-07	1	29.3667	1.16514	HROB	Low
TCGA-J8-A42S-01A-11R-A23N-07	1	2.5	1.16753	HROB	Low
TCGA-ET-A3BW-01A-11R-A19O-07	1	47.3	1.17316	HROB	Low
TCGA-ET-A2MY-01A-11R-A18C-07	1	59.5667	1.17423	HROB	Low
TCGA-DJ-A2QA-01A-11R-A18C-07	1	34	1.176	HROB	Low
TCGA-EL-A3H7-01A-11R-A21D-07	1	140.933	1.17886	HROB	Low
TCGA-BJ-A28T-01A-11R-A16R-07	1	36.0333	1.17932	HROB	Low
TCGA-FY-A40L-01A-11R-A23N-07	1	24.2	1.1794	HROB	Low
TCGA-EM-A3ST-01A-11R-A22U-07	2	32.2	1.18544	HROB	Low
TCGA-BJ-A28S-01A-11R-A19O-07	1	21.3333	1.1857	HROB	Low
TCGA-H2-A422-01A-11R-A23N-07	1	18.8667	1.18635	HROB	Low
TCGA-EL-A3GU-01A-11R-A21D-07	2	18.1333	1.19207	HROB	Low
TCGA-BJ-A0ZJ-01A-11R-A10U-07	1	42.6667	1.19267	HROB	Low
TCGA-ET-A39S-01A-11R-A19O-07	1	55.8667	1.19336	HROB	Low
TCGA-EL-A3GQ-01A-11R-A206-07	1	50.9333	1.19423	HROB	Low
TCGA-FE-A235-01A-11R-A16R-07	1	119.033	1.19482	HROB	Low
TCGA-EM-A3AI-01A-11R-A206-07	1	22.8333	1.19485	HROB	Low
TCGA-KS-A41J-01A-11R-A23N-07	1	15.9	1.19938	HROB	Low
TCGA-DE-A4M9-01A-11R-A250-07	1	19.1	1.19975	HROB	Low
TCGA-EL-A4KH-01A-11R-A250-07	1	27.4333	1.20003	HROB	Low
TCGA-DJ-A3UM-01A-11R-A22L-07	1	31.4667	1.20342	HROB	Low
TCGA-KS-A4ID-01A-11R-A250-07	1	33.7	1.20356	HROB	Low
TCGA-EL-A3ZR-01A-11R-A23N-07	1	61	1.20877	HROB	Low
TCGA-EL-A4JV-01A-11R-A250-07	1	58.2667	1.2098	HROB	Low
TCGA-DE-A4MB-01A-11R-A250-07	1	11.7333	1.21025	HROB	Low
TCGA-EM-A4FU-01A-11R-A250-07	2	26.0333	1.21035	HROB	Low
TCGA-BJ-A18Z-01A-21R-A13Y-07	1	42.1	1.21219	HROB	Low
TCGA-EL-A3MW-01A-11R-A20F-07	1	110.167	1.21259	HROB	Low
TCGA-FE-A232-01A-11R-A14Y-07	1	80.8	1.21454	HROB	Low
TCGA-FK-A3SB-01A-11R-A22L-07	1	4.16667	1.21483	HROB	Low
TCGA-EL-A3TB-01A-11R-A22L-07	1	83.9667	1.21501	HROB	Low
TCGA-EL-A3T2-01A-11R-A22L-07	2	30.1	1.21503	HROB	Low
TCGA-EM-A3FM-01A-11R-A21D-07	2	17.1333	1.21524	HROB	Low
TCGA-EL-A3CR-01A-12R-A206-07	1	7.76667	1.21724	HROB	Low
TCGA-EM-A2P0-01A-11R-A206-07	1	17.8333	1.21829	HROB	Low
TCGA-DJ-A2Q6-01A-11R-A18C-07	1	36.9667	1.21891	HROB	Low
TCGA-EL-A4JX-01A-12R-A250-07	1	46.6	1.22084	HROB	Low
TCGA-E8-A433-01A-11R-A23N-07	1	31.7	1.22106	HROB	Low
TCGA-J8-A3NZ-01A-11R-A21D-07	1	17.4667	1.22334	HROB	Low
TCGA-EM-A2OZ-01A-11R-A206-07	1	34.4333	1.22658	HROB	Low
TCGA-E8-A44K-01A-21R-A23W-07	1	31.4333	1.2274	HROB	Low
TCGA-ET-A39P-01A-21R-A19O-07	1	96.6667	1.22837	HROB	Low
TCGA-DJ-A3VK-01A-11R-A23N-07	1	25.1	1.22987	HROB	Low
TCGA-E3-A3E5-01A-11R-A20F-07	1	40.5	1.23341	HROB	Low
TCGA-EM-A3FK-01A-11R-A21D-07	1	24.1	1.23638	HROB	Low
TCGA-EL-A3ZO-01A-11R-A23N-07	1	73.7	1.23665	HROB	Low
TCGA-DJ-A1QG-01A-11R-A14Y-07	1	45.6	1.23703	HROB	Low
TCGA-EL-A3D6-01A-12R-A206-07	1	109.867	1.23762	HROB	Low
TCGA-DJ-A2PW-01A-11R-A19O-07	1	35.3333	1.23996	HROB	Low
TCGA-EM-A4FQ-01A-11R-A250-07	1	22.7667	1.24123	HROB	Low
TCGA-BJ-A45J-01A-11R-A23W-07	1	21.9333	1.24136	HROB	Low
TCGA-DJ-A2Q2-01A-11R-A19O-07	1	44.5667	1.24228	HROB	High
TCGA-BJ-A3PU-01A-11R-A220-07	2	5.8	1.24416	HROB	High
TCGA-DJ-A4UQ-01A-11R-A250-07	1	33.5	1.24828	HROB	High
TCGA-ET-A39T-01A-11R-A19O-07	1	99.5667	1.25404	HROB	High
TCGA-DJ-A2PN-01A-21R-A19O-07	1	10.2333	1.25456	HROB	High
TCGA-DJ-A3VE-01A-11R-A23N-07	1	19.2333	1.25697	HROB	High
TCGA-EL-A3CM-01A-11R-A19O-07	1	27.1	1.25712	HROB	High
TCGA-FY-A3R6-01A-11R-A220-07	1	14.1	1.2613	HROB	High
TCGA-DJ-A3VF-01A-11R-A23N-07	1	9.73333	1.26266	HROB	High
TCGA-DJ-A3VA-01A-11R-A23N-07	1	25.1667	1.26288	HROB	High
TCGA-EL-A3CO-01A-11R-A19O-07	1	99.1	1.26378	HROB	High
TCGA-FE-A233-01A-11R-A14Y-07	2	18.9	1.26414	HROB	High
TCGA-L6-A4EP-01A-11R-A250-07	1	33.8667	1.26862	HROB	High
TCGA-EM-A1YA-01A-11R-A14Y-07	1	20.0667	1.27148	HROB	High
TCGA-EM-A2CM-01A-11R-A180-07	1	41.7667	1.27192	HROB	High
TCGA-ET-A2MX-01A-11R-A23N-07	1	89.6333	1.27348	HROB	High
TCGA-DJ-A3UV-01A-11R-A22L-07	1	48.8667	1.2737	HROB	High
TCGA-EL-A3ZP-01A-11R-A23N-07	1	66.4	1.27413	HROB	High
TCGA-BJ-A0Z3-01A-11R-A13Y-07	1	16.5667	1.27876	HROB	High
TCGA-ET-A3BS-01A-11R-A206-07	1	5.86667	1.27916	HROB	High
TCGA-FE-A23A-01A-11R-A16R-07	1	82.9667	1.27928	HROB	High
TCGA-CE-A481-01A-21R-A23W-07	1	11.5333	1.28407	HROB	High
TCGA-E3-A3DY-01A-11R-A20F-07	1	93.8333	1.28411	HROB	High
TCGA-EL-A3ZT-01A-12R-A23N-07	1	60.2667	1.28424	HROB	High
TCGA-EM-A3SU-01A-11R-A22U-07	1	30.3667	1.28752	HROB	High
TCGA-ET-A2MZ-01A-12R-A19O-07	1	37.7667	1.29198	HROB	High
TCGA-BJ-A0ZB-01A-11R-A10U-07	1	4.06667	1.2938	HROB	High
TCGA-E8-A413-01A-21R-A23N-07	1	30.4	1.29464	HROB	High
TCGA-DJ-A2QC-01A-11R-A18C-07	1	40.5	1.29611	HROB	High
TCGA-FE-A230-01A-11R-A14Y-07	2	17.5333	1.2984	HROB	High
TCGA-EM-A2P1-01A-11R-A206-07	2	12.1	1.2995	HROB	High
TCGA-EM-A4FF-01A-11R-A250-07	2	59.5	1.30677	HROB	High
TCGA-DJ-A2PP-01A-11R-A19O-07	1	31	1.30693	HROB	High
TCGA-EL-A3D5-01A-22R-A206-07	1	57.9	1.3122	HROB	High
TCGA-CE-A3ME-01A-11R-A20F-07	1	12.6333	1.31248	HROB	High
TCGA-DJ-A13M-01A-11R-A10U-07	1	49.4667	1.31306	HROB	High
TCGA-BJ-A191-01A-11R-A13Y-07	1	4.9	1.31458	HROB	High
TCGA-DJ-A2PR-01A-11R-A19O-07	1	27.8333	1.31565	HROB	High
TCGA-DJ-A4UT-01A-11R-A250-07	1	27.4333	1.31624	HROB	High
TCGA-EL-A3ZL-01A-11R-A23N-07	1	63.1667	1.31822	HROB	High
TCGA-EM-A22M-01A-11R-A32Y-07	1	14.7333	1.31951	HROB	High
TCGA-E8-A242-01A-21R-A16R-07	1	31.6667	1.31985	HROB	High
TCGA-KS-A4IC-01A-11R-A250-07	1	35.7667	1.32037	HROB	High
TCGA-EL-A3CW-01A-11R-A19O-07	1	57.8	1.32123	HROB	High
TCGA-CE-A484-01A-11R-A23W-07	1	12.6	1.32288	HROB	High
TCGA-DJ-A3UU-01A-11R-A22L-07	1	23.7667	1.32336	HROB	High
TCGA-EM-A3FO-01A-11R-A21D-07	1	17.7333	1.32391	HROB	High
TCGA-EL-A3GR-01A-21R-A206-07	1	116.7	1.32895	HROB	High
TCGA-EL-A3GZ-01A-11R-A20F-07	1	141.933	1.32961	HROB	High
TCGA-DJ-A3UN-01A-11R-A22L-07	1	32.8667	1.33132	HROB	High
TCGA-EM-A2CS-01A-11R-A180-07	1	28.0333	1.33235	HROB	High
TCGA-EL-A3GW-01A-11R-A206-07	1	50.9	1.33455	HROB	High
TCGA-E3-A3E1-01A-11R-A20F-07	1	81.6333	1.33484	HROB	High
TCGA-DJ-A13X-01A-11R-A10U-07	1	8.43333	1.33538	HROB	High
TCGA-ET-A39O-01A-11R-A19O-07	1	101.967	1.3355	HROB	High
TCGA-EL-A3CN-01A-12R-A20F-07	1	157.7	1.33585	HROB	High
TCGA-CE-A3MD-01A-11R-A20F-07	1	12.9667	1.33751	HROB	High
TCGA-FY-A3I5-01B-11R-A220-07	1	7.93333	1.33769	HROB	High
TCGA-EL-A3GO-01A-11R-A206-07	2	0.2	1.33945	HROB	High
TCGA-ET-A3BQ-01B-11R-A206-07	1	77.7	1.34234	HROB	High
TCGA-CE-A483-01A-11R-A23W-07	1	15.2333	1.34307	HROB	High
TCGA-ET-A3DW-01A-11R-A19O-07	1	25.0667	1.34311	HROB	High
TCGA-E8-A437-01A-12R-A23W-07	1	40.4333	1.34526	HROB	High
TCGA-H2-A421-01A-11R-A23N-07	1	20.3333	1.34538	HROB	High
TCGA-EL-A3MZ-01A-11R-A21D-07	1	53.2333	1.3481	HROB	High
TCGA-E8-A44M-01A-21R-A23W-07	1	30.5667	1.34884	HROB	High
TCGA-DJ-A2Q3-01A-11R-A18C-07	2	12.8333	1.3543	HROB	High
TCGA-EL-A4K6-01A-12R-A250-07	2	29.1333	1.35518	HROB	High
TCGA-DJ-A2PS-01A-11R-A18C-07	1	26.5667	1.35814	HROB	High
TCGA-IM-A3U2-01A-21R-A22L-07	1	18.7667	1.3605	HROB	High
TCGA-FE-A234-01A-11R-A14Y-07	2	16.1	1.36824	HROB	High
TCGA-EM-A2CT-01A-11R-A180-07	1	49.1333	1.36968	HROB	High
TCGA-FY-A3R8-01A-11R-A220-07	1	15.9	1.37114	HROB	High
TCGA-ET-A25R-01A-11R-A16R-07	1	64.3333	1.37493	HROB	High
TCGA-ET-A3BO-01A-11R-A19O-07	1	51.1	1.37525	HROB	High
TCGA-EL-A3H8-01A-11R-A20F-07	1	152.567	1.37624	HROB	High
TCGA-EM-A3O3-01A-11R-A220-07	1	14.7	1.37807	HROB	High
TCGA-DJ-A3US-01A-11R-A22L-07	1	33.2667	1.38148	HROB	High
TCGA-ET-A3DU-01A-11R-A19O-07	1	63.7	1.38301	HROB	High
TCGA-DE-A2OL-01A-11R-A18C-07	1	38.1667	1.38555	HROB	High
TCGA-DJ-A1QE-01A-21R-A14Y-07	1	137.8	1.39121	HROB	High
TCGA-DJ-A4UP-01A-11R-A250-07	1	30.5333	1.39401	HROB	High
TCGA-EM-A22P-01A-11R-A19O-07	1	41.8667	1.3974	HROB	High
TCGA-DJ-A1QH-01A-21R-A14Y-07	1	43.1	1.39897	HROB	High
TCGA-DJ-A3V0-01A-11R-A22U-07	1	37.5	1.39994	HROB	High
TCGA-ET-A2N4-01A-12R-A19O-07	1	2.7	1.40173	HROB	High
TCGA-EL-A4K7-01A-11R-A250-07	1	41.7	1.40458	HROB	High
TCGA-J8-A3YE-01A-12R-A23N-07	1	28.2333	1.40564	HROB	High
TCGA-DJ-A3V5-01A-11R-A22U-07	1	19.4667	1.40598	HROB	High
TCGA-DJ-A13L-01A-11R-A220-07	1	10.1	1.40877	HROB	High
TCGA-EM-A2P1-06A-11R-A206-07	2	12.1	1.41079	HROB	High
TCGA-ET-A25L-01A-11R-A16R-07	1	57.3667	1.41148	HROB	High
TCGA-EL-A3ZM-01A-12R-A23N-07	1	36.5333	1.41237	HROB	High
TCGA-DJ-A2Q7-01A-11R-A18C-07	1	35.6	1.4148	HROB	High
TCGA-EM-A2CS-06A-11R-A180-07	1	28.0333	1.41767	HROB	High
TCGA-DJ-A13S-01A-11R-A10U-07	1	8.83333	1.41868	HROB	High
TCGA-FK-A3SH-01A-11R-A22L-07	1	48.7667	1.41929	HROB	High
TCGA-J8-A4HW-01A-11R-A250-07	1	2.63333	1.41962	HROB	High
TCGA-EM-A4FO-01A-11R-A250-07	1	26.7333	1.42042	HROB	High
TCGA-BJ-A0ZH-01A-11R-A10U-07	1	15.3333	1.42239	HROB	High
TCGA-4C-A93U-01A-11R-A39I-07	1	4.3	1.42416	HROB	High
TCGA-DJ-A2Q1-01A-22R-A19O-07	1	38.2667	1.42633	HROB	High
TCGA-DE-A0XZ-01A-11R-A180-07	2	6.8	1.42775	HROB	High
TCGA-DJ-A3V8-01A-11R-A23N-07	1	21.5667	1.42812	HROB	High
TCGA-DE-A4MC-01A-11R-A250-07	2	11.0667	1.42872	HROB	High
TCGA-J8-A3O1-01A-11R-A21D-07	1	27.5667	1.43157	HROB	High
TCGA-H2-A26U-01A-11R-A16R-07	1	17.2333	1.43264	HROB	High
TCGA-L6-A4ET-01A-11R-A250-07	1	22.1333	1.43469	HROB	High
TCGA-FK-A3SE-01A-11R-A22L-07	1	22.3333	1.43654	HROB	High
TCGA-FY-A3ON-01A-11R-A220-07	1	19.8333	1.43876	HROB	High
TCGA-E8-A414-01A-11R-A23N-07	1	31.9333	1.44207	HROB	High
TCGA-EL-A3ZS-01A-12R-A23N-07	1	7.16667	1.44225	HROB	High
TCGA-DJ-A13T-01A-11R-A10U-07	1	56.9667	1.44298	HROB	High
TCGA-DJ-A3V9-01A-11R-A23N-07	1	20.7667	1.44522	HROB	High
TCGA-DJ-A2PV-01A-11R-A19O-07	1	32.4333	1.45074	HROB	High
TCGA-DJ-A2Q4-01A-21R-A18C-07	1	34.4	1.45125	HROB	High
TCGA-KS-A4IB-01A-11R-A250-07	1	85.9	1.45191	HROB	High
TCGA-EL-A3H1-01A-11R-A21D-07	1	50	1.45253	HROB	High
TCGA-ET-A2N0-01A-11R-A18C-07	1	53.3333	1.45255	HROB	High
TCGA-EL-A3D1-01A-11R-A19O-07	1	99.9	1.45439	HROB	High
TCGA-KS-A4I3-01A-11R-A250-07	1	44.3	1.45817	HROB	High
TCGA-BJ-A3EZ-01A-11R-A206-07	1	16.2333	1.46037	HROB	High
TCGA-DJ-A3UK-01A-11R-A22L-07	1	37.4333	1.46489	HROB	High
TCGA-DO-A1JZ-01A-11R-A13Y-07	1	55.6667	1.46704	HROB	High
TCGA-EL-A3GV-01A-11R-A21D-07	1	51.0667	1.47222	HROB	High
TCGA-J8-A3YD-01A-11R-A22U-07	1	32.2667	1.47574	HROB	High
TCGA-FE-A236-01A-11R-A16R-07	1	67.7	1.4763	HROB	High
TCGA-EL-A3N2-01A-11R-A20F-07	1	30.0667	1.47638	HROB	High
TCGA-DJ-A2PT-01A-11R-A18C-07	1	39.3667	1.47924	HROB	High
TCGA-IM-A3EB-01A-11R-A206-07	1	49.6	1.4796	HROB	High
TCGA-DJ-A13V-01A-11R-A10U-07	1	43.7667	1.47978	HROB	High
TCGA-EL-A3GS-01A-11R-A20F-07	1	66.3	1.48039	HROB	High
TCGA-E3-A3E0-01A-11R-A20F-07	1	67.3	1.4819	HROB	High
TCGA-FY-A4B4-01A-11R-A23W-07	1	21.9	1.48222	HROB	High
TCGA-MK-A4N7-01A-11R-A250-07	1	32.9	1.48658	HROB	High
TCGA-DJ-A4UL-01A-11R-A250-07	1	31.3	1.48671	HROB	High
TCGA-ET-A3DR-01A-11R-A19O-07	1	81.7	1.49206	HROB	High
TCGA-DJ-A2Q5-01A-11R-A18C-07	1	38	1.49319	HROB	High
TCGA-ET-A40Q-01A-11R-A23N-07	2	7.26667	1.49346	HROB	High
TCGA-DJ-A3V7-01A-11R-A23N-07	1	23.5333	1.4939	HROB	High
TCGA-DJ-A2PY-01A-11R-A18C-07	1	8.9	1.49593	HROB	High
TCGA-ET-A3BT-01A-11R-A19O-07	2	8.9	1.49651	HROB	High
TCGA-E3-A3DZ-01A-11R-A20F-07	1	47.8667	1.49904	HROB	High
TCGA-EL-A3T3-01A-11R-A22L-07	1	133.9	1.50477	HROB	High
TCGA-EL-A4K9-01A-11R-A250-07	1	48.5	1.50568	HROB	High
TCGA-EM-A22Q-01A-11R-A180-07	1	14.4333	1.50786	HROB	High
TCGA-DJ-A3UQ-01A-11R-A22L-07	1	19.8333	1.51303	HROB	High
TCGA-EM-A3FQ-01A-11R-A21D-07	1	16.4	1.51384	HROB	High
TCGA-E8-A419-01A-11R-A23N-07	1	25.8	1.51772	HROB	High
TCGA-EM-A4FK-01A-11R-A250-07	1	21.6333	1.52114	HROB	High
TCGA-ET-A3BU-01A-11R-A19O-07	1	78.9	1.52167	HROB	High
TCGA-BJ-A2NA-01A-12R-A19O-07	2	4.23333	1.53016	HROB	High
TCGA-DJ-A1QL-01A-11R-A14Y-07	1	17.8333	1.53915	HROB	High
TCGA-EL-A3GY-01A-21R-A206-07	1	102.533	1.53935	HROB	High
TCGA-J8-A4HY-01A-11R-A250-07	1	0.2	1.54455	HROB	High
TCGA-IM-A3ED-01A-11R-A206-07	1	48.0667	1.54476	HROB	High
TCGA-DJ-A3VJ-01A-11R-A23N-07	1	36.9333	1.54554	HROB	High
TCGA-DJ-A2PU-01A-12R-A19O-07	1	34.4333	1.55197	HROB	High
TCGA-ET-A3DS-01A-11R-A19O-07	1	67.7667	1.55222	HROB	High
TCGA-BJ-A0Z5-01A-11R-A10U-07	1	14.9333	1.55341	HROB	High
TCGA-EM-A22O-01A-11R-A180-07	1	44.8	1.55536	HROB	High
TCGA-IM-A420-01A-11R-A23N-07	1	8.33333	1.55628	HROB	High
TCGA-EL-A3T8-01A-21R-A22L-07	1	108.967	1.56011	HROB	High
TCGA-E8-A436-01A-12R-A23W-07	1	15.1667	1.56086	HROB	High
TCGA-ET-A4KN-01A-11R-A250-07	1	33.6333	1.56116	HROB	High
TCGA-DJ-A3V6-01A-11R-A22U-07	1	27.2667	1.56591	HROB	High
TCGA-BJ-A28X-01A-11R-A22L-07	2	16.4667	1.56658	HROB	High
TCGA-EM-A1CS-01A-11R-A13Y-07	1	27.2333	1.56719	HROB	High
TCGA-ET-A25P-01A-11R-A16R-07	1	18.6333	1.57138	HROB	High
TCGA-FY-A3TY-01A-11R-A22U-07	1	23.6333	1.57756	HROB	High
TCGA-ET-A25G-01A-11R-A16R-07	1	83.0667	1.58069	HROB	High
TCGA-EL-A3CT-01A-12R-A206-07	1	61.8	1.58427	HROB	High
TCGA-DJ-A1QN-01A-11R-A14Y-07	1	43.1667	1.58971	HROB	High
TCGA-DJ-A3VM-01A-11R-A23N-07	1	28	1.59393	HROB	High
TCGA-DJ-A3VI-01A-11R-A23N-07	1	3.16667	1.59397	HROB	High
TCGA-DJ-A4V5-01A-11R-A250-07	1	35.8667	1.59581	HROB	High
TCGA-EL-A3H4-01A-11R-A206-07	1	50.4	1.6047	HROB	High
TCGA-DJ-A3UO-01A-11R-A22L-07	2	21.3667	1.61311	HROB	High
TCGA-EM-A3SU-06A-11R-A22U-07	1	30.3667	1.61652	HROB	High
TCGA-EL-A4K4-01A-11R-A250-07	1	54.1	1.61825	HROB	High
TCGA-BJ-A4O9-01A-11R-A250-07	1	23.8	1.62196	HROB	High
TCGA-EL-A4KG-01A-11R-A250-07	1	24.6333	1.62407	HROB	High
TCGA-ET-A25O-01A-11R-A16R-07	1	66.2	1.62439	HROB	High
TCGA-ET-A40T-01A-11R-A23N-07	1	38	1.62756	HROB	High
TCGA-DE-A69J-01A-21R-A39I-07	1	14.9	1.63221	HROB	High
TCGA-ET-A25M-01A-11R-A16R-07	1	61.0333	1.64207	HROB	High
TCGA-ET-A25K-01A-11R-A16R-07	1	71.4	1.64381	HROB	High
TCGA-EM-A2CN-01A-11R-A19O-07	1	23.8333	1.64505	HROB	High
TCGA-ET-A39R-01A-11R-A19O-07	1	95.4333	1.64606	HROB	High
TCGA-EL-A3N3-01A-11R-A20F-07	1	180.767	1.65002	HROB	High
TCGA-J8-A3YH-01A-11R-A22U-07	1	5.83333	1.65398	HROB	High
TCGA-BJ-A0Z2-01A-11R-A10U-07	2	5.26667	1.66656	HROB	High
TCGA-E8-A2EA-01A-11R-A180-07	1	36.1667	1.66778	HROB	High
TCGA-EL-A4JZ-01A-11R-A250-07	1	61.8667	1.67259	HROB	High
TCGA-BJ-A290-01A-11R-A180-07	2	10.9667	1.67323	HROB	High
TCGA-E8-A434-01A-11R-A23N-07	1	31.7667	1.68234	HROB	High
TCGA-FY-A3I4-01A-11R-A21D-07	1	18.0667	1.6835	HROB	High
TCGA-ET-A39J-01A-11R-A19O-07	1	107.567	1.68925	HROB	High
TCGA-H2-A2K9-01A-11R-A180-07	1	21.9667	1.69104	HROB	High
TCGA-L6-A4EQ-01A-11R-A250-07	1	40.9333	1.69866	HROB	High
TCGA-EL-A3CY-01A-11R-A19O-07	1	4.23333	1.69978	HROB	High
TCGA-BJ-A28W-01A-11R-A32Y-07	1	11.4667	1.72185	HROB	High
TCGA-EL-A3T1-01A-11R-A22L-07	1	131.367	1.72859	HROB	High
TCGA-EL-A3T7-01A-11R-A22L-07	1	41.8667	1.73065	HROB	High
TCGA-EM-A4FM-01A-11R-A250-07	1	5.4	1.73347	HROB	High
TCGA-EL-A3CV-01A-11R-A19O-07	1	38.4667	1.73706	HROB	High
TCGA-ET-A39N-01A-11R-A19O-07	1	125.033	1.74095	HROB	High
TCGA-EL-A3ZG-01A-11R-A23N-07	1	90.8	1.74635	HROB	High
TCGA-EL-A3CL-01A-11R-A19O-07	1	32.1	1.74823	HROB	High
TCGA-ET-A3DO-01A-11R-A19O-07	2	19	1.75711	HROB	High
TCGA-EL-A3T6-01A-11R-A220-07	1	99.6	1.75768	HROB	High
TCGA-E3-A3E2-01A-11R-A20F-07	1	64.0667	1.75878	HROB	High
TCGA-DJ-A4V2-01A-11R-A250-07	1	3.16667	1.75999	HROB	High
TCGA-DJ-A2PO-01A-21R-A19O-07	1	8.1	1.77501	HROB	High
TCGA-KS-A41F-01A-11R-A23N-07	1	145.567	1.77757	HROB	High
TCGA-IM-A3U3-01A-11R-A22L-07	1	17.1333	1.78803	HROB	High
TCGA-DO-A1K0-01A-11R-A13Y-07	2	19.2333	1.78959	HROB	High
TCGA-MK-A4N6-01A-11R-A250-07	1	36.6	1.79147	HROB	High
TCGA-DJ-A1QO-01A-11R-A14Y-07	2	35.4	1.79287	HROB	High
TCGA-DE-A4MD-06A-11R-A250-07	2	8.9	1.79357	HROB	High
TCGA-E8-A432-01A-11R-A23N-07	2	24	1.7965	HROB	High
TCGA-ET-A3BX-01A-11R-A19O-07	1	53.2	1.79711	HROB	High
TCGA-BJ-A3PR-01A-11R-A220-07	1	36.9	1.80176	HROB	High
TCGA-EL-A3T9-01A-21R-A22L-07	2	5.8	1.8144	HROB	High
TCGA-BJ-A0Z9-01A-11R-A10U-07	1	41.9	1.82457	HROB	High
TCGA-FE-A237-01A-11R-A16R-07	2	16.4	1.83863	HROB	High
TCGA-FE-A22Z-01A-11R-A16R-07	2	40.5	1.83946	HROB	High
TCGA-KS-A4I1-01A-11R-A250-07	1	27.0667	1.83988	HROB	High
TCGA-DO-A2HM-01B-11R-A22L-07	1	2.36667	1.86325	HROB	High
TCGA-DJ-A1QQ-01A-11R-A14Y-07	1	17.8	1.87095	HROB	High
TCGA-BJ-A45I-01A-11R-A23W-07	2	3.66667	1.87312	HROB	High
TCGA-EL-A4JW-01A-11R-A250-07	1	35.2	1.87581	HROB	High
TCGA-FY-A40M-01A-11R-A23N-07	1	22.8	1.87593	HROB	High
TCGA-EM-A1CU-01A-11R-A13Y-07	1	21.2	1.90611	HROB	High
TCGA-GE-A2C6-01A-11R-A16R-07	1	12.7	1.90869	HROB	High
TCGA-ET-A3BP-01A-21R-A19O-07	1	80.2	1.90879	HROB	High
TCGA-J8-A4HW-06A-11R-A250-07	1	2.63333	1.93154	HROB	High
TCGA-FE-A239-01A-11R-A16R-07	2	31.1	1.9385	HROB	High
TCGA-FY-A4B3-01A-11R-A23W-07	1	14.2333	1.9536	HROB	High
TCGA-EL-A3MY-01A-11R-A21D-07	2	17.7667	1.95617	HROB	High
TCGA-FE-A238-01A-11R-A16R-07	2	14.3667	1.95997	HROB	High
TCGA-J8-A3YF-01A-12R-A23N-07	1	25.0333	1.98728	HROB	High
TCGA-EL-A3GX-01A-11R-A206-07	2	14.6333	1.99639	HROB	High
TCGA-DJ-A3VD-01A-11R-A23N-07	1	41.2667	2.00469	HROB	High
TCGA-J8-A3YG-01A-11R-A22U-07	1	22.6	2.00613	HROB	High
TCGA-DE-A7U5-01A-11R-A39I-07	1	2.8	2.01139	HROB	High
TCGA-ET-A3BV-01A-11R-A19O-07	2	40.1333	2.01352	HROB	High
TCGA-DJ-A2Q9-01A-21R-A18C-07	1	36.4	2.07723	HROB	High
TCGA-BJ-A4O8-01A-11R-A250-07	1	19.7	2.08905	HROB	High
TCGA-E8-A418-01A-11R-A23N-07	1	3.06667	2.12438	HROB	High
TCGA-FE-A231-01A-11R-A14Y-07	1	32.0333	2.13687	HROB	High
TCGA-E8-A2JQ-01A-11R-A180-07	1	11.8667	2.14987	HROB	High
TCGA-EL-A3MX-01A-11R-A21D-07	2	56.9333	2.42653	HROB	High
TCGA-EL-A3CX-01A-11R-A19O-07	1	108.1	2.4736	HROB	High
TCGA-EL-A4KI-01A-11R-A250-07	2	8.83333	2.59884	HROB	High

[truncated: 5 more sheets: CHOL, DLBC, LGG, KICH, MESO]
