# Supplementary material for: Pan-Cancer Analysis Identified Homologous Recombination Factor With OB-Fold (HROB) as a Potential Biomarker for Various Tumor Types
Source: Front Genet. 2022 Jul 12;13:904060. doi: 10.3389/fgene.2022.904060 (PMC9315351; doi:10.3389/fgene.2022.904060)
Supplement: Supplementary file 4 [file Table1.XLSX]

## Sheet: ACC
sample_id	event	time	expr	gene	group
TCGA-OR-A5L9-01A-11R-A29S-07	1	29.0333	0.300096	HROB	Low
TCGA-OR-A5L3-01A-11R-A29S-07	1	154.267	0.331607	HROB	Low
TCGA-OR-A5LA-01A-11R-A29S-07	1	23.9667	0.408075	HROB	Low
TCGA-OR-A5K3-01A-11R-A29S-07	1	115.5	0.473948	HROB	Low
TCGA-OR-A5LN-01A-11R-A29S-07	1	78.0667	0.496256	HROB	Low
TCGA-OR-A5JX-01A-11R-A29S-07	1	31.6667	0.628561	HROB	Low
TCGA-PA-A5YG-01A-11R-A29S-07	1	25.2	0.632274	HROB	Low
TCGA-OR-A5K8-01A-11R-A29S-07	1	24.9667	0.676333	HROB	Low
TCGA-OR-A5JI-01A-11R-A29S-07	1	77.7	0.677236	HROB	Low
TCGA-OR-A5JW-01A-11R-A29S-07	1	73.4	0.678084	HROB	Low
TCGA-OR-A5JK-01A-11R-A29S-07	1	49.9	0.689678	HROB	Low
TCGA-OR-A5LS-01A-11R-A29S-07	1	36.5333	0.689721	HROB	Low
TCGA-OR-A5LK-01A-11R-A29S-07	1	91.3333	0.708351	HROB	Low
TCGA-OR-A5J6-01A-31R-A29S-07	1	90.1	0.717986	HROB	Low
TCGA-OR-A5J3-01A-11R-A29S-07	1	69.7	0.752962	HROB	Low
TCGA-OR-A5L5-01A-11R-A29S-07	1	43.9	0.755453	HROB	Low
TCGA-OR-A5LG-01A-11R-A29S-07	1	52.9667	0.850972	HROB	Low
TCGA-OR-A5LL-01A-11R-A29S-07	2	53.7667	0.90724	HROB	Low
TCGA-OR-A5K6-01A-11R-A29S-07	1	49.7667	0.967063	HROB	Low
TCGA-OR-A5JV-01A-11R-A29S-07	1	67.4333	0.972396	HROB	Low
TCGA-OR-A5KU-01A-11R-A29S-07	1	155.767	0.998176	HROB	Low
TCGA-OR-A5LP-01A-11R-A29S-07	1	61.9	1.04248	HROB	Low
TCGA-OR-A5KT-01A-11R-A29S-07	1	96.5	1.05104	HROB	Low
TCGA-PK-A5H9-01A-11R-A29S-07	1	20.5333	1.08011	HROB	Low
TCGA-OR-A5JF-01A-11R-A29S-07	1	67.1667	1.14147	HROB	Low
TCGA-OR-A5JD-01A-11R-A29S-07	1	101.267	1.15401	HROB	Low
TCGA-OR-A5LR-01A-11R-A29S-07	1	28.4333	1.26068	HROB	Low
TCGA-OR-A5JR-01A-11R-A29S-07	1	122.933	1.26575	HROB	Low
TCGA-OR-A5L6-01A-11R-A29S-07	1	28.7	1.2807	HROB	Low
TCGA-OR-A5JO-01A-11R-A29S-07	1	39.8	1.32702	HROB	Low
TCGA-OR-A5J5-01A-11R-A29S-07	2	12.1667	1.3275	HROB	Low
TCGA-OR-A5K1-01A-11R-A29S-07	1	109.633	1.37433	HROB	Low
TCGA-OR-A5LB-01A-11R-A29S-07	2	40.1333	1.4185	HROB	Low
TCGA-OR-A5JT-01A-11R-A29S-07	1	30.2333	1.45054	HROB	Low
TCGA-OR-A5JL-01A-11R-A29S-07	1	68.5333	1.45883	HROB	Low
TCGA-OR-A5LD-01A-11R-A29S-07	2	39.9	1.45979	HROB	Low
TCGA-OR-A5J2-01A-11R-A29S-07	2	55.9	1.46691	HROB	Low
TCGA-OR-A5LH-01A-11R-A29S-07	2	79.5	1.48406	HROB	Low
TCGA-OR-A5J1-01A-11R-A29S-07	2	45.1667	1.53358	HROB	Low
TCGA-OR-A5LM-01A-11R-A29S-07	1	61.9333	1.55423	HROB	High
TCGA-OU-A5PI-01A-12R-A29S-07	1	39.0333	1.58514	HROB	High
TCGA-OR-A5L4-01A-11R-A29S-07	1	32.2333	1.62178	HROB	High
TCGA-OR-A5L8-01A-11R-A29S-07	1	29.5	1.68643	HROB	High
TCGA-OR-A5LO-01A-11R-A29S-07	2	80.1667	1.75856	HROB	High
TCGA-OR-A5K9-01A-11R-A29S-07	2	11.4667	1.77097	HROB	High
TCGA-OR-A5JJ-01A-11R-A29S-07	2	16.3333	1.79641	HROB	High
TCGA-OR-A5JZ-01A-11R-A29S-07	1	27.4	1.84198	HROB	High
TCGA-OR-A5JG-01A-11R-A29S-07	2	18.0333	1.84311	HROB	High
TCGA-P6-A5OF-01A-11R-A29S-07	2	6.9	1.85233	HROB	High
TCGA-PK-A5HA-01A-11R-A29S-07	1	40.0333	1.92247	HROB	High
TCGA-OR-A5LJ-01A-11R-A29S-07	2	36.8333	1.97425	HROB	High
TCGA-OR-A5LT-01A-11R-A29S-07	1	18.3	1.99587	HROB	High
TCGA-OR-A5JC-01A-11R-A29S-07	2	58.3333	2.00025	HROB	High
TCGA-OR-A5JS-01A-11R-A29S-07	1	12.7667	2.04844	HROB	High
TCGA-OR-A5J7-01A-11R-A29S-07	2	16.3333	2.06956	HROB	High
TCGA-OR-A5KW-01A-11R-A29S-07	1	69.2	2.08688	HROB	High
TCGA-OR-A5KO-01A-11R-A29S-07	1	47.1333	2.0903	HROB	High
TCGA-OR-A5JQ-01A-11R-A29S-07	1	36.7667	2.09675	HROB	High
TCGA-OR-A5KV-01A-11R-A29S-07	1	129.267	2.11556	HROB	High
TCGA-OR-A5JP-01A-11R-A29S-07	1	15.4667	2.21029	HROB	High
TCGA-OR-A5LE-01A-11R-A29S-07	2	22.0667	2.39908	HROB	High
TCGA-OR-A5K4-01A-11R-A29S-07	1	36.0667	2.49678	HROB	High
TCGA-OR-A5KY-01A-11R-A29S-07	2	13.0333	2.49764	HROB	High
TCGA-OR-A5K0-01A-11R-A29S-07	1	34.3	2.63087	HROB	High
TCGA-PK-A5H8-01A-11R-A29S-07	1	120.767	2.63494	HROB	High
TCGA-OR-A5J9-01A-11R-A29S-07	1	45.0667	2.65169	HROB	High
TCGA-OR-A5JE-01A-11R-A29S-07	2	70.1667	2.68762	HROB	High
TCGA-PK-A5HB-01A-11R-A29S-07	1	43.1	2.69699	HROB	High
TCGA-OR-A5K2-01A-11R-A29S-07	2	33.1333	2.7915	HROB	High
TCGA-OR-A5LC-01A-11R-A29S-07	2	5.3	2.89411	HROB	High
TCGA-OR-A5JY-01A-31R-A29S-07	2	18.4	3.02057	HROB	High
TCGA-P6-A5OG-01A-22R-A29S-07	2	12.7667	3.11947	HROB	High
TCGA-OR-A5K5-01A-11R-A29S-07	2	16.6	3.12235	HROB	High
TCGA-OR-A5JA-01A-11R-A29S-07	2	30.7333	3.23487	HROB	High
TCGA-OR-A5J8-01A-11R-A29S-07	2	19.3	3.35855	HROB	High
TCGA-OR-A5KZ-01A-11R-A29S-07	2	4.16667	3.64016	HROB	High
TCGA-OR-A5JB-01A-11R-A29S-07	2	18.3667	3.67376	HROB	High
TCGA-OR-A5JM-01A-11R-A29S-07	2	18.7333	4.1747	HROB	High
TCGA-OR-A5KX-01A-11R-A29S-07	1	45.4667	4.19384	HROB	High

## Sheet: BLCA
sample_id	event	time	expr	gene	group
TCGA-CF-A9FM-01A-11R-A38B-07	1	13.2667	0.930325	HROB	Low
TCGA-CF-A47Y-01A-11R-A23W-07	1	12.4333	1.0081	HROB	Low
TCGA-E7-A6MF-01A-12R-A32O-07	1	25	1.17609	HROB	Low
TCGA-CF-A47X-01A-31R-A23W-07	1	12.8	1.18812	HROB	Low
TCGA-FD-A6TI-01A-11R-A32O-07	2	9.8	1.25087	HROB	Low
TCGA-XF-AAN8-01A-11R-A42T-07	2	3.93333	1.25361	HROB	Low
TCGA-CF-A47S-01A-11R-A23W-07	1	11.1	1.25936	HROB	Low
TCGA-E7-A678-01A-11R-A30C-07	1	26.6	1.26916	HROB	Low
TCGA-K4-A4AB-01B-12R-A28M-07	1	2.8	1.30384	HROB	Low
TCGA-G2-A2EC-01A-11R-A180-07	2	23.2	1.35463	HROB	Low
TCGA-ZF-A9R5-01A-12R-A42T-07	1	36.3333	1.35814	HROB	Low
TCGA-ZF-A9R9-01A-11R-A38B-07	2	28.8	1.48155	HROB	Low
TCGA-DK-A3IK-01A-32R-A21D-07	2	4.86667	1.50284	HROB	Low
TCGA-DK-A3IQ-01A-31R-A32Y-07	2	17.9667	1.54024	HROB	Low
TCGA-CF-A5U8-01A-11R-A28M-07	1	13.3	1.56958	HROB	Low
TCGA-E7-A3Y1-01A-11R-A22U-07	1	5.43333	1.63444	HROB	Low
TCGA-CF-A3MI-01A-11R-A20F-07	1	12.3333	1.69769	HROB	Low
TCGA-CU-A0YO-01A-11R-A10U-07	2	4.96667	1.70128	HROB	Low
TCGA-XF-A9SH-01A-11R-A39I-07	2	65.7	1.71477	HROB	Low
TCGA-FD-A43S-01A-21R-A23W-07	1	15.1667	1.71957	HROB	Low
TCGA-LT-A8JT-01A-11R-A36F-07	1	21.3667	1.73208	HROB	Low
TCGA-G2-A2EK-01A-22R-A18C-07	1	16.1667	1.74695	HROB	Low
TCGA-UY-A9PF-01A-11R-A38B-07	1	3.9	1.77354	HROB	Low
TCGA-UY-A8OD-01A-11R-A36F-07	1	114.4	1.80101	HROB	Low
TCGA-H4-A2HO-01A-11R-A180-07	1	1.53333	1.80606	HROB	Low
TCGA-DK-A6B0-01A-11R-A31N-07	1	77.6667	1.8098	HROB	Low
TCGA-SY-A9G0-01A-12R-A38B-07	2	33.6	1.86879	HROB	Low
TCGA-FJ-A3Z7-01A-12R-A23N-07	1	31.5	1.88641	HROB	Low
TCGA-G2-A3IE-01A-11R-A20F-07	2	20.4	1.89105	HROB	Low
TCGA-E7-A8O7-01A-11R-A36F-07	1	15.5333	1.89353	HROB	Low
TCGA-DK-A6B6-01A-11R-A30C-07	1	37.1667	1.93377	HROB	Low
TCGA-DK-A1AA-01A-11R-A13Y-07	1	19.2667	1.95765	HROB	Low
TCGA-E7-A519-01A-11R-A26T-07	1	16.9333	2.00983	HROB	Low
TCGA-4Z-AA83-01A-11R-A39I-07	1	67.4667	2.01996	HROB	Low
TCGA-E7-A4XJ-01A-11R-A26T-07	2	2.26667	2.029	HROB	Low
TCGA-BT-A20T-01A-11R-A14Y-07	2	15.1	2.0318	HROB	Low
TCGA-FD-A3SL-01A-21R-A22U-07	2	23.7333	2.05695	HROB	Low
TCGA-FD-A3SQ-01A-21R-A22U-07	2	47.4333	2.07402	HROB	Low
TCGA-GD-A3OP-01A-21R-A220-07	1	2.13333	2.08897	HROB	Low
TCGA-FD-A3SM-01A-11R-A22U-07	2	18.2333	2.09522	HROB	Low
TCGA-ZF-A9R3-01A-11R-A38B-07	2	31.6333	2.12069	HROB	Low
TCGA-XF-AAMJ-01A-11R-A42T-07	2	55.6667	2.12162	HROB	Low
TCGA-CF-A47V-01A-11R-A23W-07	1	12.6333	2.14123	HROB	Low
TCGA-FD-A5BS-01A-21R-A26T-07	1	54.6333	2.17382	HROB	Low
TCGA-FT-A3EE-01A-11R-A206-07	2	3.3	2.19852	HROB	Low
TCGA-XF-AAN3-01A-11R-A42T-07	1	87.5	2.20646	HROB	Low
TCGA-DK-A1AB-01A-11R-A13Y-07	2	16.9333	2.21107	HROB	Low
TCGA-E7-A8O8-01A-11R-A36F-07	1	0.433333	2.22832	HROB	Low
TCGA-BT-A20Q-01A-11R-A14Y-07	2	19.7667	2.24115	HROB	Low
TCGA-CF-A9FL-01A-11R-A38B-07	2	18.8333	2.29373	HROB	Low
TCGA-K4-A83P-01A-11R-A352-07	1	16.5	2.30951	HROB	Low
TCGA-5N-A9KM-01A-11R-A42T-07	2	17.6667	2.31339	HROB	Low
TCGA-CF-A27C-01A-11R-A16R-07	1	14.1667	2.33051	HROB	Low
TCGA-FD-A5BX-01A-11R-A26T-07	2	5.76667	2.33816	HROB	Low
TCGA-XF-AAN4-01A-11R-A42T-07	2	27.4333	2.34504	HROB	Low
TCGA-4Z-AA7N-01A-11R-A39I-07	2	45.5667	2.34611	HROB	Low
TCGA-DK-A2I1-01A-11R-A180-07	1	18.2	2.35167	HROB	Low
TCGA-CF-A47W-01A-11R-A23W-07	1	12.2667	2.35422	HROB	Low
TCGA-FD-A5BR-01A-11R-A26T-07	1	27.1	2.3631	HROB	Low
TCGA-FD-A43N-01A-11R-A23W-07	1	23.3	2.38394	HROB	Low
TCGA-XF-A9SL-01A-11R-A39I-07	2	67.3333	2.38434	HROB	Low
TCGA-CF-A47T-01A-11R-A23W-07	2	12.8333	2.40442	HROB	Low
TCGA-DK-A6AW-01A-11R-A30C-07	1	54.0333	2.43486	HROB	Low
TCGA-4Z-AA7Q-01A-11R-A39I-07	2	17	2.46449	HROB	Low
TCGA-E7-A6MD-01A-41R-A352-07	1	4.3	2.46951	HROB	Low
TCGA-BT-A20X-01A-11R-A16R-07	2	8.36667	2.49878	HROB	Low
TCGA-BL-A0C8-01A-11R-A277-07	1	40.6333	2.53108	HROB	Low
TCGA-E7-A5KF-01A-11R-A28M-07	1	0.666667	2.55416	HROB	Low
TCGA-FD-A43X-01A-11R-A23W-07	1	3.66667	2.55814	HROB	Low
TCGA-ZF-AA5P-01A-11R-A39I-07	1	12.4	2.56514	HROB	Low
TCGA-DK-A2HX-01A-12R-A18C-07	2	47.3333	2.56582	HROB	Low
TCGA-ZF-AA4U-01A-11R-A38B-07	2	8.73333	2.56674	HROB	Low
TCGA-UY-A9PA-01A-11R-A38B-07	1	35.7333	2.57433	HROB	Low
TCGA-FD-A62O-01A-11R-A30C-07	2	7.2	2.58268	HROB	Low
TCGA-XF-A8HI-01A-11R-A38B-07	2	18.1333	2.58704	HROB	Low
TCGA-XF-A9SW-01A-11R-A42T-07	2	12.0667	2.60162	HROB	Low
TCGA-4Z-AA89-01A-11R-A39I-07	1	34.3	2.60533	HROB	Low
TCGA-KQ-A41R-01A-21R-A352-07	1	45	2.61405	HROB	Low
TCGA-DK-A1A7-01A-11R-A13Y-07	1	18.6667	2.65035	HROB	Low
TCGA-GD-A2C5-01A-12R-A180-07	1	27.0667	2.69292	HROB	Low
TCGA-FD-A5BT-01A-11R-A26T-07	2	10.9333	2.69512	HROB	Low
TCGA-ZF-AA52-01A-12R-A39I-07	2	35.9	2.71499	HROB	Low
TCGA-CF-A9FF-01A-11R-A38B-07	1	12.0333	2.72412	HROB	Low
TCGA-BL-A13J-01A-11R-A277-07	2	2.7	2.72786	HROB	Low
TCGA-2F-A9KR-01A-11R-A38B-07	2	106.1	2.72825	HROB	Low
TCGA-GC-A6I1-01A-12R-A31N-07	2	9.06667	2.72849	HROB	Low
TCGA-DK-A1AG-01A-11R-A13Y-07	1	15.8333	2.73837	HROB	Low
TCGA-FD-A43U-01A-11R-A23W-07	1	21.2	2.7397	HROB	Low
TCGA-CF-A3MF-01A-12R-A21D-07	1	12.7667	2.75025	HROB	Low
TCGA-DK-A3IL-01A-11R-A20F-07	2	13.7667	2.75181	HROB	Low
TCGA-XF-AAMY-01A-11R-A42T-07	1	100.367	2.75513	HROB	Low
TCGA-DK-A1AF-01A-11R-A13Y-07	1	17.8667	2.75593	HROB	Low
TCGA-KQ-A41N-01A-11R-A33J-07	1	53.4667	2.7613	HROB	Low
TCGA-GV-A3QK-01B-11R-A23N-07	1	27.7333	2.7631	HROB	Low
TCGA-CF-A3MH-01A-11R-A20F-07	1	13.2667	2.78132	HROB	Low
TCGA-YC-A8S6-01A-31R-A38B-07	1	9.76667	2.78229	HROB	Low
TCGA-XF-AAME-01A-12R-A42T-07	2	94.2667	2.79929	HROB	Low
TCGA-BL-A0C8-01B-04R-A277-07	1	40.6333	2.80498	HROB	Low
TCGA-UY-A9PD-01A-11R-A38B-07	1	18.0667	2.80533	HROB	Low
TCGA-GU-AATO-01A-11R-A39I-07	2	10.8	2.80558	HROB	Low
TCGA-XF-A9SV-01A-21R-A42T-07	2	12.9333	2.81382	HROB	Low
TCGA-CU-A72E-01A-12R-A33J-07	2	13.7667	2.83976	HROB	Low
TCGA-BT-A20R-01A-12R-A16R-07	2	5.13333	2.84427	HROB	Low
TCGA-CF-A8HY-01A-11R-A36F-07	1	11.5	2.88209	HROB	Low
TCGA-UY-A8OC-01A-11R-A36F-07	2	3.06667	2.88617	HROB	Low
TCGA-BL-A0C8-01A-11R-A10U-07	1	40.6333	2.9143	HROB	Low
TCGA-UY-A78O-01A-12R-A33J-07	1	77.0667	2.94396	HROB	Low
TCGA-GU-A42R-01A-11R-A23N-07	2	19.2333	2.94485	HROB	Low
TCGA-DK-A6AV-01A-12R-A30C-07	1	65.0667	2.94727	HROB	Low
TCGA-E7-A7DU-01A-11R-A32O-07	1	0.933333	2.95071	HROB	Low
TCGA-FD-A5BZ-01A-11R-A28M-07	2	27.8333	2.97385	HROB	Low
TCGA-XF-A9SU-01A-31R-A39I-07	2	6.06667	2.97475	HROB	Low
TCGA-XF-A8HF-01A-11R-A36F-07	2	98.4667	2.97946	HROB	Low
TCGA-CF-A8HX-01A-11R-A36F-07	1	11.5	2.97946	HROB	Low
TCGA-BL-A5ZZ-01A-31R-A30C-07	1	12.5667	2.98367	HROB	Low
TCGA-ZF-A9R7-01A-11R-A38B-07	1	22.1667	2.98474	HROB	Low
TCGA-KQ-A41O-01A-12R-A352-07	1	51.2667	2.98548	HROB	Low
TCGA-DK-A3IU-01A-11R-A20F-07	2	23.5333	2.99326	HROB	Low
TCGA-XF-A9SK-01A-11R-A42T-07	2	16.2	2.99981	HROB	Low
TCGA-5N-A9KI-01A-31R-A42T-07	2	2.53333	3.00817	HROB	Low
TCGA-K4-A6FZ-01A-11R-A31N-07	1	1.83333	3.00838	HROB	Low
TCGA-DK-A3WW-01A-22R-A23N-07	1	21.1	3.01209	HROB	Low
TCGA-FD-A62N-01A-11R-A30C-07	1	2.73333	3.01484	HROB	Low
TCGA-E7-A7PW-01A-11R-A352-07	1	13.8667	3.03249	HROB	Low
TCGA-ZF-A9R0-01A-11R-A38B-07	2	22.6667	3.04645	HROB	Low
TCGA-CF-A5UA-01A-11R-A28M-07	1	12.1667	3.05182	HROB	Low
TCGA-FJ-A3Z9-01A-11R-A26T-07	2	12.8333	3.06753	HROB	Low
TCGA-GC-A3OO-01A-11R-A22U-07	1	16.0333	3.07603	HROB	Low
TCGA-GU-A763-01A-11R-A32O-07	1	33.2333	3.08358	HROB	Low
TCGA-XF-A9SZ-01A-11R-A39I-07	2	28.6333	3.08374	HROB	Low
TCGA-ZF-A9RL-01A-11R-A38B-07	1	90.1	3.09622	HROB	Low
TCGA-GD-A76B-01A-11R-A32O-07	1	7.46667	3.09827	HROB	Low
TCGA-4Z-AA7Y-01A-11R-A39I-07	1	50.7333	3.11792	HROB	Low
TCGA-ZF-AA4X-01A-11R-A38B-07	1	68.1333	3.12358	HROB	Low
TCGA-FD-A6TA-01A-12R-A33J-07	1	63.7333	3.12979	HROB	Low
TCGA-KQ-A41P-01A-12R-A33J-07	1	36.4667	3.14042	HROB	Low
TCGA-ZF-AA4R-01A-11R-A38B-07	2	34.5333	3.14158	HROB	Low
TCGA-YF-AA3L-01A-11R-A38B-07	1	12.1333	3.15424	HROB	Low
TCGA-MV-A51V-01A-11R-A26T-07	1	13.6667	3.15817	HROB	Low
TCGA-FD-A5BU-01A-31R-A26T-07	1	19.6	3.15939	HROB	Low
TCGA-LC-A66R-01A-41R-A30C-07	1	15.5333	3.16019	HROB	Low
TCGA-XF-AAMR-01A-31R-A42T-07	1	93	3.16025	HROB	Low
TCGA-G2-A2EJ-01A-11R-A180-07	1	48.6667	3.17416	HROB	Low
TCGA-K4-A5RJ-01A-11R-A28M-07	1	17.9667	3.17675	HROB	Low
TCGA-K4-A3WU-01B-11R-A23N-07	1	3.5	3.17744	HROB	Low
TCGA-XF-A9SP-01A-11R-A39I-07	2	15.1333	3.19205	HROB	Low
TCGA-GC-A3YS-01A-11R-A23N-07	1	25.2667	3.19496	HROB	Low
TCGA-FD-A3B8-01A-31R-A20F-07	1	12.8	3.19662	HROB	Low
TCGA-4Z-AA87-01A-11R-A39I-07	1	48.4667	3.19868	HROB	Low
TCGA-FD-A3SN-01A-12R-A22U-07	1	29.5667	3.19903	HROB	Low
TCGA-GV-A3QG-01A-11R-A220-07	2		3.20033	HROB	Low
TCGA-UY-A9PB-01A-11R-A38B-07	1	29.9667	3.20223	HROB	Low
TCGA-DK-AA6M-01A-11R-A39I-07	1	52.7333	3.20253	HROB	Low
TCGA-K4-A3WS-01A-11R-A22U-07	1	25.3667	3.20497	HROB	Low
TCGA-UY-A78M-01A-21R-A352-07	2	23	3.20863	HROB	Low
TCGA-DK-AA71-01A-31R-A39I-07	1	13.8333	3.21427	HROB	Low
TCGA-DK-A1AE-01A-11R-A13Y-07	1	16.3667	3.21788	HROB	Low
TCGA-DK-AA76-01A-11R-A39I-07	1	12.2	3.22163	HROB	Low
TCGA-E7-A7XN-01A-11R-A352-07	1	14.2667	3.22353	HROB	Low
TCGA-ZF-A9R4-01A-11R-A38B-07	1	30.7	3.23884	HROB	Low
TCGA-G2-AA3D-01A-11R-A39I-07	1	71.3	3.23995	HROB	Low
TCGA-DK-A2I4-01A-11R-A21D-07	1	144.767	3.24265	HROB	Low
TCGA-GC-A3RC-01A-11R-A22U-07	1	16.1333	3.24952	HROB	Low
TCGA-DK-AA74-01A-11R-A39I-07	1	56.9333	3.25244	HROB	Low
TCGA-GV-A3JW-01A-11R-A20F-07	1	21.6333	3.26341	HROB	Low
TCGA-KQ-A41S-01A-12R-A33J-07	1	1.16667	3.26365	HROB	Low
TCGA-XF-A9T4-01A-11R-A39I-07	2	16.5	3.26489	HROB	Low
TCGA-CF-A1HR-01A-11R-A13Y-07	1	12.9667	3.26759	HROB	Low
TCGA-ZF-AA53-01A-11R-A39I-07	1	58.7	3.26866	HROB	Low
TCGA-ZF-A9R2-01A-11R-A39I-07	1	21.4	3.27132	HROB	Low
TCGA-CU-A3KJ-01A-11R-A21D-07	1	18.7333	3.27164	HROB	Low
TCGA-CU-A0YN-01A-21R-A10U-07	2	13.1	3.27263	HROB	Low
TCGA-FJ-A3ZE-01A-11R-A23N-07	2	10.8	3.27775	HROB	Low
TCGA-FD-A6TE-01A-12R-A33J-07	1	12.5333	3.27946	HROB	Low
TCGA-BL-A13I-01B-04R-A277-07	2	7.43333	3.27979	HROB	Low
TCGA-DK-A3IV-01A-22R-A21D-07	2	9.8	3.28076	HROB	Low
TCGA-4Z-AA86-01A-11R-A39I-07	2	10.3667	3.28132	HROB	Low
TCGA-C4-A0F6-01A-11R-A10U-07	1	23.3333	3.2826	HROB	Low
TCGA-FD-A6TK-01A-42R-A33J-07	1	11	3.29178	HROB	Low
TCGA-BT-A42E-01A-11R-A23W-07	1	36.9333	3.29202	HROB	Low
TCGA-GC-A3RD-01A-12R-A22U-07	1	14.2667	3.29952	HROB	Low
TCGA-GU-A764-01A-11R-A352-07	1	20.3333	3.30234	HROB	Low
TCGA-ZF-A9RD-01A-11R-A42T-07	2	13.6	3.30745	HROB	Low
TCGA-E7-A3X6-01A-12R-A22U-07	2	30.1333	3.31306	HROB	Low
TCGA-YC-A89H-01A-11R-A36F-07	1	19.1	3.31309	HROB	Low
TCGA-DK-A3X1-01A-12R-A22U-07	1	66.9667	3.31435	HROB	Low
TCGA-FD-A3N5-01A-11R-A21D-07	2	22.8333	3.31859	HROB	Low
TCGA-DK-AA6S-01A-21R-A39I-07	1	168.333	3.31908	HROB	Low
TCGA-YC-A9TC-01A-22R-A39I-07	2	0.666667	3.32128	HROB	Low
TCGA-E5-A4U1-01A-11R-A31N-07	1	39.3667	3.32475	HROB	Low
TCGA-E7-A97Q-01A-11R-A38B-07	2	8.2	3.33452	HROB	Low
TCGA-CU-A0YR-01A-12R-A10U-07	2	15.3333	3.3382	HROB	Low
TCGA-FD-A6TC-01A-21R-A33J-07	1	6.23333	3.33918	HROB	Low
TCGA-2F-A9KQ-01A-11R-A38B-07	1	96.2	3.34672	HROB	Low
TCGA-DK-A1A5-01A-11R-A13Y-07	2	2.16667	3.35061	HROB	Low
TCGA-DK-AA6P-01A-11R-A39I-07	1	15.2333	3.35087	HROB	Low
TCGA-XF-AAN0-01A-11R-A42T-07	2	57.2667	3.35113	HROB	Low
TCGA-BL-A13J-01B-04R-A277-07	2	2.7	3.35977	HROB	Low
TCGA-ZF-A9RM-01A-11R-A38B-07	1	48.5	3.36114	HROB	Low
TCGA-DK-A6B2-01A-11R-A30C-07	1	15.9	3.37683	HROB	Low
TCGA-BT-A42F-01A-11R-A23W-07	1	28.8	3.38095	HROB	Low
TCGA-DK-AA6X-01A-12R-A42T-07	1	15.5667	3.38157	HROB	Low
TCGA-G2-AA3F-01A-12R-A42T-07	1	29.7667	3.3858	HROB	Low
TCGA-2F-A9KO-01A-11R-A38B-07	2	24.4667	3.38788	HROB	Low
TCGA-G2-AA3B-01A-11R-A39I-07	1	66.9333	3.38795	HROB	Low
TCGA-FD-A5BV-01A-11R-A26T-07	2	5.43333	3.39518	HROB	Low
TCGA-UY-A9PE-01A-11R-A38B-07	1	6.3	3.39619	HROB	Low
TCGA-GC-A3WC-01A-31R-A22U-07	1	18	3.39664	HROB	High
TCGA-DK-AA6L-01A-11R-A39I-07	2	38.7667	3.39824	HROB	High
TCGA-R3-A69X-01A-22R-A30C-07	1	14.4333	3.40123	HROB	High
TCGA-BT-A0YX-01A-11R-A10U-07	2	13.3333	3.40611	HROB	High
TCGA-4Z-AA7O-01A-31R-A39I-07	1	17.0667	3.40713	HROB	High
TCGA-BL-A13J-01A-11R-A10U-07	2	2.7	3.41387	HROB	High
TCGA-XF-A9T2-01A-11R-A42T-07	2	19.1667	3.41558	HROB	High
TCGA-S5-A6DX-01A-11R-A31N-07	2	1.86667	3.41638	HROB	High
TCGA-4Z-AA81-01A-11R-A39I-07	2	42.3333	3.41795	HROB	High
TCGA-GC-A3BM-01A-11R-A22U-07	2	21.7	3.42031	HROB	High
TCGA-DK-AA77-01A-11R-A39I-07	1	20.6	3.42617	HROB	High
TCGA-BT-A3PJ-01A-21R-A220-07	1	26.3	3.42721	HROB	High
TCGA-FD-A3SS-01A-12R-A22U-07	2	13.0333	3.43535	HROB	High
TCGA-ZF-A9R1-01A-11R-A39I-07	1	25.7667	3.44495	HROB	High
TCGA-LT-A5Z6-01A-11R-A28M-07	1	15.8	3.47065	HROB	High
TCGA-DK-A6B5-01A-11R-A31N-07	1	51.4	3.471	HROB	High
TCGA-FD-A3N6-01A-11R-A21D-07	1	28.3667	3.47349	HROB	High
TCGA-4Z-AA82-01A-11R-A39I-07	2	51.8667	3.48858	HROB	High
TCGA-K4-A4AC-01A-21R-A26T-07	2	9.26667	3.49699	HROB	High
TCGA-FD-A6TG-01A-11R-A32O-07	2	3.1	3.49718	HROB	High
TCGA-FD-A3B5-01A-11R-A20F-07	2	9.06667	3.49941	HROB	High
TCGA-GU-AATP-01A-11R-A39I-07	1	33.4333	3.50018	HROB	High
TCGA-2F-A9KW-01A-11R-A38B-07	2	8.46667	3.50308	HROB	High
TCGA-XF-A9SI-01A-11R-A39I-07	1	80.7667	3.50373	HROB	High
TCGA-E7-A7DV-01A-11R-A33J-07	1	1.23333	3.50418	HROB	High
TCGA-XF-A9T3-01A-11R-A42T-07	1	2.26667	3.5101	HROB	High
TCGA-GV-A3JX-01A-11R-A20F-07	1	19.3667	3.51039	HROB	High
TCGA-UY-A9PH-01A-11R-A38B-07	1	52.0333	3.51151	HROB	High
TCGA-BT-A20O-01A-21R-A14Y-07	2	12.3333	3.51164	HROB	High
TCGA-CF-A1HS-01A-11R-A13Y-07	1	12.7333	3.5198	HROB	High
TCGA-E7-A97P-01A-11R-A38B-07	2	14.5667	3.52417	HROB	High
TCGA-FD-A6TD-01A-51R-A33J-07	2	12.8667	3.5294	HROB	High
TCGA-BT-A0S7-01A-11R-A10U-07	2	6.66667	3.53554	HROB	High
TCGA-XF-A8HH-01A-11R-A38B-07	2	1.9	3.53839	HROB	High
TCGA-DK-A2I2-01A-11R-A180-07	2	7.9	3.55296	HROB	High
TCGA-ZF-AA56-01A-31R-A39I-07	2	8.63333	3.55406	HROB	High
TCGA-XF-A9SX-01A-21R-A39I-07	2	23.9667	3.55422	HROB	High
TCGA-CF-A7I0-01A-22R-A352-07	1	12.2667	3.55431	HROB	High
TCGA-XF-A9SJ-01A-11R-A39I-07	2	3.26667	3.55615	HROB	High
TCGA-PQ-A6FN-01A-11R-A31N-07	1	16.9	3.55672	HROB	High
TCGA-K4-AAQO-01A-11R-A38B-07	1	11.9667	3.56414	HROB	High
TCGA-ZF-AA51-01A-21R-A39I-07	1	57.1333	3.56528	HROB	High
TCGA-S5-AA26-01A-11R-A38B-07	1	16.7667	3.56776	HROB	High
TCGA-CU-A3QU-01A-11R-A22U-07	1	5.26667	3.59183	HROB	High
TCGA-FD-A43Y-01A-21R-A26T-07	2	15.8	3.59285	HROB	High
TCGA-K4-A6MB-01A-11R-A31N-07	1	15.6333	3.59756	HROB	High
TCGA-FD-A62S-01A-11R-A30C-07	2	13.5333	3.59803	HROB	High
TCGA-K4-A54R-01A-11R-A26T-07	1	28.0667	3.59806	HROB	High
TCGA-CF-A9FH-01A-11R-A38B-07	1	0	3.60893	HROB	High
TCGA-BT-A2LB-01A-11R-A18C-07	2	16.4	3.61098	HROB	High
TCGA-FD-A3B3-01A-12R-A206-07	2	32.4667	3.61183	HROB	High
TCGA-C4-A0F0-01A-12R-A10U-07	1	1.96667	3.61221	HROB	High
TCGA-XF-A9T8-01A-11R-A39I-07	2	13.9333	3.61664	HROB	High
TCGA-4Z-AA7S-01A-11R-A39I-07	2	35.4667	3.62846	HROB	High
TCGA-XF-A8HC-01A-11R-A36F-07	2	6.66667	3.63091	HROB	High
TCGA-ZF-AA4W-01A-12R-A38B-07	1	61	3.63877	HROB	High
TCGA-DK-A3WY-01A-11R-A22U-07	1	165.567	3.63924	HROB	High
TCGA-BT-A20W-01A-21R-A14Y-07	2	8.46667	3.64938	HROB	High
TCGA-BT-A2LA-01A-11R-A18C-07	1	17.4	3.65263	HROB	High
TCGA-UY-A78P-01A-12R-A36F-07	1	79.3333	3.65526	HROB	High
TCGA-ZF-AA5N-01A-11R-A42T-07	2	5.6	3.6561	HROB	High
TCGA-XF-AAMT-01A-11R-A42T-07	2	3	3.66292	HROB	High
TCGA-BT-A3PK-01A-21R-A220-07	2	10.1	3.66386	HROB	High
TCGA-DK-A1A3-01A-11R-A13Y-07	2	22.1667	3.67053	HROB	High
TCGA-E7-A541-01A-11R-A26T-07	2	25.9333	3.68554	HROB	High
TCGA-XF-AAN1-01A-31R-A42T-07	2	31.3667	3.68686	HROB	High
TCGA-XF-A8HD-01A-11R-A36F-07	1	98.8	3.6899	HROB	High
TCGA-FT-A61P-01A-11R-A30C-07	1	11.2333	3.69111	HROB	High
TCGA-CU-A5W6-01A-11R-A28M-07	2	1.86667	3.69167	HROB	High
TCGA-FD-A3SP-01A-31R-A22U-07	1	26.1	3.69361	HROB	High
TCGA-GD-A3OS-01A-12R-A220-07	1	21.2667	3.70919	HROB	High
TCGA-ZF-A9RE-01A-11R-A38B-07	2	3.53333	3.71149	HROB	High
TCGA-FD-A3SR-01A-11R-A22U-07	2	20.0667	3.7125	HROB	High
TCGA-FD-A3NA-01A-11R-A21D-07	1	61.5	3.71931	HROB	High
TCGA-BL-A13I-01A-11R-A277-07	2	7.43333	3.7202	HROB	High
TCGA-E7-A677-01A-11R-A30C-07	1	27.3333	3.72359	HROB	High
TCGA-G2-AA3C-01A-21R-A39I-07	2	7.03333	3.72483	HROB	High
TCGA-BT-A20N-01A-11R-A14Y-07	2	26.5	3.73117	HROB	High
TCGA-HQ-A5NE-01A-12R-A28M-07	2	12.3333	3.7355	HROB	High
TCGA-GV-A3JV-01A-11R-A220-07	2	14.4667	3.74933	HROB	High
TCGA-FD-A5C0-01A-11R-A28M-07	2	18.3333	3.75164	HROB	High
TCGA-E5-A4TZ-01A-11R-A31N-07	2	15.5667	3.75538	HROB	High
TCGA-DK-A6B1-01A-12R-A30C-07	1	68.3	3.75712	HROB	High
TCGA-FJ-A3ZF-01A-11R-A23N-07	1	17.4667	3.76207	HROB	High
TCGA-FD-A5C1-01A-11R-A28M-07	1	59.7333	3.77393	HROB	High
TCGA-DK-A3IN-01A-11R-A20F-07	2	8.33333	3.77429	HROB	High
TCGA-DK-A3IS-01A-21R-A21D-07	1	50.9667	3.77431	HROB	High
TCGA-FD-A3B4-01A-12R-A206-07	2	17	3.77947	HROB	High
TCGA-XF-A8HG-01A-11R-A36F-07	2	15.5667	3.79698	HROB	High
TCGA-BL-A13I-01A-11R-A13Y-07	2	7.43333	3.80206	HROB	High
TCGA-C4-A0F1-01A-11R-A034-07	1	2.96667	3.80813	HROB	High
TCGA-XF-AAN5-01A-11R-A42T-07	1	76.4333	3.80919	HROB	High
TCGA-FD-A62P-01A-32R-A30C-07	2	6.36667	3.81073	HROB	High
TCGA-XF-AAMH-01A-11R-A42T-07	2	11.4667	3.81107	HROB	High
TCGA-XF-AAN2-01A-11R-A42T-07	2	62.3	3.82511	HROB	High
TCGA-G2-A3IB-01A-11R-A20F-07	2	7.33333	3.82896	HROB	High
TCGA-G2-A2EO-01A-11R-A180-07	2	60.1333	3.84346	HROB	High
TCGA-E5-A2PC-01A-11R-A206-07	1	44.2	3.84649	HROB	High
TCGA-FD-A6TB-01A-12R-A33J-07	1	19.0667	3.84946	HROB	High
TCGA-XF-A9T5-01A-11R-A42T-07	1	67.5667	3.8506	HROB	High
TCGA-XF-A8HE-01A-11R-A36F-07	1	127.233	3.85159	HROB	High
TCGA-HQ-A2OE-01A-11R-A206-07	1	39.1333	3.85581	HROB	High
TCGA-FJ-A871-01A-11R-A352-07	2	9.06667	3.85664	HROB	High
TCGA-XF-AAN7-01A-11R-A42T-07	2	18.8333	3.8599	HROB	High
TCGA-C4-A0F7-01A-11R-A084-07	2	2.06667	3.864	HROB	High
TCGA-4Z-AA7W-01A-11R-A39I-07	1	28	3.88168	HROB	High
TCGA-G2-A2EL-01A-12R-A18C-07	2	27.3	3.88182	HROB	High
TCGA-HQ-A2OF-01A-11R-A26T-07	1	64.9	3.89753	HROB	High
TCGA-FD-A43P-01A-31R-A23W-07	1	27.7333	3.91427	HROB	High
TCGA-H4-A2HQ-01A-11R-A180-07	1	19.6667	3.91976	HROB	High
TCGA-ZF-AA58-01A-12R-A42T-07	1	54.9667	3.92508	HROB	High
TCGA-UY-A78L-01A-12R-A33J-07	1	37.5667	3.92881	HROB	High
TCGA-XF-AAMW-01A-11R-A42T-07	2	8.43333	3.93111	HROB	High
TCGA-E7-A4IJ-01A-31R-A26T-07	2	22.4667	3.93206	HROB	High
TCGA-XF-A9T0-01A-11R-A39I-07	1	26.6333	3.93632	HROB	High
TCGA-XF-A9SM-01A-11R-A42T-07	1	34.9333	3.94116	HROB	High
TCGA-ZF-AA4N-01A-11R-A38B-07	2	2.93333	3.95409	HROB	High
TCGA-GD-A3OQ-01A-32R-A220-07	1	3.16667	3.98513	HROB	High
TCGA-XF-AAMQ-01A-11R-A42T-07	1	72.5667	3.98722	HROB	High
TCGA-GU-A767-01A-11R-A32O-07	2	4.8	3.98899	HROB	High
TCGA-PQ-A6FI-01A-11R-A31N-07	1	12.4	3.99516	HROB	High
TCGA-2F-A9KT-01A-11R-A38B-07	1	110.467	3.99813	HROB	High
TCGA-SY-A9G5-01A-11R-A38B-07	1	39.5333	4.00498	HROB	High
TCGA-GU-A766-01A-11R-A32O-07	1	16	4.00528	HROB	High
TCGA-DK-AA6T-01A-11R-A39I-07	1	19.0667	4.00689	HROB	High
TCGA-GV-A3QF-01A-31R-A22U-07	2	20.5667	4.01245	HROB	High
TCGA-FD-A6TF-01A-52R-A32O-07	2	2.3	4.01874	HROB	High
TCGA-2F-A9KP-01A-11R-A38B-07	2	12.1333	4.02068	HROB	High
TCGA-4Z-AA7R-01A-11R-A39I-07	2	17.4	4.02602	HROB	High
TCGA-ZF-AA5H-01A-11R-A39I-07	1	29.9	4.03443	HROB	High
TCGA-K4-A5RH-01A-11R-A30C-07	1	9.2	4.04311	HROB	High
TCGA-FD-A3B7-01A-31R-A20F-07	2	4.06667	4.05093	HROB	High
TCGA-GC-A4ZW-01A-11R-A26T-07	1	0.5	4.05119	HROB	High
TCGA-FD-A3B6-01A-21R-A20F-07	2	33.5	4.05207	HROB	High
TCGA-BT-A20J-01A-11R-A14Y-07	2	19.3	4.05607	HROB	High
TCGA-GV-A3QH-01A-11R-A220-07	2	8.6	4.0641	HROB	High
TCGA-DK-A2I6-01A-12R-A18C-07	1	88.5333	4.06576	HROB	High
TCGA-ZF-AA4V-01A-11R-A38B-07	1	60.2	4.075	HROB	High
TCGA-UY-A78K-01A-11R-A33J-07	2	17.8667	4.07635	HROB	High
TCGA-GC-A6I3-01A-11R-A31N-07	1	14.1	4.08355	HROB	High
TCGA-K4-A5RI-01A-11R-A28M-07	2	11.8667	4.08447	HROB	High
TCGA-CF-A3MG-01A-11R-A20F-07	1	12.3	4.09368	HROB	High
TCGA-FD-A6TH-01A-11R-A32O-07	2	4.36667	4.10168	HROB	High
TCGA-DK-A1AC-01A-11R-A13Y-07	1	132.7	4.1132	HROB	High
TCGA-XF-A8HB-01A-11R-A36F-07	1	45.6667	4.11804	HROB	High
TCGA-FD-A3SJ-01A-12R-A22U-07	2	24.6333	4.12989	HROB	High
TCGA-C4-A0EZ-01A-21R-A24X-07	2	9.1	4.13406	HROB	High
TCGA-XF-AAML-01A-11R-A42T-07	2	7.73333	4.13792	HROB	High
TCGA-E7-A6ME-01A-22R-A32O-07	1	24.3667	4.13797	HROB	High
TCGA-KQ-A41Q-01A-11R-A33J-07	1	47.6333	4.13955	HROB	High
TCGA-BT-A3PH-01A-11R-A220-07	2	4.73333	4.13962	HROB	High
TCGA-CU-A3YL-01A-11R-A22U-07	1	30.2	4.13967	HROB	High
TCGA-ZF-A9RF-01A-11R-A38B-07	1	64.9667	4.14132	HROB	High
TCGA-GV-A6ZA-01A-12R-A33J-07	1	23.0333	4.14995	HROB	High
TCGA-DK-A3X2-01A-11R-A22U-07	2	18.2333	4.162	HROB	High
TCGA-GU-AATQ-01A-11R-A39I-07	2	7.1	4.1621	HROB	High
TCGA-G2-A3VY-01A-11R-A22U-07	1	17.8667	4.18835	HROB	High
TCGA-FD-A5BY-01A-31R-A28M-07	1	8.36667	4.19232	HROB	High
TCGA-BT-A20U-01A-11R-A14Y-07	2	15.1667	4.22045	HROB	High
TCGA-BT-A20P-01A-11R-A14Y-07	2	18.1333	4.23705	HROB	High
TCGA-ZF-AA54-01A-11R-A39I-07	2	19.6667	4.24485	HROB	High
TCGA-DK-AA6R-01A-11R-A42T-07	1	168.033	4.25493	HROB	High
TCGA-GC-A3RB-01A-12R-A220-07	1	19.4	4.25754	HROB	High
TCGA-XF-A9T6-01A-11R-A42T-07	1	2.13333	4.26275	HROB	High
TCGA-G2-A2ES-01A-11R-A180-07	2	33.4667	4.26863	HROB	High
TCGA-GV-A40G-01A-11R-A23N-07	1	19.3333	4.29029	HROB	High
TCGA-4Z-AA84-01A-11R-A39I-07	1	15.3333	4.30405	HROB	High
TCGA-UY-A78N-01A-12R-A33J-07	2	88.0333	4.30469	HROB	High
TCGA-GU-A762-01A-11R-A33J-07	2	7.73333	4.33324	HROB	High
TCGA-DK-AA6Q-01A-11R-A39I-07	2	13.7667	4.35451	HROB	High
TCGA-XF-AAMX-01A-11R-A42T-07	2	6.86667	4.37743	HROB	High
TCGA-DK-A1AD-01A-11R-A13Y-07	1	114	4.38096	HROB	High
TCGA-GC-A3I6-01A-11R-A20F-07	2	21	4.39156	HROB	High
TCGA-4Z-AA7M-01A-11R-A39I-07	1	16.5	4.39444	HROB	High
TCGA-XF-AAMZ-01A-11R-A42T-07	2	44.9333	4.40443	HROB	High
TCGA-ZF-A9RC-01A-11R-A38B-07	1	95.6	4.41129	HROB	High
TCGA-G2-A2EF-01A-12R-A18C-07	1	62.8	4.41823	HROB	High
TCGA-DK-A3IM-01A-11R-A20F-07	2	8.26667	4.4372	HROB	High
TCGA-ZF-AA4T-01A-11R-A38B-07	2	19.9667	4.43792	HROB	High
TCGA-DK-A3IT-01A-31R-A20F-07	1	21.6	4.46782	HROB	High
TCGA-BL-A3JM-01A-12R-A21D-07	2	6.83333	4.47061	HROB	High
TCGA-XF-A9SY-01A-21R-A42T-07	1	21.3333	4.4771	HROB	High
TCGA-K4-A3WV-01A-11R-A22U-07	1	21.5333	4.49262	HROB	High
TCGA-UY-A8OB-01A-12R-A42T-07	1	70.3	4.50923	HROB	High
TCGA-DK-AA6W-01A-12R-A39I-07	2	13.8333	4.51029	HROB	High
TCGA-4Z-AA80-01A-11R-A39I-07	2	0.633333	4.54091	HROB	High
TCGA-BT-A42C-01A-11R-A23N-07	1	29.1	4.55789	HROB	High
TCGA-DK-AA6U-01A-11R-A39I-07	1	19.2667	4.56473	HROB	High
TCGA-DK-A1A6-01A-11R-A13Y-07	1	67.3333	4.58897	HROB	High
TCGA-GU-A42P-01A-11R-A23W-07	2	11.0667	4.6022	HROB	High
TCGA-GV-A3QI-01A-11R-A220-07	1	37	4.61478	HROB	High
TCGA-FD-A3SO-01A-11R-A22U-07	2	5.6	4.63881	HROB	High
TCGA-DK-AA75-01A-11R-A39I-07	2	11.3333	4.65228	HROB	High
TCGA-BT-A2LD-01A-12R-A20F-07	2	20.7667	4.66736	HROB	High
TCGA-BT-A20V-01A-11R-A14Y-07	2	5.13333	4.68396	HROB	High
TCGA-E7-A85H-01A-11R-A352-07	1	13.1333	4.71342	HROB	High
TCGA-XF-AAMG-01A-11R-A42T-07	1	112.133	4.71941	HROB	High
TCGA-DK-A3WX-01A-22R-A22U-07	2	10.7	4.77011	HROB	High
TCGA-E7-A5KE-01A-11R-A28M-07	1	0.566667	4.79996	HROB	High
TCGA-GV-A40E-01A-12R-A23N-07	2	8.7	4.81909	HROB	High
TCGA-YF-AA3M-01A-11R-A42T-07	1	13.8333	4.82902	HROB	High
TCGA-ZF-A9RN-01A-11R-A42T-07	2	20.5	4.86016	HROB	High
TCGA-XF-A9ST-01A-11R-A42T-07	2	4.26667	4.92899	HROB	High
TCGA-GV-A3JZ-01A-11R-A21D-07	1	20.1	4.93487	HROB	High
TCGA-GD-A6C6-01A-21R-A31N-07	1	2.23333	4.95068	HROB	High
TCGA-HQ-A5ND-01A-11R-A26T-07	2	9.13333	5.02947	HROB	High
TCGA-GU-A42Q-01A-11R-A23W-07	2	11.4667	5.27872	HROB	High

## Sheet: KIRC
sample_id	event	time	expr	gene	group
TCGA-AK-3447-01A-01R-1766-07	1	40.5667	0.208761	HROB	Low
TCGA-B4-5832-01A-11R-1672-07	1	5.16667	0.310071	HROB	Low
TCGA-AK-3433-01A-02R-1277-07	1	113.633	0.334891	HROB	Low
TCGA-BP-4799-01A-01R-1305-07	2	37.7667	0.336919	HROB	Low
TCGA-B2-3923-01B-10R-A277-07	1	33.0667	0.352836	HROB	Low
TCGA-AK-3440-01A-02R-1277-07	1	95.5	0.389172	HROB	Low
TCGA-B0-4841-01A-01R-1277-07	2	6.8	0.456205	HROB	Low
TCGA-B2-3924-01A-02R-A277-07	1	36.4	0.469967	HROB	Low
TCGA-B8-4619-01A-02R-1325-07	1	17.4333	0.477694	HROB	Low
TCGA-BP-4334-01A-01R-1289-07	2	21.5	0.482049	HROB	Low
TCGA-AK-3427-01A-01R-0864-07	1	119.433	0.51214	HROB	Low
TCGA-CZ-5989-01A-11R-1672-07	1	63.5	0.522418	HROB	Low
TCGA-B2-3923-01A-02R-A277-07	1	33.0667	0.530233	HROB	Low
TCGA-B0-5083-01A-02R-1420-07	2	34.8333	0.531465	HROB	Low
TCGA-B0-5117-01A-01R-1420-07	1	53.6	0.579713	HROB	Low
TCGA-AK-3451-01A-02R-1188-07	1	95.6	0.585986	HROB	Low
TCGA-DV-A4VZ-01A-11R-A266-07	1	12.1667	0.594661	HROB	Low
TCGA-DV-5565-01A-01R-1541-07	1	44.3	0.645296	HROB	Low
TCGA-6D-AA2E-01A-11R-A37O-07	1	12.0667	0.704812	HROB	Low
TCGA-BP-4994-01A-01R-1334-07	1	43.6	0.715285	HROB	Low
TCGA-BP-5191-01A-01R-1426-07	1	32.2333	0.715777	HROB	Low
TCGA-BP-4159-01A-02R-1289-07	2	86.7	0.732987	HROB	Low
TCGA-AK-3465-01A-02R-1325-07	1	12.3	0.734	HROB	Low
TCGA-BP-4995-01A-01R-1334-07	1	45.7	0.739756	HROB	Low
TCGA-B0-4834-01A-01R-1305-07	2	69.6667	0.739946	HROB	Low
TCGA-AK-3456-01A-02R-1325-07	1	38.1	0.747518	HROB	Low
TCGA-BP-5175-01A-01R-1426-07	1	31.0667	0.747681	HROB	Low
TCGA-B8-A54I-01A-21R-A33J-07	1	5	0.747716	HROB	Low
TCGA-B2-5633-01A-01R-A277-07	1	32.1	0.764343	HROB	Low
TCGA-B8-4621-01A-01R-1503-07	1	26.2667	0.798082	HROB	Low
TCGA-AK-3443-01A-02R-1325-07	1	47.4333	0.8036	HROB	Low
TCGA-BP-4166-01A-02R-1289-07	1	0.433333	0.811724	HROB	Low
TCGA-BP-5169-01A-01R-1426-07	1	6.43333	0.814503	HROB	Low
TCGA-BP-5168-01A-01R-1420-07	2	48.7667	0.829449	HROB	Low
TCGA-B0-4839-01A-01R-1305-07	2	54.6333	0.844245	HROB	Low
TCGA-B0-5698-01A-11R-1672-07	1	121.033	0.855564	HROB	Low
TCGA-BP-4959-01A-01R-1334-07	1	88.6667	0.856578	HROB	Low
TCGA-AK-3455-01A-01R-0864-07	2	22.7667	0.863895	HROB	Low
TCGA-BP-5190-01A-01R-1426-07	1	33.7	0.868418	HROB	Low
TCGA-BP-4782-01A-02R-1420-07	1	11.8	0.889773	HROB	Low
TCGA-A3-3374-01A-02R-1325-07	1	43.8	0.890236	HROB	Low
TCGA-BP-5195-01A-02R-1426-07	1	24.9667	0.902941	HROB	Low
TCGA-B8-5546-01A-01R-1541-07	1	16.8333	0.906936	HROB	Low
TCGA-B2-3923-01A-02R-1325-07	1	33.0667	0.92314	HROB	Low
TCGA-BP-4160-01A-02R-1289-07	1	96.0333	0.929693	HROB	Low
TCGA-BP-4756-01A-01R-1289-07	1	12.4667	0.935214	HROB	Low
TCGA-B0-5121-01A-02R-1420-07	1	49.5	0.940967	HROB	Low
TCGA-B0-4817-01A-01R-1277-07	2	33.9667	0.943533	HROB	Low
TCGA-BP-5006-01A-01R-1334-07	1	28	0.961184	HROB	Low
TCGA-BP-5176-01A-01R-1426-07	2	53	0.964488	HROB	Low
TCGA-BP-4992-01A-01R-1334-07	1	16.7	0.965026	HROB	Low
TCGA-BP-4960-01A-01R-1334-07	1	72.4	0.984892	HROB	Low
TCGA-AK-3450-01A-02R-1277-07	1	59.3	0.991021	HROB	Low
TCGA-BP-5010-01A-02R-1420-07	2	29.2667	0.994822	HROB	Low
TCGA-CJ-4870-01A-01R-1305-07	1	49.9333	1.00722	HROB	Low
TCGA-BP-4769-01A-01R-1289-07	1	62.5333	1.01268	HROB	Low
TCGA-A3-3335-01A-01R-0864-07	1	62.8667	1.01424	HROB	Low
TCGA-BP-4969-01A-01R-1334-07	1	59.8	1.01426	HROB	Low
TCGA-CZ-5982-01A-11R-1672-07	1	81.3	1.01678	HROB	Low
TCGA-B2-5635-01A-01R-A277-07	1	25.1667	1.02403	HROB	Low
TCGA-BP-4981-01A-01R-1334-07	2	36.5667	1.02427	HROB	Low
TCGA-MM-A564-01A-11R-A266-07	1	20.2333	1.02556	HROB	Low
TCGA-CZ-5453-01A-01R-1503-07	2	80.6333	1.02674	HROB	Low
TCGA-CJ-4871-01A-01R-1305-07	1	80.7667	1.02984	HROB	Low
TCGA-BP-5001-01A-01R-1334-07	1	39.2333	1.03639	HROB	Low
TCGA-CJ-5678-01A-11R-1541-07	2	19.1333	1.03684	HROB	Low
TCGA-B8-4146-01B-11R-1672-07	1	17.0333	1.05056	HROB	Low
TCGA-G6-A5PC-01A-11R-A33J-07	2	8.06667	1.0614	HROB	Low
TCGA-CZ-5457-01A-01R-1503-07	1	91.8	1.06329	HROB	Low
TCGA-BP-4797-01A-01R-1305-07	1	36.9	1.06636	HROB	Low
TCGA-BP-5185-01A-01R-1426-07	1	37.7333	1.06813	HROB	Low
TCGA-CJ-4904-01A-02R-1426-07	1	110.067	1.06942	HROB	Low
TCGA-B0-4843-01A-01R-1277-07	2	10.6667	1.07264	HROB	Low
TCGA-B8-4151-01A-01R-1188-07	1	43.3	1.07606	HROB	Low
TCGA-B4-5377-01A-01R-1503-07	1	12.1667	1.077	HROB	Low
TCGA-CZ-4856-01A-02R-1426-07	1	0.6	1.07868	HROB	Low
TCGA-BP-5192-01A-01R-1426-07	1	23.8	1.0866	HROB	Low
TCGA-A3-A6NJ-01A-12R-A33J-07	1	15.6	1.08926	HROB	Low
TCGA-B0-4694-01A-01R-1277-07	2	3.53333	1.09131	HROB	Low
TCGA-B0-4818-01A-01R-1503-07	2	17	1.09872	HROB	Low
TCGA-CW-5591-01A-01R-1541-07	1	75.7	1.10231	HROB	Low
TCGA-B0-5707-01A-11R-1541-07	1	124.8	1.11314	HROB	Low
TCGA-CW-5581-01A-02R-1541-07	1	93.3	1.11333	HROB	Low
TCGA-B2-5636-01A-02R-1541-07	1	30.6333	1.11517	HROB	Low
TCGA-CJ-5676-01A-11R-1541-07	1	135.567	1.11966	HROB	Low
TCGA-BP-4343-01A-02R-1289-07	2	63.7333	1.12467	HROB	Low
TCGA-BP-4777-01A-01R-1289-07	1	57.7	1.14065	HROB	Low
TCGA-AK-3436-01A-02R-1325-07	1	111.033	1.14362	HROB	Low
TCGA-CZ-4866-01A-01R-1503-07	1	108.9	1.14554	HROB	Low
TCGA-BP-5202-01A-02R-1426-07	1	0.966667	1.14724	HROB	Low
TCGA-BP-4993-01A-02R-1420-07	1	5.9	1.14758	HROB	Low
TCGA-A3-3357-01A-02R-1420-07	1	89.6	1.14838	HROB	Low
TCGA-BP-4174-01A-02R-1289-07	1	62.6333	1.14938	HROB	Low
TCGA-AK-3425-01A-02R-1277-07	1	111.433	1.15103	HROB	Low
TCGA-BP-4759-01A-01R-1289-07	1	79.0667	1.15254	HROB	Low
TCGA-CJ-4903-01A-01R-1426-07	1	52	1.15644	HROB	Low
TCGA-B0-4819-01A-01R-1277-07	2	6.1	1.15822	HROB	Low
TCGA-CJ-4885-01A-01R-1305-07	1	115.033	1.15886	HROB	Low
TCGA-BP-4349-01A-01R-1289-07	1	12.4	1.16098	HROB	Low
TCGA-CZ-5467-01A-01R-1503-07	2	2.43333	1.16376	HROB	Low
TCGA-CJ-5675-01A-11R-1541-07	1	131.2	1.16448	HROB	Low
TCGA-B2-3924-01B-03R-A277-07	1	36.4	1.1738	HROB	Low
TCGA-CZ-5452-01A-01R-1503-07	1	59.6333	1.1761	HROB	Low
TCGA-B0-4693-01A-01R-1277-07	2	2.56667	1.17638	HROB	Low
TCGA-B0-4844-01A-01R-1277-07	2	10.4333	1.17806	HROB	Low
TCGA-AK-3434-01A-02R-1277-07	1	69.5667	1.18575	HROB	Low
TCGA-B8-A54J-01A-11R-A33J-07	1	17.6	1.18619	HROB	Low
TCGA-CJ-4874-01A-01R-1305-07	1	76.1	1.18757	HROB	Low
TCGA-A3-3324-01A-02R-1325-07	1	39.5333	1.18894	HROB	Low
TCGA-AK-3429-01A-02R-1325-07	1	110.933	1.19507	HROB	Low
TCGA-BP-4804-01A-02R-1305-07	1	48.6333	1.19685	HROB	Low
TCGA-B0-4714-01A-01R-1277-07	2	3.3	1.19698	HROB	Low
TCGA-CJ-6032-01A-11R-1672-07	1	121.3	1.19794	HROB	Low
TCGA-B0-5085-01A-01R-1334-07	2	25.6667	1.1982	HROB	Low
TCGA-A3-3329-01A-01R-0864-07	1	54.1333	1.20869	HROB	Low
TCGA-A3-3313-01A-02R-1325-07	2	24.5	1.21191	HROB	Low
TCGA-B8-4153-01B-11R-1672-07	1	25.4	1.21861	HROB	Low
TCGA-B0-5088-01A-01R-1334-07	2	18.7667	1.21894	HROB	Low
TCGA-CJ-4644-01A-02R-1325-07	2	11.2	1.21936	HROB	Low
TCGA-AS-3777-01A-01R-0864-07	1	41.2667	1.22614	HROB	Low
TCGA-BP-4999-01A-01R-1334-07	1	42.2	1.22693	HROB	Low
TCGA-A3-3363-01A-01R-0864-07	1	10.6333	1.22757	HROB	Low
TCGA-BP-4327-01A-01R-1289-07	2	3.63333	1.22887	HROB	Low
TCGA-CJ-4912-01A-01R-1426-07	1	55.2333	1.23315	HROB	Low
TCGA-BP-4176-01A-02R-1289-07	1	65.1667	1.23563	HROB	Low
TCGA-BP-4789-01A-01R-1305-07	1	49.6333	1.24526	HROB	Low
TCGA-A3-3343-01A-01R-0864-07	1	31.5	1.24675	HROB	Low
TCGA-A3-A8OV-01A-11R-A37O-07	1	11.3333	1.2551	HROB	Low
TCGA-A3-3362-01A-02R-1325-07	1	51.9667	1.25727	HROB	Low
TCGA-B4-5844-01A-11R-1672-07	1	0.233333	1.25771	HROB	Low
TCGA-BP-4962-01A-01R-1334-07	1	59.5	1.25989	HROB	Low
TCGA-CJ-4884-01A-01R-1305-07	1	58.6333	1.26155	HROB	Low
TCGA-CZ-5466-01A-01R-1503-07	1	22.8333	1.26196	HROB	Low
TCGA-BP-5194-01A-02R-1426-07	1	13.6	1.26318	HROB	Low
TCGA-BP-4776-01A-01R-1289-07	1	13.7	1.26451	HROB	Low
TCGA-A3-3373-01A-02R-1420-07	1	54.0333	1.26661	HROB	Low
TCGA-BP-4758-01A-01R-1289-07	1	73.6	1.26904	HROB	Low
TCGA-BP-4763-01A-01R-1289-07	2	42.3333	1.27222	HROB	Low
TCGA-BP-5000-01A-01R-1334-07	1	18.7667	1.27345	HROB	Low
TCGA-BP-4803-01A-01R-1305-07	1	6.8	1.27964	HROB	Low
TCGA-DV-5576-01A-01R-1541-07	2	24.2333	1.2816	HROB	Low
TCGA-CJ-5689-01A-11R-1541-07	2	54	1.28219	HROB	Low
TCGA-BP-4971-01A-01R-1334-07	1	49.5667	1.2836	HROB	Low
TCGA-A3-A8OW-01A-11R-A37O-07	1	10.7667	1.2837	HROB	Low
TCGA-BP-5009-01A-01R-1334-07	2	36.4	1.28409	HROB	Low
TCGA-CJ-5684-01A-11R-1541-07	1	74.3667	1.28421	HROB	Low
TCGA-AK-3458-01A-01R-1503-07	1	38.9333	1.28543	HROB	Low
TCGA-BP-4344-01A-01R-1289-07	1	55.5333	1.28957	HROB	Low
TCGA-EU-5907-01A-11R-1672-07	1	4.23333	1.29757	HROB	Low
TCGA-AK-3453-01A-02R-1277-07	1	84.3667	1.30547	HROB	Low
TCGA-BP-4341-01A-01R-1289-07	2	52.9667	1.31086	HROB	Low
TCGA-BP-4326-01A-01R-1289-07	2	54.1667	1.3206	HROB	Low
TCGA-BP-4964-01A-01R-1334-07	1	62.0667	1.32297	HROB	Low
TCGA-BP-4165-01A-02R-1289-07	1	101.233	1.32719	HROB	Low
TCGA-BP-5174-01A-01R-1426-07	1	75.2333	1.32818	HROB	Low
TCGA-BP-5200-01A-01R-1426-07	1	35.4333	1.3299	HROB	Low
TCGA-BP-4961-01A-01R-1334-07	1	64.5	1.33046	HROB	Low
TCGA-B0-5706-01A-11R-1541-07	1	106.833	1.33171	HROB	Low
TCGA-B0-4945-01A-01R-1420-07	2	71.5	1.33501	HROB	Low
TCGA-CJ-5672-01A-11R-1541-07	2	73	1.33792	HROB	Low
TCGA-CW-5590-01A-01R-1541-07	2	35.8333	1.34017	HROB	Low
TCGA-AK-3460-01A-02R-1277-07	1	83.6	1.34073	HROB	Low
TCGA-CZ-4865-01A-02R-1503-07	2	5.53333	1.34293	HROB	Low
TCGA-BP-4973-01A-01R-1334-07	1	46.1333	1.34591	HROB	Low
TCGA-BP-4765-01A-01R-1289-07	1	72.8	1.34624	HROB	Low
TCGA-CZ-4854-01A-01R-1305-07	2	46.8	1.34904	HROB	Low
TCGA-B2-3924-01A-02R-1325-07	1	36.4	1.35067	HROB	Low
TCGA-BP-5170-01A-01R-1426-07	1	80.4	1.35137	HROB	Low
TCGA-B0-5096-01A-01R-1420-07	2	2.26667	1.35422	HROB	Low
TCGA-B8-5165-01A-01R-1420-07	1	24.5667	1.35467	HROB	Low
TCGA-B8-5164-01A-01R-1420-07	1	0.866667	1.35654	HROB	Low
TCGA-BP-4355-01A-01R-1289-07	2	31.7667	1.36167	HROB	Low
TCGA-CZ-5460-01A-01R-1503-07	1	95.7667	1.36555	HROB	Low
TCGA-CJ-4916-01A-01R-1426-07	1	45.7667	1.36662	HROB	Low
TCGA-CJ-4875-01A-01R-1305-07	2	118.467	1.36926	HROB	Low
TCGA-CJ-4897-01A-03R-1426-07	1	111.367	1.36946	HROB	Low
TCGA-CJ-5679-01A-11R-1541-07	2	22.6333	1.3699	HROB	Low
TCGA-B2-5635-01B-04R-A277-07	1	25.1667	1.37023	HROB	Low
TCGA-B0-4838-01A-01R-1305-07	2	27.8	1.37102	HROB	Low
TCGA-B8-5552-01B-11R-1672-07	1	34.8667	1.37378	HROB	Low
TCGA-CJ-4899-01A-01R-1334-07	1	50.9333	1.37638	HROB	Low
TCGA-B0-4849-01A-01R-1277-07	2	2.3	1.37836	HROB	Low
TCGA-BP-4335-01A-01R-1289-07	2	15.8333	1.38036	HROB	Low
TCGA-B0-5695-01A-11R-1541-07	1	71.6667	1.38508	HROB	Low
TCGA-A3-3320-01A-02R-1325-07	1	50.2667	1.38929	HROB	Low
TCGA-CJ-4886-01A-01R-1305-07	1	65.0667	1.39202	HROB	Low
TCGA-B0-4847-01A-01R-1277-07	2	26.4333	1.39466	HROB	Low
TCGA-B0-4837-01A-01R-1305-07	2	45.9333	1.39492	HROB	Low
TCGA-DV-5568-01A-01R-1541-07	1	12.3333	1.3962	HROB	Low
TCGA-CJ-4893-01A-01R-1305-07	1	25	1.39669	HROB	Low
TCGA-CJ-4887-01A-01R-1305-07	2	31.0667	1.40077	HROB	Low
TCGA-CJ-4900-01A-01R-1334-07	2	57.1333	1.4013	HROB	Low
TCGA-B0-5115-01A-01R-1420-07	1	53.4667	1.4079	HROB	Low
TCGA-CJ-4643-01A-02R-1325-07	1	59.7667	1.40793	HROB	Low
TCGA-BP-4762-01A-02R-1289-07	2	44.7667	1.40892	HROB	Low
TCGA-BP-4784-01A-01R-1305-07	1	61.8	1.409	HROB	Low
TCGA-B0-5108-01A-01R-1420-07	1	59.4	1.41002	HROB	Low
TCGA-CZ-5462-01A-01R-1503-07	2	10.3667	1.41029	HROB	Low
TCGA-BP-4807-01A-01R-1305-07	1	7.03333	1.41142	HROB	Low
TCGA-EU-5904-01A-11R-1672-07	1	18.3667	1.41213	HROB	Low
TCGA-A3-3311-01A-02R-1325-07	2	39.7	1.4126	HROB	Low
TCGA-B0-4842-01A-02R-1420-07	2	57.4667	1.41368	HROB	Low
TCGA-BP-4963-01A-01R-1334-07	1	61.1333	1.41638	HROB	Low
TCGA-A3-3316-01A-01R-0864-07	1	49.7667	1.41786	HROB	Low
TCGA-MM-A84U-01A-11R-A37O-07	1	23.3333	1.42083	HROB	Low
TCGA-B8-4622-01A-02R-1277-07	1	50.8333	1.42208	HROB	Low
TCGA-B0-5106-01A-01R-1420-07	2	53.2667	1.42256	HROB	Low
TCGA-CJ-4889-01A-01R-1305-07	1	64.8667	1.4266	HROB	Low
TCGA-CZ-4853-01A-01R-1426-07	1	25.8	1.42686	HROB	Low
TCGA-T7-A92I-01A-11R-A37O-07	1	11.8667	1.42884	HROB	Low
TCGA-CJ-4902-01A-01R-1426-07	1	50.6667	1.43097	HROB	Low
TCGA-BP-5177-01A-01R-1426-07	1	9.76667	1.43295	HROB	Low
TCGA-B2-4098-01A-02R-1325-07	2	1.7	1.43602	HROB	Low
TCGA-BP-4167-01A-02R-1325-07	1	90.6	1.43715	HROB	Low
TCGA-B0-5694-01A-11R-1541-07	2	16	1.44431	HROB	Low
TCGA-B0-5400-01A-01R-1503-07	1	57.7667	1.45159	HROB	Low
TCGA-MW-A4EC-01A-11R-A266-07	1	16.6	1.45287	HROB	Low
TCGA-CJ-4876-01A-01R-1305-07	1	65.1667	1.45451	HROB	Low
TCGA-A3-3358-01A-01R-1541-07	1	43.5667	1.45553	HROB	Low
TCGA-B2-5639-01A-01R-1541-07	2	33.4333	1.45682	HROB	Low
TCGA-BP-4987-01A-01R-1334-07	1	37.4667	1.45712	HROB	Low
TCGA-B0-4713-01A-01R-1277-07	2	6.73333	1.46103	HROB	Low
TCGA-CJ-5686-01A-11R-1672-07	1	67.9333	1.46334	HROB	Low
TCGA-BP-5182-01A-01R-1426-07	1	38.8333	1.46351	HROB	Low
TCGA-B8-4154-01A-01R-1188-07	1	46	1.46423	HROB	Low
TCGA-B0-5700-01A-11R-1541-07	1	59.6667	1.46452	HROB	Low
TCGA-BP-4985-01A-01R-1334-07	2	31.7333	1.46487	HROB	Low
TCGA-B0-5713-01A-11R-1672-07	1	92.7333	1.46575	HROB	Low
TCGA-BP-4790-01A-01R-1305-07	2	37.0333	1.47266	HROB	Low
TCGA-BP-4975-01A-01R-1334-07	1	47.7667	1.47268	HROB	Low
TCGA-A3-3307-01A-01R-0864-07	1	47.8667	1.4728	HROB	Low
TCGA-B2-5633-01B-04R-A277-07	1	32.1	1.47567	HROB	Low
TCGA-BP-4158-01A-02R-1289-07	1	112.567	1.4779	HROB	Low
TCGA-B8-5553-01A-01R-1541-07	1	14.5	1.4782	HROB	Low
TCGA-A3-A8OX-01A-11R-A37O-07	1	0	1.47837	HROB	Low
TCGA-B0-5100-01A-01R-1420-07	2	63.7667	1.47886	HROB	Low
TCGA-B0-5712-01A-11R-1672-07	1	90.7333	1.48141	HROB	Low
TCGA-CZ-4859-01A-02R-1426-07	1	59.5667	1.48286	HROB	Low
TCGA-BP-4774-01A-01R-1289-07	1	62.8333	1.48491	HROB	Low
TCGA-A3-3365-01A-01R-0864-07	1	29.1	1.48588	HROB	Low
TCGA-BP-4170-01A-02R-1289-07	2	78.1	1.48596	HROB	Low
TCGA-CW-5587-01A-01R-1541-07	1	74.2	1.48608	HROB	Low
TCGA-BP-4329-01A-02R-1289-07	2	28.1667	1.48669	HROB	Low
TCGA-CJ-5681-01A-11R-1541-07	2	18.4	1.48745	HROB	Low
TCGA-CZ-5468-01A-01R-1503-07	2	1.96667	1.48763	HROB	Low
TCGA-BP-4801-01A-02R-1420-07	1	37.4667	1.4878	HROB	Low
TCGA-BP-4781-01A-01R-1305-07	1	69.3333	1.49255	HROB	Low
TCGA-B0-5697-01A-11R-1541-07	1	87.6667	1.49432	HROB	Low
TCGA-B2-5641-01A-01R-1541-07	1	21.8667	1.49451	HROB	Low
TCGA-CJ-4878-01A-01R-1305-07	1	72.8667	1.49489	HROB	Low
TCGA-BP-5189-01A-02R-1426-07	2	27.4	1.49522	HROB	Low
TCGA-B8-A54F-01A-11R-A266-07	1	17.3	1.49554	HROB	Low
TCGA-CJ-6028-01A-11R-1672-07	2	54.1667	1.50152	HROB	Low
TCGA-B0-5110-01A-01R-1420-07	1	66.9667	1.50372	HROB	Low
TCGA-CJ-4892-01A-01R-1305-07	1	50.7	1.50487	HROB	Low
TCGA-BP-5007-01A-01R-1334-07	1	38	1.50635	HROB	Low
TCGA-AK-3461-01A-02R-1277-07	1	73.9	1.50956	HROB	Low
TCGA-B8-A8YJ-01A-13R-A39I-07	1	14.3667	1.51171	HROB	Low
TCGA-BP-4325-01A-02R-1289-07	1	98.8	1.51238	HROB	Low
TCGA-B4-5834-01A-11R-1672-07	1	1.26667	1.51472	HROB	Low
TCGA-B2-4101-01A-02R-1277-07	1	21.6	1.51576	HROB	Low
TCGA-B0-5696-01A-11R-1541-07	1	86.9667	1.51873	HROB	Low
TCGA-B0-5075-01A-01R-1334-07	2	21.2333	1.51995	HROB	Low
TCGA-CZ-5463-01A-01R-1503-07	1	22.0667	1.52484	HROB	Low
TCGA-B0-4833-01A-01R-1305-07	2	79.5333	1.52643	HROB	Low
TCGA-BP-4164-01A-02R-1325-07	2	33.0667	1.52768	HROB	Low
TCGA-BP-4972-01A-01R-1334-07	1	50.0667	1.53271	HROB	Low
TCGA-BP-4332-01A-01R-1289-07	1	37.7667	1.5328	HROB	Low
TCGA-DV-A4W0-01A-11R-A266-07	1	82.3333	1.53414	HROB	Low
TCGA-BP-4998-01A-01R-1334-07	1	31.0667	1.53615	HROB	High
TCGA-CJ-4869-01A-02R-1426-07	1	85.1333	1.53664	HROB	High
TCGA-CZ-4864-01A-01R-1503-07	2	94.3333	1.538	HROB	High
TCGA-CJ-4640-01A-02R-1325-07	1	116	1.53979	HROB	High
TCGA-B2-4099-01A-02R-1188-07	1	32.4	1.54442	HROB	High
TCGA-B0-5402-01A-01R-1503-07	1	43	1.54451	HROB	High
TCGA-CJ-4891-01A-01R-1305-07	2	27.3	1.54685	HROB	High
TCGA-BP-4970-01A-01R-1334-07	1	14.4333	1.5473	HROB	High
TCGA-BP-4161-01A-02R-1325-07	1	91.5333	1.55322	HROB	High
TCGA-BP-4345-01A-01R-1289-07	1	50.5333	1.55392	HROB	High
TCGA-CJ-5683-01A-11R-1541-07	1	62.9667	1.55463	HROB	High
TCGA-B4-5836-01A-11R-1672-07	1	4.7	1.55535	HROB	High
TCGA-BP-4968-01A-01R-1334-07	1	58.2	1.55648	HROB	High
TCGA-CZ-5455-01A-01R-1503-07	2	18.7	1.55667	HROB	High
TCGA-B0-4816-01A-01R-1503-07	2	45.7	1.55761	HROB	High
TCGA-A3-A8OU-01A-11R-A37O-07	1	0	1.56044	HROB	High
TCGA-B0-4712-01A-01R-1503-07	2	44.5667	1.56759	HROB	High
TCGA-A3-3382-01A-02R-1325-07	1	19.1333	1.56827	HROB	High
TCGA-B0-4700-01A-02R-1541-07	2	66	1.56931	HROB	High
TCGA-CW-6093-01A-11R-1672-07	1	104.867	1.56959	HROB	High
TCGA-B2-A4SR-01A-11R-A266-07	1	16.9	1.57165	HROB	High
TCGA-BP-4177-01A-02R-1420-07	1	55.6667	1.57178	HROB	High
TCGA-DV-5574-01A-01R-1541-07	1	67.2	1.5733	HROB	High
TCGA-BP-4795-01A-02R-1420-07	1	20.6667	1.57513	HROB	High
TCGA-B8-A54H-01A-11R-A33J-07	1	8.53333	1.57773	HROB	High
TCGA-CZ-5451-01A-01R-1503-07	1	64.3	1.58122	HROB	High
TCGA-BP-4989-01A-01R-1334-07	1	3.93333	1.58668	HROB	High
TCGA-B0-5094-01A-01R-1420-07	2	11.1	1.58837	HROB	High
TCGA-CZ-4863-01A-01R-1503-07	1	64.2667	1.59332	HROB	High
TCGA-CJ-4890-01A-01R-1305-07	1	117.3	1.59582	HROB	High
TCGA-CZ-5470-01A-01R-1503-07	1	12.8667	1.59613	HROB	High
TCGA-B0-5705-01A-11R-1541-07	1	151.233	1.60575	HROB	High
TCGA-BP-4163-01A-02R-1325-07	1	94.6333	1.60576	HROB	High
TCGA-BP-5004-01A-01R-1334-07	1	37.5333	1.6064	HROB	High
TCGA-BP-5186-01A-01R-1426-07	1	23.1	1.60719	HROB	High
TCGA-BP-5008-01A-01R-1334-07	1	35.7	1.60829	HROB	High
TCGA-BP-5180-01A-01R-1426-07	1	75.4333	1.61415	HROB	High
TCGA-CJ-6033-01A-11R-1672-07	2	7.46667	1.61789	HROB	High
TCGA-CJ-4905-01A-02R-1426-07	1	49.8667	1.61841	HROB	High
TCGA-CJ-5680-01A-11R-1541-07	2	25.6	1.62422	HROB	High
TCGA-B8-4620-01A-02R-1325-07	1	25.9	1.62973	HROB	High
TCGA-CZ-5458-01A-01R-1503-07	1	92.9667	1.63105	HROB	High
TCGA-A3-3306-01A-01R-0864-07	1	37.3333	1.63117	HROB	High
TCGA-B0-5701-01A-11R-1541-07	1	82.0333	1.63319	HROB	High
TCGA-BP-4162-01A-02R-1325-07	1	102.467	1.63648	HROB	High
TCGA-B0-5104-01A-01R-1420-07	2	91.7333	1.63793	HROB	High
TCGA-B0-4823-01A-02R-1420-07	2	15.1333	1.64127	HROB	High
TCGA-BP-4967-01A-01R-1334-07	1	6.83333	1.64225	HROB	High
TCGA-CW-5588-01A-01R-1541-07	1	67.2333	1.64232	HROB	High
TCGA-B0-5102-01A-01R-1420-07	2	92.1333	1.64318	HROB	High
TCGA-CJ-4636-01A-02R-1325-07	1	64.1333	1.64439	HROB	High
TCGA-B0-5691-01A-11R-1541-07	1	114.367	1.64802	HROB	High
TCGA-B0-5113-01A-01R-1420-07	1	39.1667	1.64841	HROB	High
TCGA-B0-4846-01A-01R-1277-07	2	40	1.66418	HROB	High
TCGA-B0-5116-01A-02R-1420-07	1	42.4667	1.66447	HROB	High
TCGA-CJ-4918-01A-01R-1426-07	2	3.1	1.66672	HROB	High
TCGA-CZ-5461-01A-01R-1503-07	2	11	1.66732	HROB	High
TCGA-CZ-5987-01A-11R-1672-07	2	14.8333	1.66761	HROB	High
TCGA-CJ-6031-01A-11R-1672-07	1	63.5333	1.67041	HROB	High
TCGA-B0-5077-01A-01R-1334-07	2	43.9	1.67129	HROB	High
TCGA-3Z-A93Z-01A-11R-A37O-07	1	12.8333	1.67305	HROB	High
TCGA-CJ-4908-01A-01R-1426-07	1	51.0333	1.67377	HROB	High
TCGA-B0-4697-01A-01R-1277-07	2	19.2667	1.67477	HROB	High
TCGA-BP-4798-01A-01R-1305-07	2	11.1333	1.67842	HROB	High
TCGA-BP-4965-01A-01R-1334-07	1	62.3667	1.68123	HROB	High
TCGA-B0-4822-01A-01R-1277-07	2	37.0333	1.68134	HROB	High
TCGA-CJ-4639-01A-02R-1325-07	1	107.633	1.6846	HROB	High
TCGA-B0-5812-01A-11R-1672-07	1	127.8	1.68583	HROB	High
TCGA-BP-4340-01A-01R-1289-07	2	18.7333	1.68663	HROB	High
TCGA-BP-4982-01A-01R-1334-07	1	33.8	1.69108	HROB	High
TCGA-AK-3445-01A-02R-1277-07	1	79.7333	1.69145	HROB	High
TCGA-B8-5549-01A-01R-1541-07	1	6.46667	1.69195	HROB	High
TCGA-CZ-5465-01A-01R-1503-07	2	85.4667	1.69334	HROB	High
TCGA-G6-A8L8-01A-21R-A37O-07	2	36.3667	1.69375	HROB	High
TCGA-B0-4718-01A-01R-1277-07	1	59.2667	1.69459	HROB	High
TCGA-B8-5162-01A-01R-1420-07	1	1.2	1.69495	HROB	High
TCGA-EU-5906-01A-11R-1672-07	1	6.86667	1.69625	HROB	High
TCGA-BP-5184-01A-01R-1426-07	1	37.7667	1.70021	HROB	High
TCGA-A3-3378-01A-02R-1325-07	1	21	1.70112	HROB	High
TCGA-A3-3359-01A-01R-0864-07	1	83.4667	1.70227	HROB	High
TCGA-BP-4771-01A-01R-1289-07	2	5.4	1.70252	HROB	High
TCGA-AK-3454-01A-02R-1277-07	1	29.1333	1.70576	HROB	High
TCGA-BP-5187-01A-01R-1426-07	1	13.5333	1.70764	HROB	High
TCGA-B0-4824-01A-01R-1277-07	2	55.2333	1.71563	HROB	High
TCGA-CW-5583-01A-02R-1541-07	1	82.9667	1.71629	HROB	High
TCGA-BP-4347-01A-01R-1289-07	1	45.5667	1.71913	HROB	High
TCGA-A3-3323-01A-02R-1325-07	1	36.8667	1.72004	HROB	High
TCGA-B8-5545-01A-01R-1672-07	1	50.8333	1.72686	HROB	High
TCGA-B0-4691-01A-01R-1277-07	2	4.63333	1.72913	HROB	High
TCGA-A3-3317-01A-02R-1325-07	1	49.7	1.73444	HROB	High
TCGA-BP-4986-01A-01R-1334-07	1	26.1667	1.7345	HROB	High
TCGA-B0-5711-01A-11R-1672-07	1	132.967	1.73541	HROB	High
TCGA-CZ-5454-01A-01R-1503-07	2	24.0667	1.73663	HROB	High
TCGA-CJ-4873-01A-01R-1305-07	1	75.3	1.73763	HROB	High
TCGA-BP-4760-01A-02R-1420-07	1	78.7	1.73824	HROB	High
TCGA-CW-6088-01A-11R-1672-07	1	107.4	1.74322	HROB	High
TCGA-A3-3352-01A-01R-0864-07	2	18.7	1.74637	HROB	High
TCGA-B4-5378-01A-01R-1503-07	1	5.83333	1.74679	HROB	High
TCGA-B0-4811-01A-01R-1503-07	2	47.2333	1.74915	HROB	High
TCGA-CJ-4907-01A-01R-1426-07	1	49.9667	1.75523	HROB	High
TCGA-B0-5119-01A-02R-1420-07	1	51.7333	1.75921	HROB	High
TCGA-B4-5843-01A-11R-1672-07	1	0.366667	1.75958	HROB	High
TCGA-A3-3385-01A-02R-1420-07	1	66.4333	1.76281	HROB	High
TCGA-B0-5710-01A-11R-1672-07	1	81	1.76287	HROB	High
TCGA-CZ-4861-01A-01R-1305-07	2	14.8667	1.76716	HROB	High
TCGA-B8-5163-01A-01R-1420-07	1	27.4	1.76771	HROB	High
TCGA-CW-5584-01A-01R-1541-07	2	5.46667	1.78317	HROB	High
TCGA-B8-A54D-01A-21R-A266-07	1	27.6667	1.78329	HROB	High
TCGA-B0-4828-01A-01R-1277-07	2	10.2333	1.78423	HROB	High
TCGA-B2-4102-01A-02R-1325-07	1	31.7333	1.78605	HROB	High
TCGA-A3-A8CQ-01A-11R-A37O-07	1	0.1	1.78665	HROB	High
TCGA-A3-3322-01A-02R-1325-07	1	49.2667	1.78794	HROB	High
TCGA-B0-4848-01A-01R-1277-07	2	29.4333	1.78965	HROB	High
TCGA-BP-4768-01A-01R-1289-07	1	13.3333	1.79623	HROB	High
TCGA-A3-3376-01A-02R-1420-07	2	56.5333	1.7964	HROB	High
TCGA-BP-5198-01A-01R-1426-07	1	20.1	1.79643	HROB	High
TCGA-A3-3328-01A-01R-0864-07	1	46.1667	1.79698	HROB	High
TCGA-BP-4342-01A-01R-1289-07	2	75.2	1.7977	HROB	High
TCGA-AK-3426-01A-02R-1325-07	2	29.5	1.79774	HROB	High
TCGA-A3-3308-01A-02R-1325-07	1	0.533333	1.79915	HROB	High
TCGA-CJ-4634-01A-02R-1325-07	1	116.6	1.79948	HROB	High
TCGA-BP-5201-01A-01R-1426-07	1	31.7	1.80624	HROB	High
TCGA-A3-3380-01A-01R-0864-07	1	18.9	1.80925	HROB	High
TCGA-G6-A8L6-01A-11R-A37O-07	2	10.4333	1.80999	HROB	High
TCGA-CZ-5986-01A-11R-1672-07	1	12.4333	1.81221	HROB	High
TCGA-A3-3326-01A-01R-0864-07	1	37.9	1.81362	HROB	High
TCGA-BP-4977-01A-01R-1334-07	1	15.1333	1.81641	HROB	High
TCGA-B8-A7U6-01A-12R-A37O-07	1	16.5	1.82394	HROB	High
TCGA-A3-3367-01A-02R-1420-07	1	75.6667	1.83196	HROB	High
TCGA-BP-4330-01A-01R-1289-07	1	62.9333	1.83855	HROB	High
TCGA-CW-5589-01A-01R-1541-07	1	79.2667	1.83914	HROB	High
TCGA-BP-4991-01A-01R-1334-07	1	47.1	1.84028	HROB	High
TCGA-B8-5550-01A-01R-1541-07	1	49.2	1.84931	HROB	High
TCGA-CW-6090-01A-11R-1672-07	1	85.0667	1.85202	HROB	High
TCGA-BP-5178-01A-01R-1426-07	2	63.7333	1.85203	HROB	High
TCGA-B2-5633-01A-01R-1541-07	1	32.1	1.85486	HROB	High
TCGA-BP-4787-01A-01R-1305-07	2	16	1.85597	HROB	High
TCGA-MM-A563-01A-11R-A266-07	1	19.7	1.85763	HROB	High
TCGA-CJ-4881-01A-01R-1305-07	1	67.1333	1.85786	HROB	High
TCGA-BP-4353-01A-02R-1289-07	2	12.5	1.85968	HROB	High
TCGA-CJ-5682-01A-11R-1541-07	1	124.533	1.86049	HROB	High
TCGA-CJ-4888-01A-01R-1305-07	2	52.2333	1.86236	HROB	High
TCGA-BP-4352-01A-01R-1289-07	2	11.4667	1.86251	HROB	High
TCGA-CJ-4920-01A-01R-1426-07	2	4.63333	1.86427	HROB	High
TCGA-CJ-5671-01A-11R-1541-07	1	132.9	1.86435	HROB	High
TCGA-B0-4827-01A-02R-1420-07	2	29.5	1.86616	HROB	High
TCGA-AK-3431-01A-02R-1277-07	2	74.7	1.87152	HROB	High
TCGA-B0-5693-01A-11R-1541-07	1	135.8	1.88067	HROB	High
TCGA-CZ-5464-01A-01R-1503-07	1	70.9333	1.8819	HROB	High
TCGA-BP-5196-01A-01R-1426-07	1	33.9333	1.88286	HROB	High
TCGA-CZ-5456-01A-01R-1503-07	1	80.7333	1.88375	HROB	High
TCGA-CJ-4638-01A-02R-1325-07	2	14.3667	1.89077	HROB	High
TCGA-DV-5566-01A-01R-1541-07	1	46.6	1.89284	HROB	High
TCGA-A3-3331-01A-02R-1325-07	1	49.5	1.89397	HROB	High
TCGA-CJ-4895-01A-01R-1305-07	2	40	1.90289	HROB	High
TCGA-BP-4331-01A-01R-1289-07	2	81.8	1.90628	HROB	High
TCGA-B0-5081-01A-01R-1334-07	2	12.0667	1.91264	HROB	High
TCGA-DV-5569-01A-01R-1541-07	1	11.8333	1.91765	HROB	High
TCGA-B4-5838-01A-11R-1672-07	1	5.53333	1.92125	HROB	High
TCGA-B0-4813-01A-01R-1277-07	2	0.6	1.92991	HROB	High
TCGA-A3-3370-01A-02R-1420-07	1	75.8	1.93373	HROB	High
TCGA-BP-4976-01A-01R-1334-07	1	54.4	1.93581	HROB	High
TCGA-CZ-5985-01A-11R-1672-07	1	66.5667	1.94192	HROB	High
TCGA-DV-5573-01A-01R-1541-07	1	37.6667	1.94213	HROB	High
TCGA-A3-A6NN-01A-12R-A33J-07	1	0.1	1.94269	HROB	High
TCGA-B0-4707-01A-01R-1277-07	2	20	1.94441	HROB	High
TCGA-GK-A6C7-01A-11R-A33J-07	1	2.03333	1.95094	HROB	High
TCGA-BP-4766-01A-01R-1289-07	1	48.7333	1.95479	HROB	High
TCGA-BP-4338-01A-01R-1289-07	1	95.3	1.95616	HROB	High
TCGA-DV-A4W0-05A-11R-A266-07	1	82.3333	1.9584	HROB	High
TCGA-BP-4346-01A-01R-1289-07	2	49.7667	1.95891	HROB	High
TCGA-A3-A6NI-01A-11R-A33J-07	1	33.9333	1.95956	HROB	High
TCGA-CZ-4862-01A-01R-1305-07	1	109.033	1.96078	HROB	High
TCGA-DV-A4VX-01A-11R-A266-07	2	54.2	1.96112	HROB	High
TCGA-A3-A6NL-01A-11R-A33J-07	1	22.9667	1.96392	HROB	High
TCGA-B0-5709-01A-11R-1541-07	1	132.467	1.96702	HROB	High
TCGA-B8-5551-01A-01R-1541-07	1	0.533333	1.97042	HROB	High
TCGA-B0-5399-01A-01R-1503-07	1	47.0333	1.97918	HROB	High
TCGA-B8-5159-01A-01R-1420-07	1	24.0667	1.98039	HROB	High
TCGA-CJ-6030-01A-11R-1672-07	2	76.6333	1.98143	HROB	High
TCGA-B0-4836-01A-01R-1305-07	2	41.2667	1.9843	HROB	High
TCGA-CJ-4872-01A-01R-1305-07	1	47.8333	1.98913	HROB	High
TCGA-CJ-4635-01A-02R-1305-07	1	47.2	1.99369	HROB	High
TCGA-CJ-5677-01A-11R-1541-07	2	26.0667	1.99615	HROB	High
TCGA-CJ-4641-01A-02R-1325-07	2	55.3667	1.99708	HROB	High
TCGA-BP-4351-01A-01R-1289-07	1	32.3333	1.99947	HROB	High
TCGA-BP-5181-01A-01R-1426-07	1	49.8333	1.99994	HROB	High
TCGA-B0-5080-01A-01R-1503-07	2	11.4	2.00058	HROB	High
TCGA-B0-5092-01A-01R-1420-07	2	15.3	2.00092	HROB	High
TCGA-DV-5567-01A-01R-1541-07	1	66.8	2.01546	HROB	High
TCGA-B0-5702-01A-11R-1541-07	1	72.4	2.02812	HROB	High
TCGA-B0-5690-01A-11R-1541-07	1	113.067	2.02823	HROB	High
TCGA-BP-4974-01A-01R-1334-07	2	7.03333	2.03021	HROB	High
TCGA-B2-5635-01A-01R-1541-07	1	25.1667	2.03209	HROB	High
TCGA-A3-3319-01A-02R-1325-07	1	37.6667	2.03312	HROB	High
TCGA-B8-A54K-01A-11R-A33J-07	1	15.6333	2.03341	HROB	High
TCGA-A3-3325-01A-01R-0864-07	2	39	2.03582	HROB	High
TCGA-BP-5173-01A-01R-1426-07	2	2.06667	2.03728	HROB	High
TCGA-B8-5158-01A-01R-1420-07	1	40.6	2.04896	HROB	High
TCGA-B8-4148-01A-02R-1325-07	1	50.6667	2.05463	HROB	High
TCGA-B0-4814-01A-01R-1277-07	2	5.6	2.05656	HROB	High
TCGA-B0-5703-01A-11R-1541-07	1	74.8667	2.06742	HROB	High
TCGA-B0-4852-01A-01R-1503-07	2	37.3667	2.06949	HROB	High
TCGA-B0-4701-01A-01R-1277-07	2	7.93333	2.08725	HROB	High
TCGA-B0-4706-01A-01R-1503-07	2	2.16667	2.09695	HROB	High
TCGA-A3-3372-01A-02R-1325-07	1	24.5	2.10398	HROB	High
TCGA-CJ-4901-01A-01R-1426-07	1	48.3333	2.10663	HROB	High
TCGA-B0-5097-01A-01R-1420-07	1	22.1667	2.11355	HROB	High
TCGA-B8-A54E-01A-11R-A266-07	1	30.3	2.11511	HROB	High
TCGA-A3-3346-01A-01R-1766-07	2	4.56667	2.13407	HROB	High
TCGA-A3-3349-01A-01R-1188-07	1	46.1667	2.13563	HROB	High
TCGA-BP-4169-01A-02R-1289-07	2	23.3667	2.15052	HROB	High
TCGA-AK-3428-01A-02R-1277-07	1	124.267	2.16516	HROB	High
TCGA-CZ-5984-01A-11R-1672-07	1	68.9	2.16655	HROB	High
TCGA-CJ-4868-01A-01R-1305-07	2	21.5333	2.16958	HROB	High
TCGA-B0-4845-01A-01R-1277-07	2	66.2	2.1714	HROB	High
TCGA-A3-3351-01A-02R-1325-07	1	30.3333	2.17674	HROB	High
TCGA-CJ-4894-01A-01R-1305-07	2	28.0333	2.18479	HROB	High
TCGA-CW-5580-01A-01R-1672-07	2	65.4667	2.1874	HROB	High
TCGA-BP-4761-01A-01R-1289-07	1	6.06667	2.19148	HROB	High
TCGA-BP-4337-01A-01R-1289-07	2	0.0666667	2.19431	HROB	High
TCGA-DV-5575-01A-01R-1541-07	1	57.6333	2.19666	HROB	High
TCGA-CJ-4637-01A-02R-1325-07	2	74.2333	2.20114	HROB	High
TCGA-B0-4815-01A-01R-1503-07	2	52.9333	2.2141	HROB	High
TCGA-BP-5199-01A-01R-1426-07	1	45.1667	2.22446	HROB	High
TCGA-AS-3778-01A-01R-A32Z-07	1	1.43333	2.23813	HROB	High
TCGA-CZ-5988-01A-11R-1672-07	1	23.1	2.23941	HROB	High
TCGA-BP-4173-01A-02R-1289-07	1	63.1	2.2574	HROB	High
TCGA-B0-5692-01A-11R-1541-07	1	131.467	2.26075	HROB	High
TCGA-EU-5905-01A-11R-1672-07	1	3.96667	2.27293	HROB	High
TCGA-B0-5120-01A-01R-1420-07	1	38.9667	2.27738	HROB	High
TCGA-CJ-6027-01A-11R-1672-07	2	120.5	2.29603	HROB	High
TCGA-CZ-5459-01A-01R-1503-07	1	56.1	2.30034	HROB	High
TCGA-CZ-4857-01A-01R-1305-07	2	47.7333	2.30814	HROB	High
TCGA-CW-5585-01A-01R-1541-07	1	86.9667	2.31627	HROB	High
TCGA-B8-A54G-01A-11R-A266-07	1	1.76667	2.33343	HROB	High
TCGA-B0-5699-01A-11R-1541-07	1	128.033	2.33571	HROB	High
TCGA-B0-4810-01A-01R-1503-07	2	15.9333	2.33996	HROB	High
TCGA-B0-5095-01A-01R-1420-07	2	8.16667	2.37457	HROB	High
TCGA-BP-4770-01A-01R-1503-07	2	10.9667	2.40343	HROB	High
TCGA-A3-3387-01A-01R-1541-07	1	20.5667	2.4593	HROB	High
TCGA-B0-4821-01A-01R-1503-07	2	41	2.48494	HROB	High
TCGA-CZ-5469-01A-01R-1503-07	2	31.5333	2.51524	HROB	High
TCGA-B0-4699-01A-01R-1277-07	2	3.66667	2.51948	HROB	High
TCGA-B0-5099-01A-01R-1420-07	2	16.1667	2.60858	HROB	High
TCGA-B0-4703-01A-01R-1277-07	2	6.06667	2.61616	HROB	High
TCGA-CJ-4882-01A-02R-1426-07	1	62.7667	2.61942	HROB	High
TCGA-CW-6097-01A-11R-1672-07	2	19.0333	2.62764	HROB	High
TCGA-BP-5183-01A-01R-1426-07	1	43.0333	2.66104	HROB	High
TCGA-CZ-4860-01A-01R-1305-07	2	6.86667	2.66893	HROB	High
TCGA-A3-3383-01A-02R-1325-07	1	28.7	2.7134	HROB	High
TCGA-CW-6087-01A-11R-1672-07	2	1.36667	2.71493	HROB	High
TCGA-A3-3347-01A-02R-1325-07	2	53.6667	2.72672	HROB	High
TCGA-B0-5107-01A-01R-1420-07	2	30.9	2.77461	HROB	High
TCGA-BP-4775-01A-01R-1289-07	1	61.4333	2.789	HROB	High
TCGA-BP-4354-01A-02R-1289-07	2	34.4667	2.85023	HROB	High
TCGA-B8-4143-01A-01R-1188-07	2	23.6333	2.85354	HROB	High
TCGA-G6-A8L7-01A-11R-A37O-07	1	71.1	2.96599	HROB	High
TCGA-BP-4983-01A-01R-1334-07	1	47.1	2.96967	HROB	High
TCGA-B0-4690-01A-01R-1277-07	2	1.43333	3.031	HROB	High
TCGA-B0-4710-01A-01R-1503-07	1	58.5	3.07416	HROB	High
TCGA-B0-5084-01A-01R-1334-07	2	7.4	3.19704	HROB	High
TCGA-B4-5835-01A-11R-1672-07	1	0.533333	3.25568	HROB	High
TCGA-CZ-4858-01A-01R-1305-07	2	70.1667	3.28057	HROB	High
TCGA-B0-5109-01A-02R-1420-07	2	19.5667	3.38724	HROB	High
TCGA-B0-5098-01A-01R-1420-07	2	52.8	3.56226	HROB	High
TCGA-B0-4696-01A-01R-1277-07	2	28.8667	3.8573	HROB	High
TCGA-B0-4698-01A-01R-1503-07	2	1.4	3.90703	HROB	High
TCGA-CJ-4642-01B-01R-1305-07	1	106.833	3.98551	HROB	High
TCGA-B0-4688-01A-01R-1277-07	2	3.36667	4.02431	HROB	High

## Sheet: KIRP
sample_id	event	time	expr	gene	group
TCGA-B9-A8YI-01A-21R-A37K-07	1	12.4667	0.291063	HROB	Low
TCGA-2Z-A9JO-01A-11R-A42S-07	1	31.6333	0.353797	HROB	Low
TCGA-MH-A857-01A-11R-A355-07	1	29.6667	0.47545	HROB	Low
TCGA-SX-A7SO-01A-11R-A355-07	1	41.9	0.488072	HROB	Low
TCGA-BQ-7050-01A-11R-1965-07	1	62.1333	0.49837	HROB	Low
TCGA-BQ-5881-01A-11R-1592-07	1	48.4667	0.503199	HROB	Low
TCGA-BQ-5883-01A-11R-1592-07	1	41.4	0.515546	HROB	Low
TCGA-BQ-7055-01A-11R-1965-07	1	26.6333	0.533166	HROB	Low
TCGA-AL-3472-01A-01R-1193-07	1	67.6333	0.540205	HROB	Low
TCGA-2Z-A9JN-01A-21R-A42S-07	1	24.6667	0.579377	HROB	Low
TCGA-A4-8312-01A-11R-2404-07	1	23.6	0.593395	HROB	Low
TCGA-WN-AB4C-01A-11R-A42S-07	1	39.6	0.660555	HROB	Low
TCGA-DW-7837-01A-11R-2139-07	1	38.0667	0.686992	HROB	Low
TCGA-HE-A5NF-01A-11R-A26U-07	1	86.0667	0.687371	HROB	Low
TCGA-2Z-A9JT-01A-11R-A42S-07	1	22.8	0.702235	HROB	Low
TCGA-5P-A9KH-01A-11R-A42S-07	1	68.3667	0.754197	HROB	Low
TCGA-G7-6796-01A-11R-1965-07	1	72.4333	0.770029	HROB	Low
TCGA-2Z-A9JD-01A-11R-A42S-07	1	35.3333	0.776712	HROB	Low
TCGA-P4-AAVM-01A-11R-A42S-07	1	51.3	0.779012	HROB	Low
TCGA-UZ-A9PX-01A-11R-A42S-07	1	66.0333	0.798474	HROB	Low
TCGA-BQ-5880-01A-11R-1592-07	2	43.8	0.812667	HROB	Low
TCGA-SX-A7SL-01A-11R-A355-07	1	27.4333	0.838435	HROB	Low
TCGA-5P-A9K6-01A-11R-A42S-07	1	63.8	0.854491	HROB	Low
TCGA-B9-A69E-01A-11R-A31O-07	1	15.0667	0.871402	HROB	Low
TCGA-G7-A8LC-01A-11R-A36F-07	1	23.4	0.874757	HROB	Low
TCGA-5P-A9KE-01A-11R-A42S-07	1	27.4667	0.875527	HROB	Low
TCGA-5P-A9KA-01A-11R-A42S-07	1	13.1667	0.879493	HROB	Low
TCGA-B1-A656-01A-11R-A31O-07	1	20.6	0.879737	HROB	Low
TCGA-DZ-6134-01A-11R-1965-07	1	61.8667	0.884163	HROB	Low
TCGA-UZ-A9PO-01A-11R-A38C-07	1	63.7	0.889601	HROB	Low
TCGA-DW-7838-01A-11R-2139-07	1	24.8	0.892725	HROB	Low
TCGA-MH-A855-01A-11R-A355-07	1	12.3	0.897784	HROB	Low
TCGA-BQ-7062-01A-11R-1965-07	1	3.86667	0.903372	HROB	Low
TCGA-DW-7834-01A-11R-2139-07	1	131.667	0.90383	HROB	Low
TCGA-GL-A4EM-01A-11R-A24Z-07	1	1.06667	0.917459	HROB	Low
TCGA-O9-A75Z-01A-11R-A33Z-07	1	15.7	0.924671	HROB	Low
TCGA-5P-A9JW-01A-11R-A42S-07	1	108.033	0.927843	HROB	Low
TCGA-EV-5903-01A-11R-1592-07	1	25.2333	0.932164	HROB	Low
TCGA-BQ-7058-01A-11R-1965-07	2	11.4333	0.938035	HROB	Low
TCGA-MH-A560-01A-11R-A26U-07	1	30.8	0.939015	HROB	Low
TCGA-BQ-5886-01A-11R-1592-07	1	26.4	0.941632	HROB	Low
TCGA-5P-A9K8-01A-11R-A42S-07	1	43.6333	0.954388	HROB	Low
TCGA-B1-A47N-01A-11R-A24Z-07	1	37	0.957956	HROB	Low
TCGA-IZ-8196-01A-11R-2404-07	1	21.6333	0.961892	HROB	Low
TCGA-A4-8517-01A-11R-2404-07	1	19.9	0.970509	HROB	Low
TCGA-B1-5398-01A-02R-1592-07	1	41.7	0.97933	HROB	Low
TCGA-2Z-A9J7-01A-11R-A38C-07	2	4.63333	0.999482	HROB	Low
TCGA-2Z-A9JL-01A-11R-A42S-07	1	33.5333	1.01045	HROB	Low
TCGA-IA-A40U-01A-11R-A24Z-07	1	17.0333	1.01128	HROB	Low
TCGA-G7-A8LE-01A-11R-A36F-07	1	81.7667	1.02063	HROB	Low
TCGA-UZ-A9PS-05A-11R-A42S-07	1	72.2333	1.02345	HROB	Low
TCGA-BQ-7059-01A-11R-1965-07	1	7.73333	1.03523	HROB	Low
TCGA-UZ-A9PM-01A-21R-A38C-07	1	127.033	1.05133	HROB	Low
TCGA-SX-A7SS-01A-11R-A36F-07	1	53.8333	1.05316	HROB	Low
TCGA-2Z-A9J1-01A-11R-A38C-07	1	76.6	1.05386	HROB	Low
TCGA-BQ-7048-01A-11R-1965-07	1	94.6333	1.06648	HROB	Low
TCGA-Y8-A8RZ-01A-11R-A37K-07	1	6.83333	1.06851	HROB	Low
TCGA-IZ-8195-01A-31R-2404-07	1	22.5667	1.07247	HROB	Low
TCGA-Y8-A8S0-01A-11R-A37K-07	1	6.1	1.07539	HROB	Low
TCGA-B9-4617-01A-01R-1193-07	1	1.16667	1.08056	HROB	Low
TCGA-BQ-7060-01A-11R-1965-07	1	7.13333	1.08142	HROB	Low
TCGA-DZ-6135-01A-11R-1965-07	1	75.6333	1.08899	HROB	Low
TCGA-SX-A7SM-01A-11R-A355-07	2	12.1	1.09351	HROB	Low
TCGA-2Z-A9JM-01A-12R-A42S-07	1	31.1333	1.09609	HROB	Low
TCGA-B9-4113-01A-01R-1193-07	2	51.2	1.10421	HROB	Low
TCGA-MH-A55Z-01A-11R-A26U-07	1	28.1667	1.10689	HROB	Low
TCGA-PJ-A5Z9-01A-11R-A28H-07	1	18	1.10843	HROB	Low
TCGA-KV-A6GD-01A-11R-A31O-07	1	18.6667	1.11866	HROB	Low
TCGA-SX-A7SU-01A-11R-A36F-07	1	44.3667	1.12055	HROB	Low
TCGA-P4-AAVK-01A-11R-A42S-07	1	53	1.12534	HROB	Low
TCGA-5P-A9K2-01A-11R-A42S-07	1	79.7333	1.14745	HROB	Low
TCGA-WN-A9G9-01A-12R-A37K-07	1	26.3667	1.15037	HROB	Low
TCGA-SX-A7SR-01A-12R-A36F-07	1	26.8333	1.16042	HROB	Low
TCGA-Y8-A898-01A-11R-A355-07	1	15.8333	1.16101	HROB	Low
TCGA-DW-7963-01B-11R-A28H-07	1	41.3333	1.16437	HROB	Low
TCGA-GL-7773-01A-11R-A32Z-07	1	13.1	1.16448	HROB	Low
TCGA-A4-8311-01A-11R-2404-07	1	24.3	1.16578	HROB	Low
TCGA-IA-A83W-01A-11R-A355-07	2	68.1	1.16848	HROB	Low
TCGA-MH-A561-01A-11R-A26U-07	1	28.0333	1.17562	HROB	Low
TCGA-UZ-A9PJ-01A-11R-A38C-07	2	26.5667	1.17802	HROB	Low
TCGA-HE-A5NI-01A-11R-A26U-07	1	12	1.17862	HROB	Low
TCGA-J7-6720-01A-11R-2139-07	1	12.9333	1.1811	HROB	Low
TCGA-HE-A5NL-01A-11R-A26U-07	1	25.5667	1.1835	HROB	Low
TCGA-2Z-A9J6-01A-11R-A38C-07	1	57.7	1.18949	HROB	Low
TCGA-B9-A5W7-01A-11R-A31O-07	1	19.5	1.19051	HROB	Low
TCGA-P4-A5EB-01A-11R-A28H-07	1	100.5	1.20134	HROB	Low
TCGA-A4-A4ZT-01A-11R-A26U-07	1	17.2	1.20745	HROB	Low
TCGA-4A-A93Y-01A-11R-A37K-07	1	11.7333	1.20937	HROB	Low
TCGA-IZ-A6M8-01A-11R-A31O-07	1	16.5667	1.21206	HROB	Low
TCGA-Y8-A897-01A-11R-A36F-07	1	18.3	1.21303	HROB	Low
TCGA-IA-A40X-01A-11R-A24Z-07	1	20.2667	1.2154	HROB	Low
TCGA-GL-A9DE-01A-11R-A37K-07	1	16.5333	1.21943	HROB	Low
TCGA-A4-A5XZ-01A-11R-A31O-07	1	15.9667	1.22564	HROB	Low
TCGA-SX-A7SN-01A-11R-A355-07	1	19.2667	1.23014	HROB	Low
TCGA-BQ-5887-01A-11R-1965-07	1	25.7	1.23241	HROB	Low
TCGA-UZ-A9PK-01A-11R-A38C-07	1	119.033	1.24425	HROB	Low
TCGA-IA-A83T-01A-11R-A355-07	2	89.4667	1.2516	HROB	Low
TCGA-BQ-7045-01A-31R-1965-07	2	48.9333	1.25722	HROB	Low
TCGA-A4-7732-01A-11R-2139-07	1	19.4	1.25926	HROB	Low
TCGA-2Z-A9JP-01A-11R-A42S-07	1	29.7667	1.26589	HROB	Low
TCGA-BQ-7049-01A-11R-1965-07	2	45.4667	1.26863	HROB	Low
TCGA-A4-8518-01A-11R-2404-07	1	20	1.26886	HROB	Low
TCGA-A4-A48D-01A-11R-A24Z-07	1	12.6333	1.27823	HROB	Low
TCGA-KV-A74V-01A-11R-A33Z-07	1	11.5667	1.2796	HROB	Low
TCGA-SX-A71R-01A-12R-A33Z-07	1	48.5667	1.2844	HROB	Low
TCGA-G7-6792-01A-21R-1965-07	1	92.1667	1.28554	HROB	Low
TCGA-5P-A9JZ-01A-11R-A42S-07	1	91.4667	1.28627	HROB	Low
TCGA-DW-7839-01A-11R-2139-07	1	13.9667	1.28736	HROB	Low
TCGA-UZ-A9PR-01A-11R-A42S-07	1	87.5667	1.28894	HROB	Low
TCGA-AT-A5NU-01A-11R-A28H-07	1	2.23333	1.29174	HROB	Low
TCGA-Y8-A8RY-01A-11R-A37K-07	1	25.6333	1.29195	HROB	Low
TCGA-KV-A6GE-01A-11R-A31O-07	1	29.5	1.29508	HROB	Low
TCGA-HE-7128-01A-11R-1965-07	1		1.29627	HROB	Low
TCGA-EV-5901-01A-11R-1592-07	1	34.6667	1.29656	HROB	Low
TCGA-2Z-A9J5-01A-21R-A38C-07	1	101.667	1.29688	HROB	Low
TCGA-IA-A83V-01A-11R-A355-07	2	98.0333	1.29859	HROB	Low
TCGA-P4-A5E6-01A-11R-A28H-07	1	101.167	1.31963	HROB	Low
TCGA-2Z-A9J2-01A-11R-A38C-07	1	59.8333	1.32592	HROB	Low
TCGA-SX-A71S-01A-11R-A33Z-07	1	50.1333	1.34631	HROB	Low
TCGA-HE-A5NH-01A-11R-A26U-07	1	26.3667	1.34671	HROB	Low
TCGA-4A-A93W-01A-11R-A37K-07	1	0.133333	1.34782	HROB	Low
TCGA-A4-7286-01A-11R-A32Z-07	1	18.4667	1.34808	HROB	Low
TCGA-B1-A655-01A-11R-A31O-07	1	17	1.35339	HROB	Low
TCGA-Y8-A8S1-01A-11R-A37K-07	1	13.4667	1.35695	HROB	Low
TCGA-AL-3468-01A-02R-1351-07	2	77.7	1.36986	HROB	Low
TCGA-IZ-A6M9-01A-11R-A31O-07	1	12.5333	1.37212	HROB	Low
TCGA-UZ-A9Q0-01A-12R-A42S-07	1	112.267	1.38065	HROB	Low
TCGA-GL-A9DD-01A-11R-A37K-07	1	11.3667	1.38151	HROB	Low
TCGA-SX-A71W-01A-12R-A355-07	1	35.8667	1.39048	HROB	Low
TCGA-2Z-A9JG-01A-11R-A42S-07	1	55.4	1.39156	HROB	Low
TCGA-UZ-A9PP-01A-11R-A42S-07	1	100.333	1.39432	HROB	Low
TCGA-2Z-A9JQ-01A-11R-A42S-07	1	25.9333	1.40676	HROB	Low
TCGA-2Z-A9JR-01A-12R-A42S-07	1	5.36667	1.4074	HROB	Low
TCGA-UZ-A9PU-01A-11R-A42S-07	2	31.1	1.41641	HROB	Low
TCGA-P4-A5ED-01A-11R-A28H-07	1	93.8667	1.42226	HROB	Low
TCGA-G7-6795-01A-11R-1965-07	1	39.8	1.42265	HROB	Low
TCGA-BQ-5892-01A-11R-1592-07	1	12.1333	1.43422	HROB	Low
TCGA-DW-7841-01A-11R-A32Z-07	1	14.8333	1.4399	HROB	Low
TCGA-B9-7268-01A-11R-A32Z-07	1	22.3667	1.44706	HROB	Low
TCGA-B1-A657-01A-11R-A31O-07	1	21.3667	1.44735	HROB	Low
TCGA-SX-A71V-01A-11R-A33Z-07	1	29.2	1.46491	HROB	Low
TCGA-B3-3925-01A-02R-1351-07	1	34.3	1.47056	HROB	Low
TCGA-AL-3473-01A-01R-1193-07	1	63.5333	1.47548	HROB	Low
TCGA-F9-A8NY-01A-11R-A36F-07	1	1.2	1.47608	HROB	Low
TCGA-A4-7828-01A-11R-2139-07	1	7.93333	1.47714	HROB	High
TCGA-MH-A55W-01A-11R-A26U-07	1	34.7667	1.4926	HROB	High
TCGA-AL-3467-01A-02R-1351-07	1	71.1667	1.49903	HROB	High
TCGA-DW-7842-01A-11R-A32Z-07	1	3.06667	1.50795	HROB	High
TCGA-BQ-7053-01A-11R-1965-07	1	50.5333	1.52109	HROB	High
TCGA-A4-7997-01A-11R-2204-07	1	30.9	1.52261	HROB	High
TCGA-MH-A856-01A-11R-A355-07	1	31.5667	1.52363	HROB	High
TCGA-A4-8630-01A-11R-2404-07	1	14.5333	1.52522	HROB	High
TCGA-2Z-A9JS-01A-21R-A42S-07	2	16.4	1.52526	HROB	High
TCGA-Y8-A894-01A-11R-A36F-07	1	18.9	1.52553	HROB	High
TCGA-A4-8516-01A-11R-2404-07	1	0.766667	1.52773	HROB	High
TCGA-P4-AAVO-01A-11R-A42S-07	1	80	1.52844	HROB	High
TCGA-A4-A5DU-01A-11R-A28H-07	1	16.5333	1.53857	HROB	High
TCGA-G7-A4TM-01A-11R-A31O-07	1	25.6	1.55894	HROB	High
TCGA-2K-A9WE-01A-11R-A38C-07	1	7.13333	1.56845	HROB	High
TCGA-G7-7502-01A-11R-2204-07	1	26.2	1.57447	HROB	High
TCGA-4A-A93X-01A-11R-A37K-07	1	13	1.57892	HROB	High
TCGA-MH-A562-01A-11R-A26U-07	1	20.5333	1.57902	HROB	High
TCGA-F9-A97G-01A-11R-A38C-07	1	0.433333	1.57993	HROB	High
TCGA-UZ-A9PQ-01A-11R-A42S-07	2	87.4667	1.58054	HROB	High
TCGA-EV-5902-01A-11R-1592-07	1	19.2667	1.58297	HROB	High
TCGA-SX-A7SP-01A-11R-A355-07	2	16.5333	1.5838	HROB	High
TCGA-A4-7734-01A-11R-A32Z-07	1	0.9	1.59011	HROB	High
TCGA-2Z-A9J8-01A-11R-A42S-07	1	93	1.60531	HROB	High
TCGA-BQ-7046-01A-11R-1965-07	1	98.2667	1.61885	HROB	High
TCGA-5P-A9K0-01A-11R-A42S-07	1	22.5667	1.62139	HROB	High
TCGA-G7-6790-01A-11R-1965-07	1	52.5	1.62518	HROB	High
TCGA-DW-7840-01A-11R-A32Z-07	1	3.8	1.64105	HROB	High
TCGA-A4-7584-01A-11R-2139-07	1	21.6667	1.65633	HROB	High
TCGA-BQ-7044-01A-11R-1965-07	1	125.333	1.66463	HROB	High
TCGA-UZ-A9PS-01A-11R-A42S-07	1	72.2333	1.67325	HROB	High
TCGA-PJ-A5Z8-01A-11R-A28H-07	1	20	1.68107	HROB	High
TCGA-B9-5155-01A-01R-1592-07	1	22.1667	1.68779	HROB	High
TCGA-BQ-5875-01A-11R-1592-07	1	87.9667	1.68948	HROB	High
TCGA-DW-7836-01A-11R-2139-07	1	36.4333	1.69127	HROB	High
TCGA-B9-4115-01A-01R-1193-07	1	26.7667	1.69708	HROB	High
TCGA-Y8-A896-01A-11R-A36F-07	1	18.9	1.69883	HROB	High
TCGA-IA-A83S-01A-11R-A355-07	2	86.9667	1.69894	HROB	High
TCGA-BQ-7061-01A-11R-1965-07	1	7.26667	1.7035	HROB	High
TCGA-BQ-5888-01A-11R-1592-07	1	13.4333	1.70406	HROB	High
TCGA-B9-A5W9-01A-11R-A28H-07	1	0.166667	1.72067	HROB	High
TCGA-UZ-A9Q1-01A-11R-A42S-07	1	52.0667	1.72346	HROB	High
TCGA-MH-A854-01A-11R-A355-07	1	17.8667	1.73126	HROB	High
TCGA-B1-A47O-01A-11R-A24Z-07	1	28.0667	1.73148	HROB	High
TCGA-5P-A9JV-01A-12R-A42S-07	1	68.1	1.73283	HROB	High
TCGA-B3-8121-01A-21R-2404-07	1	12.6333	1.73505	HROB	High
TCGA-V9-A7HT-01A-11R-A33Z-07	1	32.1667	1.73742	HROB	High
TCGA-BQ-7056-01A-11R-1965-07	1	20.4	1.7466	HROB	High
TCGA-A4-7996-01A-11R-2204-07	1	16.8667	1.75369	HROB	High
TCGA-2Z-A9J9-01A-11R-A42S-07	1	76.4667	1.75411	HROB	High
TCGA-P4-A5EA-01A-11R-A28H-07	2	6.7	1.77105	HROB	High
TCGA-B3-4103-01A-02R-1351-07	1	31	1.77496	HROB	High
TCGA-P4-A5E7-01A-31R-A28H-07	1	88.3	1.78434	HROB	High
TCGA-AL-7173-01A-11R-2139-07	1	68.6667	1.7969	HROB	High
TCGA-G7-A8LB-01A-11R-A36F-07	1	18.2333	1.80436	HROB	High
TCGA-B9-A5W8-01A-11R-A28H-07	1	17.4667	1.8127	HROB	High
TCGA-BQ-5884-01A-11R-1592-07	1	26.4	1.81354	HROB	High
TCGA-SX-A7SQ-01A-12R-A36F-07	1	42.2	1.81425	HROB	High
TCGA-F9-A7Q0-01A-11R-A36F-07	1	13.2667	1.83456	HROB	High
TCGA-5P-A9JY-01A-11R-A42S-07	2	50.2667	1.83827	HROB	High
TCGA-SX-A71U-01A-12R-A33Z-07	1	45.2333	1.8426	HROB	High
TCGA-HE-7129-01A-11R-1965-07	1	83.0667	1.84898	HROB	High
TCGA-DZ-6132-01A-11R-1965-07	1	82	1.85891	HROB	High
TCGA-DW-5561-01A-01R-1592-07	1	13.8	1.86673	HROB	High
TCGA-5P-A9KF-01A-11R-A42S-07	1	28.1667	1.86887	HROB	High
TCGA-B3-3926-01A-02R-1351-07	1	29.4333	1.87335	HROB	High
TCGA-B1-7332-01A-11R-A32Z-07	1	38.0333	1.87519	HROB	High
TCGA-2Z-A9JK-01A-11R-A42S-07	1	39.5333	1.87821	HROB	High
TCGA-5P-A9JU-01A-11R-A42S-07	1	12.4333	1.87973	HROB	High
TCGA-BQ-5879-01A-11R-1592-07	2	23.2333	1.88447	HROB	High
TCGA-BQ-5877-01A-11R-1592-07	2	9	1.89515	HROB	High
TCGA-Y8-A895-01A-11R-A36F-07	1	16.1333	1.90651	HROB	High
TCGA-UN-AAZ9-01A-11R-A38C-07	1	18.2667	1.91367	HROB	High
TCGA-5P-A9K4-01A-11R-A42S-07	1	72.8	1.93541	HROB	High
TCGA-GL-A9DC-01A-11R-A37K-07	1	13.0667	1.94588	HROB	High
TCGA-B9-4117-01A-02R-1351-07	1	0.466667	1.94601	HROB	High
TCGA-A4-A772-01A-11R-A33Z-07	1	0	1.96667	HROB	High
TCGA-A4-A5Y0-01A-11R-A31O-07	1	8.4	1.98021	HROB	High
TCGA-2Z-A9JE-01A-11R-A42S-07	1	57.6	1.9816	HROB	High
TCGA-BQ-5885-01A-11R-1592-07	1	30.7	1.98472	HROB	High
TCGA-B9-A8YH-01A-11R-A37K-07	1	17.7333	1.99643	HROB	High
TCGA-G7-6797-01A-11R-1965-07	1	25.5	1.99935	HROB	High
TCGA-UZ-A9PZ-01A-11R-A42S-07	1	21.9	2.0066	HROB	High
TCGA-GL-A59R-01A-11R-A26U-07	1	12.6	2.00747	HROB	High
TCGA-P4-AAVL-01A-11R-A42S-07	2	16.2333	2.02047	HROB	High
TCGA-UZ-A9PV-01A-11R-A42S-07	1	48.1333	2.03124	HROB	High
TCGA-A4-A6HP-01A-11R-A31O-07	1	12.6333	2.06128	HROB	High
TCGA-B1-A654-01A-11R-A31O-07	1	20.5333	2.07476	HROB	High
TCGA-GL-A59T-01A-21R-A28H-07	1	18.2	2.07808	HROB	High
TCGA-G7-6789-01A-11R-1965-07	2	4.06667	2.07966	HROB	High
TCGA-A4-7288-01A-11R-A32Z-07	1	61.9	2.10122	HROB	High
TCGA-AL-3471-01A-02R-1351-07	2	50	2.11828	HROB	High
TCGA-UZ-A9PL-01A-11R-A38C-07	1	105.067	2.12147	HROB	High
TCGA-2Z-A9JJ-01A-11R-A42S-07	1	40.4333	2.134	HROB	High
TCGA-DZ-6133-01A-11R-1965-07	2	51.9	2.14328	HROB	High
TCGA-A4-7585-01A-11R-2139-07	2	35.6667	2.14466	HROB	High
TCGA-BQ-5876-01A-11R-1592-07	1	19.5333	2.17144	HROB	High
TCGA-A4-A5Y1-01A-11R-A28H-07	2	13.1667	2.17851	HROB	High
TCGA-J7-A8I2-01A-12R-A36F-07	1	10.2333	2.17998	HROB	High
TCGA-G7-6793-01A-11R-1965-07	2	11.2	2.20732	HROB	High
TCGA-B3-A6W5-01A-12R-A33Z-07	1	10.3	2.21955	HROB	High
TCGA-A4-7583-01A-11R-A32Z-07	1	0.1	2.22635	HROB	High
TCGA-HE-A5NK-01A-11R-A26U-07	1	74.2667	2.2413	HROB	High
TCGA-BQ-5889-01A-11R-1592-07	2	10.9667	2.25618	HROB	High
TCGA-BQ-5882-01A-11R-1592-07	2	21.9333	2.25822	HROB	High
TCGA-F9-A7VF-01A-11R-A33Z-07	1	2.43333	2.28137	HROB	High
TCGA-5P-A9K3-01A-11R-A42S-07	2	15.7	2.28262	HROB	High
TCGA-B1-A47M-01A-11R-A24Z-07	1	21.9667	2.31747	HROB	High
TCGA-UZ-A9PN-01A-11R-A38C-07	2	37.8667	2.32951	HROB	High
TCGA-BQ-7051-01A-12R-1965-07	1	51.1	2.34356	HROB	High
TCGA-BQ-5878-01A-11R-1592-07	1	64.6	2.34456	HROB	High
TCGA-BQ-5890-01A-11R-1592-07	1	7.76667	2.40537	HROB	High
TCGA-P4-A5E8-01A-11R-A28H-07	2	43.5333	2.40618	HROB	High
TCGA-A4-A7UZ-01A-12R-A355-07	1	0	2.43405	HROB	High
TCGA-2Z-A9J3-01A-12R-A38C-07	2	59.0333	2.44307	HROB	High
TCGA-DW-5560-01A-01R-1592-07	1	49.5333	2.44475	HROB	High
TCGA-BQ-5893-01A-11R-1592-07	2	8.03333	2.45136	HROB	High
TCGA-A4-8515-01A-11R-2404-07	1	23.6333	2.4906	HROB	High
TCGA-5P-A9KC-01A-11R-A42S-07	1	12.5667	2.51954	HROB	High
TCGA-G7-7501-01A-11R-2204-07	2	20.8	2.52302	HROB	High
TCGA-B9-A44B-01A-11R-A24Z-07	1	12.0333	2.56749	HROB	High
TCGA-BQ-5891-01A-11R-1592-07	1	0.966667	2.5768	HROB	High
TCGA-F9-A4JJ-01A-11R-A24Z-07	2	10.8333	2.58548	HROB	High
TCGA-GL-6846-01A-11R-1965-07	1	197.5	2.59107	HROB	High
TCGA-GL-8500-01A-11R-2404-07	1	28.0333	2.61468	HROB	High
TCGA-2Z-A9JI-01A-11R-A42S-07	1	52.2333	2.62101	HROB	High
TCGA-HE-7130-01A-11R-1965-07	1	59	2.62785	HROB	High
TCGA-B9-5156-01A-01R-1592-07	1	44.6	2.63255	HROB	High
TCGA-A4-A57E-01A-11R-A26U-07	2	8.6	2.72184	HROB	High
TCGA-Q2-A5QZ-01A-11R-A28H-07	1	14.2667	2.74454	HROB	High
TCGA-A4-8310-01A-11R-2404-07	1	26	2.79512	HROB	High
TCGA-A4-7915-01A-11R-2204-07	1	0.233333	2.90494	HROB	High
TCGA-IA-A40Y-01A-11R-A24Z-07	1	2.06667	2.91708	HROB	High
TCGA-A4-8098-01A-11R-2404-07	1	29.8667	2.95963	HROB	High
TCGA-B3-4104-01A-02R-1351-07	1	34.9667	2.99028	HROB	High
TCGA-5P-A9K9-01A-11R-A42S-07	2	19.6333	2.99579	HROB	High
TCGA-BQ-5894-01A-11R-1592-07	1	2.8	3.03568	HROB	High
TCGA-GL-7966-01A-11R-2204-07	1	3.73333	3.12958	HROB	High
TCGA-AL-3466-01A-02R-1351-07	2	9.76667	3.19624	HROB	High
TCGA-B9-4116-01A-02R-1351-07	1	20.9	3.23591	HROB	High
TCGA-HE-A5NJ-01A-11R-A26U-07	1	57.5333	3.24742	HROB	High
TCGA-J7-8537-01A-11R-2404-07	2	10.7	3.25098	HROB	High
TCGA-AL-A5DJ-01A-11R-A26U-07	2	49.9333	3.34094	HROB	High
TCGA-G7-A8LD-01A-11R-A36F-07	2	17.1333	3.63583	HROB	High
TCGA-A4-7287-01A-11R-2139-07	2	19.9	3.73644	HROB	High

## Sheet: LGG
sample_id	event	time	expr	gene	group
TCGA-P5-A733-01A-11R-A32Q-07	1	13.8	0.471616	HROB	Low
TCGA-HT-7684-01A-11R-2256-07	1	6.13333	0.629501	HROB	Low
TCGA-HT-8019-01A-21R-2404-07	1	33.4667	0.630868	HROB	Low
TCGA-DU-5871-01A-12R-1708-07	1	19.2	0.63713	HROB	Low
TCGA-DU-6401-01A-11R-1708-07	2	88.6667	0.637644	HROB	Low
TCGA-HT-7691-01A-11R-2256-07	1	0.1	0.638142	HROB	Low
TCGA-HT-7680-01A-11R-2256-07	1	0.766667	0.67407	HROB	Low
TCGA-HW-7490-01A-11R-2027-07	1	46.2333	0.674737	HROB	Low
TCGA-DU-7019-01A-11R-2027-07	1	26.6667	0.676777	HROB	Low
TCGA-HT-7608-01A-11R-2090-07	1	22.3667	0.678172	HROB	Low
TCGA-P5-A5EY-01A-11R-A27Q-07	1	2.4	0.67903	HROB	Low
TCGA-DU-A7TB-01A-11R-A33Z-07	1	52.2333	0.684358	HROB	Low
TCGA-VM-A8C9-01A-11R-A36H-07	1	43.8	0.692165	HROB	Low
TCGA-FG-8181-01A-11R-2256-07	1	28.7333	0.728792	HROB	Low
TCGA-CS-5393-01A-01R-1470-07	1	40.7333	0.734269	HROB	Low
TCGA-HT-7603-01A-21R-2090-07	1	23.5	0.749455	HROB	Low
TCGA-VM-A8CA-01A-11R-A36H-07	1	13.7	0.781335	HROB	Low
TCGA-S9-A6WI-01A-21R-A33Z-07	1	86.1667	0.79978	HROB	Low
TCGA-FG-8191-01A-11R-2256-07	1	33.0667	0.800402	HROB	Low
TCGA-TQ-A7RP-01A-21R-A34F-07	1	30.4667	0.800887	HROB	Low
TCGA-HW-7493-01A-11R-2027-07	1	70.2333	0.81332	HROB	Low
TCGA-HT-7474-01A-11R-2027-07	1	3.8	0.827507	HROB	Low
TCGA-P5-A736-01A-11R-A32Q-07	1	7.66667	0.829297	HROB	Low
TCGA-CS-6669-01A-11R-1896-07	1	49.8	0.834391	HROB	Low
TCGA-DU-7011-01A-11R-2027-07	2	106.667	0.856476	HROB	Low
TCGA-FG-7643-01A-11R-2090-07	1	20.3667	0.857698	HROB	Low
TCGA-WH-A86K-01A-11R-A36H-07	1	13.5	0.85789	HROB	Low
TCGA-HT-8107-01A-13R-2404-07	1	0.466667	0.859129	HROB	Low
TCGA-P5-A5EV-01A-11R-A27Q-07	1	0.233333	0.861759	HROB	Low
TCGA-S9-A7R4-01A-12R-A34R-07	1	30.4667	0.871245	HROB	Low
TCGA-CS-6667-01A-12R-2027-07	1	48.9667	0.882388	HROB	Low
TCGA-E1-5307-01A-01R-1896-07	2	58.7333	0.885048	HROB	Low
TCGA-DU-A7TG-01A-21R-A34R-07	2	45.0333	0.901602	HROB	Low
TCGA-FG-A70Y-01A-12R-A34R-07	1	28.9333	0.904353	HROB	Low
TCGA-CS-4944-01A-01R-1470-07	1	60.9333	0.908071	HROB	Low
TCGA-FG-6689-01A-11R-1896-07	1	15.1333	0.921124	HROB	Low
TCGA-P5-A5F1-01A-11R-A28M-07	1	5.96667	0.923525	HROB	Low
TCGA-TQ-A7RV-02A-11R-A36H-07	1	62.2667	0.924848	HROB	Low
TCGA-HT-7880-01A-11R-2403-07	1	5.4	0.925631	HROB	Low
TCGA-DH-5141-01A-01R-1470-07	1	32.2667	0.929542	HROB	Low
TCGA-DB-A4XH-01A-11R-A27Q-07	1	32.0667	0.933787	HROB	Low
TCGA-HT-7694-01A-11R-2256-07	1	7	0.934858	HROB	Low
TCGA-QH-A6CY-01A-11R-A32Q-07	1	13.6	0.957438	HROB	Low
TCGA-DU-6404-02A-21R-A36H-07	2	135.6	0.957927	HROB	Low
TCGA-HT-8558-01A-21R-2404-07	1	13.9333	0.975792	HROB	Low
TCGA-P5-A731-01A-11R-A32Q-07	1	9.13333	0.984114	HROB	Low
TCGA-S9-A6WE-01A-12R-A33Z-07	1	137.1	0.998056	HROB	Low
TCGA-P5-A72W-01A-11R-A32Q-07	1	10.5667	0.99836	HROB	Low
TCGA-HT-8113-01A-11R-2404-07	1	30	0.998629	HROB	Low
TCGA-E1-A7Z3-01A-11R-A34R-07	2	74.5	0.999024	HROB	Low
TCGA-HT-7479-01A-11R-2027-07	1	40.9	1.00284	HROB	Low
TCGA-HT-A5R5-01A-11R-A28M-07	1	0.133333	1.00518	HROB	Low
TCGA-E1-5319-01A-01R-1896-07	2	96.9	1.0082	HROB	Low
TCGA-P5-A5F6-01A-11R-A28M-07	1	1.3	1.01062	HROB	Low
TCGA-QH-A6CS-01A-11R-A31N-07	1	19.6	1.01675	HROB	Low
TCGA-HT-7874-01A-11R-2403-07	1	37.6667	1.01745	HROB	Low
TCGA-DU-7014-01A-11R-2027-07	2	119.033	1.01779	HROB	Low
TCGA-S9-A7IQ-01A-21R-A34F-07	1	36.6333	1.01942	HROB	Low
TCGA-TM-A7CF-01A-11R-A32Q-07	1	66.3	1.02035	HROB	Low
TCGA-HT-8010-01A-11R-2403-07	1	1.66667	1.02201	HROB	Low
TCGA-HT-A74H-01A-11R-A32Q-07	1	2.46667	1.02308	HROB	Low
TCGA-HT-A5RB-01A-11R-A28M-07	1	0.1	1.03526	HROB	Low
TCGA-DU-5872-01A-11R-1708-07	1	17.7333	1.03651	HROB	Low
TCGA-HW-7489-01A-11R-2027-07	2	42.0667	1.03842	HROB	Low
TCGA-QH-A6CU-01A-11R-A31N-07	1	15.0333	1.04143	HROB	Low
TCGA-HT-8015-01B-11R-A28M-07	1	0.1	1.04226	HROB	Low
TCGA-HT-A617-01A-11R-A29R-07	1	16.3667	1.04283	HROB	Low
TCGA-P5-A72X-01A-11R-A32Q-07	1	13.4333	1.04622	HROB	Low
TCGA-FG-8189-01B-11R-A28M-07	1	22.8333	1.05893	HROB	Low
TCGA-S9-A6U9-01A-11R-A32Q-07	1	97.2667	1.06149	HROB	Low
TCGA-HT-A616-01A-11R-A29R-07	1	1.83333	1.06279	HROB	Low
TCGA-S9-A6WN-01A-12R-A33Z-07	1	26.8333	1.06984	HROB	Low
TCGA-DU-A6S2-01A-21R-A32Q-07	1	25.9	1.07718	HROB	Low
TCGA-HT-7605-01A-11R-2090-07	1	4.63333	1.08262	HROB	Low
TCGA-HT-7681-01A-11R-2403-07	1	45.3	1.08666	HROB	Low
TCGA-HT-7485-01A-11R-2027-07	1	4.06667	1.0883	HROB	Low
TCGA-VM-A8CF-01A-11R-A36H-07	1	20.3	1.08946	HROB	Low
TCGA-DB-A75P-01A-11R-A32Q-07	1	16.4	1.09803	HROB	Low
TCGA-HT-7473-01A-11R-2027-07	1	16.7667	1.10337	HROB	Low
TCGA-HT-8018-01A-11R-2404-07	2	38.4	1.10664	HROB	Low
TCGA-TM-A84R-01A-21R-A36H-07	1	18.8667	1.10967	HROB	Low
TCGA-HT-7854-01A-11R-2256-07	1	40.0333	1.11344	HROB	Low
TCGA-HT-7855-01A-11R-2403-07	1	19.5	1.1221	HROB	Low
TCGA-QH-A6CZ-01A-11R-A32Q-07	1	9.3	1.12689	HROB	Low
TCGA-DB-5270-01A-02R-1470-07	1	124.433	1.13057	HROB	Low
TCGA-RY-A847-01A-11R-A36H-07	1	31.1	1.13761	HROB	Low
TCGA-P5-A77X-01A-11R-A32Q-07	1	3.5	1.13772	HROB	Low
TCGA-FG-7638-01B-12R-2090-07	1	22.8667	1.13789	HROB	Low
TCGA-E1-A7YN-01A-11R-A34F-07	2	24.2333	1.1389	HROB	Low
TCGA-S9-A6TZ-01A-21R-A32Q-07	1	37.3333	1.1393	HROB	Low
TCGA-DU-7306-01A-11R-2090-07	1	42.5667	1.14158	HROB	Low
TCGA-HT-A618-01A-11R-A29R-07	1	17.0667	1.14222	HROB	Low
TCGA-CS-6290-01A-11R-1708-07	2	37.9	1.14317	HROB	Low
TCGA-HT-7688-01A-11R-2256-07	1	32.1333	1.14676	HROB	Low
TCGA-E1-A7Z4-01A-11R-A34R-07	2	147.067	1.1504	HROB	Low
TCGA-S9-A6TU-01A-12R-A32Q-07	1	88.3333	1.15152	HROB	Low
TCGA-HT-7470-01A-12R-2090-07	2	40.6667	1.15304	HROB	Low
TCGA-HT-7686-01A-11R-2256-07	1	43.3333	1.16028	HROB	Low
TCGA-HW-7487-01A-11R-2027-07	1	46.0667	1.16556	HROB	Low
TCGA-E1-A7YY-01A-11R-A34R-07	2	148.167	1.16731	HROB	Low
TCGA-S9-A89V-01A-11R-A36H-07	1	18.9667	1.16903	HROB	Low
TCGA-QH-A6CX-01A-11R-A32Q-07	2	12.4	1.17206	HROB	Low
TCGA-DU-8162-01A-21R-2256-07	2	14.8	1.17277	HROB	Low
TCGA-HT-7467-01A-11R-2027-07	1	0.1	1.18461	HROB	Low
TCGA-P5-A5EX-01A-12R-A28M-07	1	8.1	1.18536	HROB	Low
TCGA-DU-7309-01A-11R-2090-07	1	2.8	1.18973	HROB	Low
TCGA-HW-A5KJ-01A-12R-A27Q-07	2	32.0667	1.1906	HROB	Low
TCGA-DU-7304-01A-12R-2090-07	2	23.6333	1.19312	HROB	Low
TCGA-DU-8161-01A-11R-2256-07	2	24.0667	1.2017	HROB	Low
TCGA-HW-8321-01A-11R-2404-07	1	43.1333	1.20376	HROB	Low
TCGA-HT-7482-01A-11R-2027-07	1	108.433	1.21132	HROB	Low
TCGA-HT-7602-01A-21R-2090-07	1	30.2667	1.21361	HROB	Low
TCGA-FG-A713-01A-11R-A32Q-07	1	20.7333	1.2159	HROB	Low
TCGA-S9-A6U5-01A-12R-A33Z-07	1	33.0667	1.21607	HROB	Low
TCGA-HT-7607-01A-11R-2090-07	2	3.2	1.22078	HROB	Low
TCGA-DU-7009-01A-11R-2027-07	2	156.5	1.2233	HROB	Low
TCGA-DB-A64X-01A-11R-A29R-07	1	18.7667	1.2398	HROB	Low
TCGA-HT-8114-01A-11R-2404-07	1	34.6667	1.24266	HROB	Low
TCGA-E1-5318-01A-01R-1470-07	2	79.3	1.24479	HROB	Low
TCGA-HT-A4DV-01A-11R-A26U-07	1	26.4	1.25264	HROB	Low
TCGA-HT-7609-01A-11R-2090-07	1	46.6333	1.25694	HROB	Low
TCGA-S9-A6TW-01A-12R-A32Q-07	1	41.6667	1.2586	HROB	Low
TCGA-HW-A5KL-01A-11R-A27Q-07	1	29.2667	1.26195	HROB	Low
TCGA-HT-7611-01A-11R-2403-07	1	58.4	1.26303	HROB	Low
TCGA-HW-A5KK-01A-11R-A27Q-07	2	12.9333	1.26617	HROB	Low
TCGA-P5-A5F2-01A-11R-A28M-07	1	8.06667	1.27361	HROB	Low
TCGA-DU-8166-01A-11R-2256-07	1	17.2	1.27528	HROB	Low
TCGA-DU-7300-01A-21R-2090-07	2	62.8667	1.28165	HROB	Low
TCGA-QH-A870-01A-11R-A36H-07	1	13.1667	1.28443	HROB	Low
TCGA-WY-A85A-01A-21R-A36H-07	1	44	1.28573	HROB	Low
TCGA-TM-A84Q-01A-11R-A36H-07	1	25.7333	1.28906	HROB	Low
TCGA-R8-A6MK-01A-11R-A32Q-07	1	90.0667	1.28907	HROB	Low
TCGA-VM-A8C8-01A-11R-A36H-07	1	46.5667	1.29089	HROB	Low
TCGA-DB-5279-01A-03R-2347-07	1	45.1333	1.29174	HROB	Low
TCGA-DH-A7UV-01A-12R-A34F-07	1	18.8667	1.293	HROB	Low
TCGA-HT-A61A-01A-11R-A29R-07	1	6.46667	1.2936	HROB	Low
TCGA-TM-A84T-01A-11R-A36H-07	1	24.1333	1.29461	HROB	Low
TCGA-HW-A5KM-01A-11R-A27Q-07	1	21	1.29471	HROB	Low
TCGA-DU-7015-01A-11R-2027-07	1	92.0333	1.29676	HROB	Low
TCGA-DB-A64O-01A-11R-A29R-07	2	25.8333	1.29908	HROB	Low
TCGA-P5-A781-01A-11R-A32Q-07	1	4.46667	1.30803	HROB	Low
TCGA-TM-A84C-01A-11R-A36H-07	2	16.4	1.31616	HROB	Low
TCGA-FG-8187-01A-11R-2256-07	1	20.3667	1.31619	HROB	Low
TCGA-TM-A84F-01A-11R-A36H-07	1	59.8667	1.31727	HROB	Low
TCGA-CS-4938-01B-11R-1896-07	1	119.133	1.32221	HROB	Low
TCGA-S9-A7IZ-01A-11R-A34F-07	1	20.2667	1.32333	HROB	Low
TCGA-P5-A77W-01A-11R-A32Q-07	1	19.4667	1.32539	HROB	Low
TCGA-QH-A65S-01A-11R-A29R-07	1	2.56667	1.32695	HROB	Low
TCGA-QH-A65Z-01A-11R-A29R-07	1	14.2333	1.33149	HROB	Low
TCGA-W9-A837-01A-11R-A36H-07	1	51.7667	1.33221	HROB	Low
TCGA-E1-5303-01A-01R-1470-07	2	68.4	1.34217	HROB	Low
TCGA-HT-7689-01A-11R-2256-07	1	15.1667	1.34566	HROB	Low
TCGA-DU-A5TR-01A-11R-A28M-07	1	30.2667	1.34876	HROB	Low
TCGA-DB-A64L-01A-11R-A29R-07	1	24.5333	1.35029	HROB	Low
TCGA-HT-7476-01A-11R-2027-07	1	6.63333	1.35103	HROB	Low
TCGA-S9-A6TX-01A-21R-A32Q-07	1	41.5	1.35333	HROB	Low
TCGA-E1-A7Z6-01A-11R-A34R-07	2	32.8	1.35433	HROB	Low
TCGA-HW-7486-01A-11R-2027-07	1	57.3667	1.35648	HROB	Low
TCGA-HT-7616-01A-11R-2256-07	2	0.233333	1.36337	HROB	Low
TCGA-FG-A4MY-01A-11R-A26U-07	1	24.0333	1.36405	HROB	Low
TCGA-DU-8163-01A-11R-2256-07	1	20.9667	1.37625	HROB	Low
TCGA-DB-5281-01A-01R-1470-07	1	79.3667	1.38164	HROB	Low
TCGA-DU-7299-01A-21R-2027-07	2	44.6333	1.38229	HROB	Low
TCGA-QH-A6X3-01A-21R-A32Q-07	1	10.4333	1.38622	HROB	Low
TCGA-S9-A7J3-01A-21R-A34R-07	1	20.9667	1.38778	HROB	Low
TCGA-S9-A7R7-01A-11R-A34R-07	1	100	1.39001	HROB	Low
TCGA-HT-8109-01A-11R-2404-07	1	5.63333	1.39785	HROB	Low
TCGA-E1-A7YH-01A-11R-A34F-07	2	94.5	1.39801	HROB	Low
TCGA-TM-A7C4-01A-11R-A32Q-07	1	49	1.39985	HROB	Low
TCGA-DU-8167-01A-11R-2256-07	1	15.7	1.40219	HROB	Low
TCGA-CS-6670-01A-11R-1896-07	1	47.5333	1.4026	HROB	Low
TCGA-WY-A85C-01A-11R-A36H-07	1	47.5333	1.40351	HROB	Low
TCGA-FG-8188-01A-11R-2256-07	1	15.1667	1.40802	HROB	Low
TCGA-HW-7491-01A-11R-2027-07	1	69.2667	1.4096	HROB	Low
TCGA-HW-8320-01A-11R-2404-07	1	40.5667	1.40974	HROB	Low
TCGA-HT-A5R7-01A-11R-A28M-07	1	20.5	1.41079	HROB	Low
TCGA-S9-A7QX-01A-11R-A34F-07	1	18.8	1.41162	HROB	Low
TCGA-TQ-A7RI-01A-11R-A33Z-07	1	2.06667	1.41211	HROB	Low
TCGA-FG-5965-02B-11R-A29R-07	2	37.3333	1.41412	HROB	Low
TCGA-QH-A6X5-01A-12R-A32Q-07	1	16.5667	1.41427	HROB	Low
TCGA-WY-A858-01A-11R-A36H-07	1	44.5667	1.41771	HROB	Low
TCGA-P5-A5EZ-01A-11R-A27Q-07	1	2.33333	1.41822	HROB	Low
TCGA-DU-A76R-01A-11R-A32Q-07	2	21.6	1.4208	HROB	Low
TCGA-WY-A85D-01A-11R-A36H-07	1	38.2333	1.42098	HROB	Low
TCGA-S9-A6TS-01A-12R-A33Z-07	2	63.0333	1.421	HROB	Low
TCGA-HT-A615-01A-11R-A29R-07	1	17.1667	1.42178	HROB	Low
TCGA-FG-8185-01A-11R-2256-07	1	14.4333	1.42872	HROB	Low
TCGA-S9-A7R2-01A-21R-A34R-07	2	10.5333	1.43407	HROB	Low
TCGA-FG-6690-01A-11R-1896-07	1	43.1333	1.43648	HROB	Low
TCGA-QH-A6XA-01A-12R-A32Q-07	1	16.7333	1.44133	HROB	Low
TCGA-QH-A65V-01A-11R-A29R-07	1	12.8	1.44335	HROB	Low
TCGA-TM-A7CF-02A-11R-A32Q-07	1	66.3	1.44839	HROB	Low
TCGA-FG-A87Q-01A-11R-A36H-07	1	5.8	1.44955	HROB	Low
TCGA-S9-A6U8-01A-21R-A33Z-07	2	99.6	1.45855	HROB	Low
TCGA-P5-A5F0-01A-11R-A28M-07	1	9.56667	1.46451	HROB	Low
TCGA-TQ-A7RV-01A-21R-A34F-07	1	62.2667	1.46508	HROB	Low
TCGA-FG-7641-01B-11R-2256-07	1	20.9	1.47167	HROB	Low
TCGA-VV-A829-01A-21R-A36H-07	1	37.5667	1.47537	HROB	Low
TCGA-S9-A6WO-01A-21R-A34F-07	1	18.8667	1.47612	HROB	Low
TCGA-HT-7695-01A-11R-2256-07	1	14.7333	1.47883	HROB	Low
TCGA-DU-5870-01A-11R-1708-07	1	184.867	1.48066	HROB	Low
TCGA-P5-A730-01A-11R-A32Q-07	1	11.1	1.48162	HROB	Low
TCGA-HT-7610-01A-21R-2090-07	1	56.8667	1.48304	HROB	Low
TCGA-HT-7483-01A-11R-2027-07	1	175.167	1.48423	HROB	Low
TCGA-CS-6666-01A-11R-1896-07	1	47.6	1.48463	HROB	Low
TCGA-S9-A7R1-01A-12R-A34R-07	2	172.2	1.48517	HROB	Low
TCGA-VM-A8CE-01A-11R-A36H-07	1	39.7	1.49258	HROB	Low
TCGA-P5-A780-01A-12R-A32Q-07	1	2.4	1.49489	HROB	Low
TCGA-F6-A8O4-01A-11R-A36H-07	1	0.2	1.49493	HROB	Low
TCGA-DU-A5TS-01A-11R-A28M-07	1	32.1333	1.49564	HROB	Low
TCGA-HT-7881-01A-11R-2403-07	1	35.9667	1.49652	HROB	Low
TCGA-DB-A75M-01A-11R-A32Q-07	1	18.1333	1.49941	HROB	Low
TCGA-TM-A84L-01A-11R-A36H-07	2	41.4	1.49995	HROB	Low
TCGA-S9-A6U2-01A-21R-A33Z-07	1	30.2667	1.50267	HROB	Low
TCGA-VM-A8CD-01A-11R-A36H-07	2	8	1.50457	HROB	Low
TCGA-TM-A84O-01A-11R-A36H-07	2	33.7	1.5091	HROB	Low
TCGA-TM-A84S-01A-11R-A36H-07	1	15.1333	1.50916	HROB	Low
TCGA-P5-A5EW-01A-11R-A27Q-07	1	6.8	1.51227	HROB	Low
TCGA-E1-A7YK-01A-11R-A34F-07	2	12.6	1.51318	HROB	Low
TCGA-HT-7884-01B-11R-2403-07	1	11.4333	1.51935	HROB	Low
TCGA-DH-A7UT-01A-12R-A34F-07	2	17.7	1.52181	HROB	Low
TCGA-E1-5311-01A-01R-1470-07	2	136.133	1.52698	HROB	Low
TCGA-QH-A6X9-01A-12R-A32Q-07	1	1.93333	1.52699	HROB	Low
TCGA-DU-A7TI-01A-11R-A33Z-07	2	39.4333	1.52733	HROB	Low
TCGA-DB-5280-01A-01R-1470-07	1	37.0667	1.53068	HROB	Low
TCGA-DU-5849-01A-11R-1708-07	1	14.7667	1.53373	HROB	Low
TCGA-S9-A7IY-01A-11R-A34F-07	1	23.8333	1.53496	HROB	Low
TCGA-DU-A5TU-01A-11R-A28M-07	1	26.5333	1.53558	HROB	Low
TCGA-CS-5396-01A-02R-1470-07	1	54.3667	1.54162	HROB	Low
TCGA-TM-A7CA-01A-21R-A33Z-07	1	35.2667	1.54211	HROB	Low
TCGA-TQ-A7RH-01A-12R-A34F-07	1	16.2	1.54511	HROB	Low
TCGA-HT-7856-01A-11R-2403-07	1	39.6333	1.54523	HROB	Low
TCGA-DB-A64V-01A-11R-A29R-07	1	29.6333	1.54845	HROB	Low
TCGA-HT-7620-01A-11R-2256-07	1	14.4667	1.54858	HROB	Low
TCGA-DB-A64S-01A-11R-A29R-07	1	27.8333	1.55581	HROB	Low
TCGA-DH-A66F-01A-11R-A29R-07	1	17.4333	1.55931	HROB	Low
TCGA-VM-A8CH-01A-12R-A36H-07	1	23.8	1.5661	HROB	Low
TCGA-DB-5278-01A-01R-1470-07	1	92.4	1.56874	HROB	Low
TCGA-HT-A74J-01A-12R-A32Q-07	1	10.6667	1.57069	HROB	Low
TCGA-FG-6691-01A-11R-1896-07	1	41.9	1.57346	HROB	Low
TCGA-DH-5143-01A-01R-1470-07	1	46.7	1.57448	HROB	Low
TCGA-HW-7495-01A-11R-2027-07	1	35.9333	1.57811	HROB	Low
TCGA-S9-A6WQ-01A-12R-A34F-07	1	14.2667	1.57946	HROB	Low
TCGA-HT-7902-01A-12R-2403-07	1	31.8667	1.58062	HROB	Low
TCGA-IK-8125-01A-11R-2256-07	1	43.3667	1.58202	HROB	Low
TCGA-FG-A711-01A-21R-A33Z-07	2	49.3667	1.58473	HROB	Low
TCGA-DU-6542-01A-11R-1896-07	1	2.43333	1.58999	HROB	Low
TCGA-DU-7012-01A-11R-2027-07	2	6.63333	1.59036	HROB	Low
TCGA-DU-5853-01A-11R-1896-07	1	13.5667	1.59186	HROB	Low
TCGA-FG-A4MT-02A-11R-A29R-07	1	38.8	1.59231	HROB	Low
TCGA-HT-7475-01A-11R-2027-07	1	17.6667	1.5983	HROB	Low
TCGA-HT-7877-01A-11R-2403-07	1	0.133333	1.60006	HROB	Low
TCGA-P5-A5F4-01A-11R-A28M-07	1	7.7	1.60127	HROB	Low
TCGA-DH-A66G-01A-21R-A31N-07	1	17.4333	1.60282	HROB	Low
TCGA-DU-6400-01A-12R-1708-07	2	1.23333	1.60846	HROB	Low
TCGA-HT-7882-01A-11R-2403-07	2	3.76667	1.61872	HROB	Low
TCGA-DH-A66D-01A-11R-A31N-07	1	28.2	1.6202	HROB	Low
TCGA-HT-7481-01A-11R-2027-07	1	97.2667	1.62037	HROB	Low
TCGA-TQ-A8XE-02A-11R-A36H-07	2	31.8	1.62491	HROB	Low
TCGA-DU-8158-01A-11R-2256-07	2	5.16667	1.62545	HROB	Low
TCGA-RY-A845-01A-11R-A36H-07	1	19.8667	1.62775	HROB	Low
TCGA-DB-A64R-01A-11R-A29R-07	1	31.8333	1.62828	HROB	Low
TCGA-HT-8012-01A-11R-2403-07	1	9.53333	1.63754	HROB	Low
TCGA-HT-7676-01A-11R-2403-07	1	0.166667	1.63859	HROB	Low
TCGA-HT-8108-01A-11R-2404-07	1	2.53333	1.64164	HROB	High
TCGA-TQ-A7RO-01A-11R-A33Z-07	1	31.6333	1.6487	HROB	High
TCGA-DU-5855-01A-11R-1708-07	1	6.9	1.64952	HROB	High
TCGA-DU-5872-02A-21R-A36H-07	1	17.7333	1.64955	HROB	High
TCGA-HT-7879-01A-11R-2403-07	1	3.73333	1.65	HROB	High
TCGA-DU-7290-01A-11R-2027-07	2	10.5	1.65313	HROB	High
TCGA-P5-A72U-01A-31R-A32Q-07	1	0.233333	1.65964	HROB	High
TCGA-S9-A7J2-01A-11R-A34F-07	1	2.06667	1.66092	HROB	High
TCGA-FG-6688-01A-11R-1896-07	1	19.0333	1.66223	HROB	High
TCGA-IK-7675-01A-11R-2090-07	2	19.2667	1.66545	HROB	High
TCGA-FG-5962-01B-11R-1896-07	1	48.4333	1.66846	HROB	High
TCGA-RY-A843-01A-11R-A36H-07	1	2.1	1.66903	HROB	High
TCGA-HT-8111-01A-11R-2404-07	1	0.233333	1.66919	HROB	High
TCGA-DU-A6S6-01A-21R-A32Q-07	1	96.4333	1.67789	HROB	High
TCGA-S9-A6WD-01A-12R-A33Z-07	1	76.3	1.68035	HROB	High
TCGA-P5-A737-01A-11R-A32Q-07	1	12.4	1.6816	HROB	High
TCGA-DB-A4XF-01A-11R-A27Q-07	1	34.0333	1.68689	HROB	High
TCGA-DU-A5TY-01A-11R-A28M-07	2	34.4333	1.69174	HROB	High
TCGA-TM-A7C5-01A-11R-A32Q-07	1	50	1.69493	HROB	High
TCGA-FG-8182-01A-11R-2256-07	1	13.8667	1.69606	HROB	High
TCGA-DU-6407-01A-13R-1708-07	2	95.8333	1.69657	HROB	High
TCGA-CS-4942-01A-01R-1470-07	2	44.5	1.69714	HROB	High
TCGA-DB-A4XC-01A-11R-A26U-07	1	47.3667	1.69965	HROB	High
TCGA-DB-A4X9-01A-11R-A26U-07	1	47.0667	1.70215	HROB	High
TCGA-TQ-A7RS-01A-12R-A33Z-07	1	0	1.70346	HROB	High
TCGA-DU-6404-01A-11R-1708-07	2	135.6	1.70697	HROB	High
TCGA-HW-8319-01A-11R-2404-07	2	40.3	1.71862	HROB	High
TCGA-E1-A7YW-01A-11R-A34R-07	2	37.3333	1.72144	HROB	High
TCGA-FG-A60J-01A-11R-A28M-07	1	14.9667	1.72678	HROB	High
TCGA-HT-8563-01A-11R-2404-07	1	28.6667	1.72732	HROB	High
TCGA-DU-A6S3-01A-12R-A32Q-07	1	21.8667	1.7334	HROB	High
TCGA-DB-A4XD-01A-11R-A27Q-07	1	40.3333	1.73705	HROB	High
TCGA-DH-A66B-01A-11R-A29R-07	1	42.6333	1.73857	HROB	High
TCGA-DB-A4XG-01A-11R-A27Q-07	1	73.9667	1.73936	HROB	High
TCGA-TQ-A7RJ-01A-11R-A33Z-07	1	40.9667	1.74484	HROB	High
TCGA-CS-5397-01A-01R-1896-07	2	6.46667	1.74905	HROB	High
TCGA-TQ-A7RQ-01A-11R-A33Z-07	1	26.5	1.75866	HROB	High
TCGA-WY-A85E-01A-11R-A36H-07	1	21.1	1.76061	HROB	High
TCGA-DB-A75L-01A-11R-A32Q-07	1	11.4	1.76307	HROB	High
TCGA-HT-A74O-01A-11R-A32Q-07	1	0.1	1.76377	HROB	High
TCGA-TQ-A7RR-01A-21R-A34F-07	1	26.2333	1.77161	HROB	High
TCGA-HT-8013-01A-11R-2403-07	2	64.4333	1.7733	HROB	High
TCGA-R8-A6ML-01A-11R-A32Q-07	1	95.3333	1.78048	HROB	High
TCGA-S9-A7R3-01A-11R-A34R-07	1	100.433	1.784	HROB	High
TCGA-DU-7301-01A-11R-2090-07	2	26.2667	1.78638	HROB	High
TCGA-FG-A60K-01A-11R-A29R-07	1	18.0667	1.79015	HROB	High
TCGA-DB-5273-01A-01R-1470-07	1	83.1	1.79376	HROB	High
TCGA-R8-A6MO-01A-11R-A33Z-07	1	33.1	1.79447	HROB	High
TCGA-S9-A7J1-01A-21R-A34R-07	1	8.3	1.79746	HROB	High
TCGA-KT-A74X-01A-11R-A32Q-07	1	14.6	1.79777	HROB	High
TCGA-FG-A4MX-01A-11R-A26U-07	1	18.9667	1.79822	HROB	High
TCGA-TQ-A7RN-01A-11R-A33Z-07	1	34.2	1.80053	HROB	High
TCGA-DH-5144-01A-01R-1470-07	1	24.9333	1.8065	HROB	High
TCGA-HT-7472-01A-11R-2027-07	1	0.0333333	1.80992	HROB	High
TCGA-DU-6395-01A-13R-1708-07	2	49.7	1.81323	HROB	High
TCGA-DU-A76O-01A-11R-A32Q-07	1	17.4	1.81336	HROB	High
TCGA-TQ-A7RF-01A-11R-A33Z-07	1	21.6667	1.81584	HROB	High
TCGA-HT-7857-01A-11R-2403-07	1	0.233333	1.8159	HROB	High
TCGA-HT-7875-01A-11R-2403-07	1	0.333333	1.81612	HROB	High
TCGA-S9-A6TY-01A-12R-A32Q-07	1	35.8667	1.81641	HROB	High
TCGA-HT-7480-01A-11R-2090-07	1	76.2333	1.81654	HROB	High
TCGA-HT-A619-01A-11R-A29R-07	1	21.7	1.82327	HROB	High
TCGA-QH-A6X8-01A-12R-A32Q-07	1	16.9667	1.82516	HROB	High
TCGA-TQ-A7RG-01A-11R-A33Z-07	1	19.9667	1.83561	HROB	High
TCGA-CS-5394-01A-01R-1470-07	1	0.266667	1.83603	HROB	High
TCGA-QH-A6CW-01A-11R-A32Q-07	1	13.8	1.83871	HROB	High
TCGA-HT-7687-01A-11R-2256-07	1	0.1	1.83971	HROB	High
TCGA-E1-A7YM-01A-11R-A34F-07	2	21.6	1.84527	HROB	High
TCGA-HT-7468-01A-11R-2027-07	1	6.76667	1.84719	HROB	High
TCGA-DU-5854-01A-11R-1708-07	1	8.56667	1.84911	HROB	High
TCGA-S9-A7QY-01A-11R-A34F-07	1	28.7667	1.85493	HROB	High
TCGA-FG-7636-01A-11R-2090-07	1	18.1333	1.85975	HROB	High
TCGA-DH-5142-01A-01R-1470-07	1	64.7667	1.86338	HROB	High
TCGA-VW-A7QS-01A-12R-A33Z-07	1	23.5333	1.86863	HROB	High
TCGA-DB-A4XA-01A-11R-A26U-07	1	19.1	1.86865	HROB	High
TCGA-DB-A64P-01A-11R-A29R-07	1	30.5333	1.87355	HROB	High
TCGA-TM-A84G-01A-11R-A36H-07	1	41.2	1.87706	HROB	High
TCGA-VV-A86M-01A-11R-A36H-07	1	16.2333	1.88777	HROB	High
TCGA-HT-7692-01A-12R-2256-07	1	3	1.89015	HROB	High
TCGA-DU-6396-01A-11R-1708-07	2	76.2	1.89201	HROB	High
TCGA-DU-8164-01A-11R-2256-07	1	21.7	1.89241	HROB	High
TCGA-DU-A7TC-01A-21R-A34R-07	1	37.9	1.89325	HROB	High
TCGA-S9-A7R8-01A-11R-A34R-07	2	32.0333	1.8941	HROB	High
TCGA-E1-A7YU-01A-11R-A34R-07	2	0.766667	1.89431	HROB	High
TCGA-WY-A85B-01A-11R-A36H-07	1	46.4333	1.89657	HROB	High
TCGA-DU-A76K-01A-11R-A33Z-07	2	11.5667	1.89837	HROB	High
TCGA-DB-A64U-01A-11R-A29R-07	1	28.2	1.9002	HROB	High
TCGA-S9-A7QW-01A-11R-A34F-07	1	15.2667	1.9044	HROB	High
TCGA-RY-A840-01A-11R-A36H-07	1	28.4667	1.90844	HROB	High
TCGA-E1-5302-01A-01R-1470-07	2	50.8333	1.90903	HROB	High
TCGA-HT-7858-01A-11R-2403-07	1	51.3333	1.91058	HROB	High
TCGA-HT-A614-01A-11R-A29R-07	1	2.73333	1.91121	HROB	High
TCGA-DU-7292-01A-11R-2027-07	2	8.06667	1.91124	HROB	High
TCGA-R8-A73M-01A-11R-A32Q-07	1	60.2	1.91249	HROB	High
TCGA-S9-A7QZ-01A-12R-A34R-07	1	27.5333	1.91604	HROB	High
TCGA-DU-6397-01A-11R-1708-07	2	46.7	1.91742	HROB	High
TCGA-P5-A735-01A-11R-A32Q-07	1	9.73333	1.92042	HROB	High
TCGA-RY-A83X-01A-11R-A36H-07	1	31.3	1.92628	HROB	High
TCGA-HT-7478-01A-11R-2027-07	1	6.46667	1.92912	HROB	High
TCGA-P5-A5ET-01A-11R-A27Q-07	1	0	1.93306	HROB	High
TCGA-DH-A7US-01A-11R-A33Z-07	1	23.5333	1.93524	HROB	High
TCGA-E1-5305-01A-01R-1896-07	2	81.1	1.94544	HROB	High
TCGA-E1-5322-01A-01R-1470-07	2	132.6	1.95017	HROB	High
TCGA-FG-7637-01A-11R-2090-07	1	40.6333	1.95131	HROB	High
TCGA-VM-A8CB-01A-11R-A36H-07	1	0.1	1.95418	HROB	High
TCGA-DU-A6S8-01A-12R-A32Q-07	1	22.6	1.95558	HROB	High
TCGA-DU-6407-02A-12R-A36H-07	2	95.8333	1.95905	HROB	High
TCGA-E1-A7YE-01A-11R-A34F-07	2	29.5333	1.96011	HROB	High
TCGA-CS-6186-01A-12R-2027-07	2	17.9333	1.96496	HROB	High
TCGA-S9-A6WH-01A-12R-A33Z-07	1	39.1	1.96564	HROB	High
TCGA-FG-5964-01A-11R-1708-07	1	52.9333	1.96595	HROB	High
TCGA-HT-7873-01B-11R-2403-07	1	23.9333	1.97507	HROB	High
TCGA-DU-A5TW-01A-11R-A28M-07	1	25.3333	1.9751	HROB	High
TCGA-HT-7860-01A-11R-2403-07	1	0.5	1.98337	HROB	High
TCGA-S9-A7IX-01A-12R-A34F-07	2	27.3	1.98418	HROB	High
TCGA-RY-A83Y-01A-11R-A36H-07	1	5.53333	1.98881	HROB	High
TCGA-DU-6394-01A-11R-1708-07	2	22.7333	1.99051	HROB	High
TCGA-FG-5965-01B-11R-1896-07	2	37.3333	1.99745	HROB	High
TCGA-DU-6408-01A-11R-1708-07	2	115.667	2.0018	HROB	High
TCGA-DU-A6S7-01A-21R-A32Q-07	1	21.2667	2.00355	HROB	High
TCGA-CS-6188-01A-11R-1896-07	2	27.1333	2.00925	HROB	High
TCGA-QH-A65R-01A-21R-A31N-07	1	15.3667	2.01187	HROB	High
TCGA-S9-A6TV-01A-12R-A34R-07	1	19.0333	2.02485	HROB	High
TCGA-FG-8186-01A-11R-2256-07	1	16.2333	2.03224	HROB	High
TCGA-DU-7294-01A-11R-2027-07	1	95.6333	2.03468	HROB	High
TCGA-TM-A84H-01A-11R-A36H-07	1	30.8667	2.03789	HROB	High
TCGA-CS-4941-01A-01R-1470-07	2	7.8	2.0475	HROB	High
TCGA-FN-7833-01A-11R-2090-07	1	27.9	2.04755	HROB	High
TCGA-DB-A4XB-01A-11R-A26U-07	1	30.6333	2.05521	HROB	High
TCGA-P5-A72Z-01A-11R-A32Q-07	1	11.8	2.05731	HROB	High
TCGA-DB-A75O-01A-11R-A32Q-07	1	31.1667	2.06005	HROB	High
TCGA-S9-A6U0-01A-12R-A32Q-07	2	24.7333	2.06163	HROB	High
TCGA-S9-A6WL-01A-21R-A33Z-07	1	31.5333	2.0636	HROB	High
TCGA-QH-A86X-01A-11R-A36H-07	1	11.2333	2.0662	HROB	High
TCGA-S9-A6U6-01A-12R-A33Z-07	1	35.6333	2.06653	HROB	High
TCGA-DU-6399-01A-12R-1708-07	2	66.6667	2.07424	HROB	High
TCGA-E1-A7Z2-01A-21R-A34R-07	2	13.2667	2.07594	HROB	High
TCGA-DU-A7T8-01A-21R-A34R-07	2	140.967	2.07717	HROB	High
TCGA-HT-7601-01A-11R-2090-07	1	5.1	2.08379	HROB	High
TCGA-FG-A70Z-01A-12R-A33Z-07	1	10.9333	2.08773	HROB	High
TCGA-E1-A7YO-01A-11R-A34F-07	2	76.0667	2.09162	HROB	High
TCGA-HT-8564-01A-11R-2404-07	1	15.9333	2.09903	HROB	High
TCGA-HT-A74L-01A-11R-A32Q-07	1	11.2	2.10865	HROB	High
TCGA-FG-A710-01A-12R-A33Z-07	1	37.1667	2.11958	HROB	High
TCGA-FG-A4MT-01A-11R-A26U-07	1	38.8	2.1261	HROB	High
TCGA-TQ-A7RW-01A-11R-A33Z-07	2	27.3667	2.12615	HROB	High
TCGA-HW-8322-01A-11R-2404-07	1	25.2667	2.1421	HROB	High
TCGA-HT-7690-01A-11R-2256-07	1	0.1	2.14306	HROB	High
TCGA-DH-A7UU-01A-12R-A34F-07	1	13.9	2.15197	HROB	High
TCGA-HT-8110-01A-11R-2404-07	1	13.9667	2.15459	HROB	High
TCGA-DB-A64Q-01A-11R-A29R-07	1	6.06667	2.16098	HROB	High
TCGA-DU-7018-01A-11R-2027-07	2	31.1	2.16296	HROB	High
TCGA-CS-5395-01A-01R-1470-07	2	21.3	2.16646	HROB	High
TCGA-DU-7302-01A-11R-2090-07	1	61.1333	2.16764	HROB	High
TCGA-TQ-A8XE-01A-11R-A36H-07	2	31.8	2.17673	HROB	High
TCGA-EZ-7264-01A-11R-2027-07	1	40.0333	2.18549	HROB	High
TCGA-HT-7604-01A-11R-2090-07	1	124.167	2.18909	HROB	High
TCGA-FG-A60L-01A-12R-A31N-07	1	21.8333	2.19391	HROB	High
TCGA-DU-A5TP-01A-11R-A28M-07	1	33.7333	2.20758	HROB	High
TCGA-WY-A859-01A-12R-A36H-07	1	40.4333	2.21477	HROB	High
TCGA-DU-7007-01A-11R-2027-07	2	63.8333	2.23177	HROB	High
TCGA-FG-5965-02A-11R-A29R-07	2	37.3333	2.24373	HROB	High
TCGA-CS-6668-01A-11R-1896-07	1	50.6333	2.24659	HROB	High
TCGA-HT-A5RC-01A-11R-A28M-07	2	5.4	2.25177	HROB	High
TCGA-DU-7008-01A-11R-2027-07	1	158.4	2.25728	HROB	High
TCGA-F6-A8O3-01A-11R-A36H-07	1	0.233333	2.2582	HROB	High
TCGA-HT-7693-01A-11R-2256-07	1	17.7667	2.25839	HROB	High
TCGA-HT-A74K-01A-11R-A32Q-07	1	15.5667	2.26216	HROB	High
TCGA-S9-A6WP-01A-12R-A34F-07	1	18.9	2.2642	HROB	High
TCGA-DU-A7T6-01A-11R-A33Z-07	2	18.2333	2.26618	HROB	High
TCGA-DB-5275-01A-01R-1470-07	1	48.6	2.27802	HROB	High
TCGA-DU-7010-01A-11R-2027-07	2	15.2	2.31246	HROB	High
TCGA-DB-5274-01A-01R-1470-07	1	76.3	2.31753	HROB	High
TCGA-DU-A5TT-01A-11R-A28M-07	1	24.7667	2.31885	HROB	High
TCGA-TM-A7C3-01A-11R-A32Q-07	2	55.5333	2.32027	HROB	High
TCGA-CS-5390-01A-02R-1470-07	1		2.32871	HROB	High
TCGA-DU-7006-01A-11R-2027-07	2	11.6333	2.33199	HROB	High
TCGA-DB-A4XE-01A-11R-A27Q-07	1	37.9667	2.33343	HROB	High
TCGA-QH-A6XC-01A-12R-A32Q-07	1	16.9333	2.34214	HROB	High
TCGA-DU-7298-01A-11R-2027-07	2	19.2	2.34837	HROB	High
TCGA-FG-A4MW-01A-11R-A26U-07	2	18.6333	2.3495	HROB	High
TCGA-QH-A6X4-01A-51R-A32Q-07	1	14.7333	2.35499	HROB	High
TCGA-DU-5870-02A-12R-A36H-07	1	184.867	2.3587	HROB	High
TCGA-E1-A7YS-01A-11R-A34F-07	2	15.5333	2.3617	HROB	High
TCGA-DU-6402-01A-11R-1708-07	2	7.13333	2.36263	HROB	High
TCGA-DU-6410-01A-11R-1896-07	1	8.06667	2.36328	HROB	High
TCGA-HT-A4DS-01A-11R-A26U-07	1	0.233333	2.36383	HROB	High
TCGA-DU-5874-01A-11R-1708-07	1	15.3667	2.3789	HROB	High
TCGA-DU-6393-01A-11R-1708-07	2	52.8333	2.39845	HROB	High
TCGA-S9-A89Z-01A-11R-A36H-07	1	20.7667	2.40452	HROB	High
TCGA-DU-5852-01A-11R-1708-07	2	6.83333	2.40923	HROB	High
TCGA-QH-A65X-01A-11R-A32Q-07	1	16.0667	2.41166	HROB	High
TCGA-S9-A6U1-01A-21R-A33Z-07	1	26.1667	2.41589	HROB	High
TCGA-DB-A75K-01A-11R-A32Q-07	1	12.2667	2.43808	HROB	High
TCGA-HT-8105-01A-11R-2404-07	1	6.33333	2.45012	HROB	High
TCGA-E1-A7YQ-01A-11R-A34R-07	2	52.6	2.45911	HROB	High
TCGA-HT-7677-01A-11R-2256-07	1	16.4667	2.46093	HROB	High
TCGA-HT-7606-01A-11R-2090-07	1	17.5333	2.46468	HROB	High
TCGA-DU-6397-02A-12R-A36H-07	2	46.7	2.46624	HROB	High
TCGA-TM-A84B-01A-11R-A36H-07	2	25.2667	2.49349	HROB	High
TCGA-FG-6692-01A-11R-1896-07	2	18.7	2.50531	HROB	High
TCGA-S9-A6UB-01A-21R-A33Z-07	1	125.367	2.5172	HROB	High
TCGA-E1-A7YJ-01A-11R-A34F-07	2	19.7333	2.53376	HROB	High
TCGA-S9-A6UA-01A-12R-A33Z-07	2	5.93333	2.57191	HROB	High
TCGA-FG-A6J1-01A-11R-A31N-07	1	16.6667	2.57694	HROB	High
TCGA-DU-A76L-01A-11R-A32Q-07	2	27.1333	2.60968	HROB	High
TCGA-FG-7634-01A-11R-2090-07	1	15.5667	2.61637	HROB	High
TCGA-P5-A5EU-01A-11R-A27Q-07	1	0	2.63039	HROB	High
TCGA-S9-A6WM-01A-12R-A33Z-07	1	20.1333	2.65092	HROB	High
TCGA-DU-8168-01A-11R-2256-07	1	14.3667	2.65365	HROB	High
TCGA-DB-5277-01A-01R-1470-07	2	51.5667	2.65799	HROB	High
TCGA-FG-5963-01A-11R-1708-07	2	25.8333	2.66512	HROB	High
TCGA-DU-A7TA-01A-11R-A33Z-07	1	85.5	2.66941	HROB	High
TCGA-TM-A84I-01A-11R-A36H-07	1	28.4667	2.67844	HROB	High
TCGA-DU-6392-01A-11R-1708-07	1	214.1	2.68667	HROB	High
TCGA-VW-A8FI-01A-11R-A36H-07	2	8.16667	2.68768	HROB	High
TCGA-DU-5847-01A-11R-1708-07	1	18.2667	2.69222	HROB	High
TCGA-TM-A84J-01A-11R-A36H-07	1	24.5	2.7	HROB	High
TCGA-FG-A6IZ-01A-11R-A31N-07	1	15.2333	2.74846	HROB	High
TCGA-HT-7469-01A-11R-2256-07	2	11.7	2.76978	HROB	High
TCGA-HT-8104-01A-11R-2404-07	1	12.4	2.84092	HROB	High
TCGA-DU-6405-01A-11R-1708-07	2	20.1667	2.84136	HROB	High
TCGA-HT-7471-01A-11R-2256-07	1	0.133333	2.85249	HROB	High
TCGA-DU-A7TJ-01A-11R-A34R-07	1	0.566667	2.8699	HROB	High
TCGA-TQ-A7RK-01A-11R-A33Z-07	1	44.7	2.8775	HROB	High
TCGA-DU-8165-01A-11R-2256-07	1	19.4	2.88377	HROB	High
TCGA-HT-A61B-01A-11R-A29R-07	1	17.7667	2.89078	HROB	High
TCGA-FG-A6J3-01A-11R-A31N-07	1	22.5667	2.91473	HROB	High
TCGA-HT-A5RA-01A-11R-A28M-07	1	27.7333	2.92431	HROB	High
TCGA-S9-A6WG-01A-11R-A33Z-07	1	86.7333	2.9584	HROB	High
TCGA-TM-A84M-01A-11R-A36H-07	1	25.1333	3.03371	HROB	High
TCGA-E1-A7YV-01A-11R-A34R-07	2	32.9	3.05043	HROB	High
TCGA-DU-6403-01A-11R-1708-07	2	11.8	3.06227	HROB	High
TCGA-DH-5140-01A-01R-1470-07	2	20.2333	3.07874	HROB	High
TCGA-HT-A5R9-01A-11R-A28M-07	1	0.0666667	3.08132	HROB	High
TCGA-DU-7304-02A-12R-A36H-07	2	23.6333	3.09148	HROB	High
TCGA-TQ-A7RK-02A-11R-A36H-07	1	44.7	3.09165	HROB	High
TCGA-QH-A6CV-01A-11R-A31N-07	1	14.7333	3.10682	HROB	High
TCGA-FG-A4MU-01B-11R-A28M-07	1	10.8667	3.10876	HROB	High
TCGA-TQ-A7RK-02B-11R-A40A-07	1	44.7	3.11111	HROB	High
TCGA-DH-A7UR-01A-11R-A33Z-07	1	55	3.17664	HROB	High
TCGA-RY-A83Z-01A-11R-A36H-07	1	10.0333	3.20265	HROB	High
TCGA-FG-A87N-01A-11R-A36H-07	1	18.9	3.2114	HROB	High
TCGA-DB-A64W-01A-11R-A29R-07	2	14.6	3.22437	HROB	High
TCGA-E1-A7YL-01A-11R-A34F-07	2	16.4	3.2246	HROB	High
TCGA-KT-A7W1-01A-11R-A34F-07	1	14.6	3.2435	HROB	High
TCGA-HT-7477-01B-11R-A28M-07	1	24.6	3.25306	HROB	High
TCGA-CS-4943-01A-01R-1470-07	2	36.8667	3.27795	HROB	High
TCGA-DU-A7TD-01A-12R-A34F-07	2	7.6	3.35581	HROB	High
TCGA-DU-6406-01A-11R-1708-07	2	17.0667	3.45102	HROB	High
TCGA-DU-7013-01A-11R-2027-07	2	8.96667	3.45695	HROB	High
TCGA-TQ-A7RM-01A-11R-A33Z-07	1	37.2	3.53175	HROB	High
TCGA-HT-8011-01A-11R-2403-07	1	16.4667	3.53484	HROB	High
TCGA-DH-A669-02A-11R-A31N-07	2	30.6333	3.67059	HROB	High
TCGA-DH-A669-01A-12R-A31N-07	2	30.6333	3.67069	HROB	High
TCGA-E1-A7YD-01A-11R-A34F-07	2	14.5	3.71135	HROB	High
TCGA-S9-A7IS-01A-11R-A34F-07	2	8.03333	3.77161	HROB	High
TCGA-DU-6404-02B-11R-A36H-07	2	135.6	3.86732	HROB	High
TCGA-E1-A7YI-01A-11R-A34F-07	2	3.7	3.87151	HROB	High
TCGA-E1-5304-01A-01R-1470-07	2	41.7	3.87443	HROB	High
TCGA-FG-5963-02A-12R-A29R-07	2	25.8333	3.99207	HROB	High
TCGA-DU-6407-02B-11R-A36H-07	2	95.8333	4.02019	HROB	High
TCGA-HT-A61C-01A-11R-A29R-07	2	17.9	4.08462	HROB	High
TCGA-S9-A7J0-01A-11R-A34F-07	1	20.3	4.27123	HROB	High

## Sheet: LIHC
sample_id	event	time	expr	gene	group
TCGA-DD-A3A4-01A-11R-A22L-07	2	20.4	0.270464	HROB	Low
TCGA-ZS-A9CG-01A-11R-A37K-07	1	11.3667	0.281488	HROB	Low
TCGA-DD-A1ED-01A-11R-A155-07	1	76.7	0.288421	HROB	Low
TCGA-DD-A3A2-01A-11R-A213-07	2	71.0333	0.306924	HROB	Low
TCGA-ES-A2HT-01A-12R-A180-07	2	14.6	0.323621	HROB	Low
TCGA-WX-AA47-01A-11R-A39D-07	2	18.5333	0.336986	HROB	Low
TCGA-DD-A4NI-01A-11R-A27V-07	1	27.2	0.34441	HROB	Low
TCGA-NI-A4U2-01A-11R-A28V-07	2	59.7	0.353037	HROB	Low
TCGA-DD-AAW1-01A-11R-A41C-07	1	66.3	0.366038	HROB	Low
TCGA-DD-A4NF-01A-11R-A27V-07	1	31.4	0.380422	HROB	Low
TCGA-LG-A9QD-01A-11R-A38B-07	1	12.2	0.383016	HROB	Low
TCGA-DD-A4NP-01A-11R-A28V-07	1	110.267	0.386835	HROB	Low
TCGA-DD-AAE3-01A-11R-A41C-07	1	18.8667	0.395559	HROB	Low
TCGA-EP-A26S-01A-11R-A16W-07	1	20.2667	0.401558	HROB	Low
TCGA-WX-AA46-01A-11R-A39D-07	1	25.2	0.403928	HROB	Low
TCGA-DD-AAVY-01A-11R-A41C-07	1	65.6667	0.418159	HROB	Low
TCGA-DD-AAVX-01A-11R-A41C-07	1	57.2667	0.421181	HROB	Low
TCGA-G3-A3CI-01A-11R-A213-07	1	6	0.430278	HROB	Low
TCGA-DD-AADU-01A-11R-A41C-07	1	18.4667	0.459888	HROB	Low
TCGA-DD-AAC9-01A-11R-A41C-07	1	11.5667	0.461855	HROB	Low
TCGA-BC-A10R-01A-11R-A131-07	2	10.2667	0.468871	HROB	Low
TCGA-ZP-A9D0-01A-11R-A37K-07	1	36.3667	0.488856	HROB	Low
TCGA-BD-A3ER-01A-11R-A213-07	1	37.1667	0.526853	HROB	Low
TCGA-MR-A520-01A-11R-A266-07	1	7.63333	0.530775	HROB	Low
TCGA-DD-AADS-01A-11R-A41C-07	1	15.8	0.535569	HROB	Low
TCGA-DD-A11D-01A-11R-A131-07	2	52	0.555949	HROB	Low
TCGA-XR-A8TE-01A-11R-A36F-07	1	30.8333	0.558586	HROB	Low
TCGA-DD-AACY-01A-11R-A41C-07	1	48.3333	0.560296	HROB	Low
TCGA-2Y-A9H1-01A-11R-A38B-07	2	40.9667	0.608769	HROB	Low
TCGA-2Y-A9HB-01A-11R-A39D-07	1	8.66667	0.614374	HROB	Low
TCGA-DD-AADA-01A-11R-A41C-07	1	41.1	0.621224	HROB	Low
TCGA-BC-A110-01A-11R-A131-07	2	70.5333	0.622454	HROB	Low
TCGA-DD-AAE7-01A-11R-A41C-07	1	21.4667	0.646666	HROB	Low
TCGA-DD-AAEB-01A-11R-A41C-07	1	15.9333	0.654438	HROB	Low
TCGA-MI-A75E-01A-11R-A32O-07	1	16.9	0.658998	HROB	Low
TCGA-DD-A4NB-01A-12R-A266-07	1	32.9667	0.659592	HROB	Low
TCGA-G3-A5SK-01A-11R-A27V-07	1	24.8	0.667373	HROB	Low
TCGA-G3-A7M8-01A-11R-A33R-07	1	14.3333	0.673635	HROB	Low
TCGA-ZP-A9D1-01A-11R-A38B-07	1	0.7	0.674817	HROB	Low
TCGA-FV-A3R3-01A-11R-A22L-07	2	12.2	0.675744	HROB	Low
TCGA-DD-A3A1-01A-11R-A213-07	2	7.76667	0.687022	HROB	Low
TCGA-RC-A6M5-01A-11R-A32O-07	1	0.5	0.707697	HROB	Low
TCGA-G3-A5SL-01A-11R-A27V-07	1	20.7	0.718647	HROB	Low
TCGA-DD-A3A8-01A-11R-A22L-07	2	0.366667	0.722221	HROB	Low
TCGA-2Y-A9H6-01A-11R-A39D-07	1	11.9	0.726947	HROB	Low
TCGA-DD-A4NL-01A-11R-A28V-07	1	57.0333	0.737394	HROB	Low
TCGA-DD-A4NK-01A-11R-A28V-07	2	40.3333	0.737667	HROB	Low
TCGA-DD-AAVR-01A-11R-A41C-07	1	83.7667	0.750071	HROB	Low
TCGA-HP-A5MZ-01A-21R-A27V-07	2	3.03333	0.75351	HROB	Low
TCGA-DD-A39W-01A-11R-A213-07	2	27.5667	0.756973	HROB	Low
TCGA-CC-5259-01A-31R-A213-07	1	8.33333	0.763576	HROB	Low
TCGA-5R-AA1D-01A-11R-A38B-07	1	14.9667	0.770144	HROB	Low
TCGA-ZP-A9CY-01A-11R-A38B-07	1	26.0667	0.771314	HROB	Low
TCGA-MR-A8JO-01A-12R-A36F-07	1	11	0.782227	HROB	Low
TCGA-DD-A11B-01A-11R-A131-07	2	0.466667	0.790054	HROB	Low
TCGA-ES-A2HS-01A-11R-A180-07	2	22.9333	0.793707	HROB	Low
TCGA-5R-AA1C-01A-11R-A41C-07	1	17.3333	0.797595	HROB	Low
TCGA-DD-A119-01A-11R-A131-07	2	7.43333	0.800052	HROB	Low
TCGA-BC-A10S-01A-22R-A131-07	2	47.4333	0.800959	HROB	Low
TCGA-KR-A7K0-01A-12R-A33R-07	2	2.16667	0.802185	HROB	Low
TCGA-MI-A75H-01A-11R-A32O-07	1	24.9	0.811633	HROB	Low
TCGA-2Y-A9GW-01A-11R-A38B-07	2	42.3667	0.816636	HROB	Low
TCGA-UB-AA0V-01A-11R-A38B-07	1	10.4667	0.828127	HROB	Low
TCGA-G3-A3CG-01A-11R-A213-07	1	22.4333	0.833042	HROB	Low
TCGA-MI-A75C-01A-11R-A32O-07	1	9.7	0.834332	HROB	Low
TCGA-K7-A5RF-01A-11R-A28V-07	1	21.0333	0.834877	HROB	Low
TCGA-ZS-A9CD-01A-11R-A37K-07	2	46.2	0.839017	HROB	Low
TCGA-DD-AACJ-01A-11R-A41C-07	1	70.0667	0.846444	HROB	Low
TCGA-BC-A10X-01A-11R-A131-07	2	25.6667	0.847338	HROB	Low
TCGA-DD-A39V-01A-11R-A213-07	2	21.4333	0.855302	HROB	Low
TCGA-G3-A3CK-01A-11R-A213-07	1	19.5	0.860775	HROB	Low
TCGA-ED-A4XI-01A-11R-A266-07	1	27.3	0.867209	HROB	Low
TCGA-3K-AAZ8-01A-12R-A39D-07	1	13.2	0.877375	HROB	Low
TCGA-MI-A75G-01A-11R-A32O-07	1	23.2667	0.882988	HROB	Low
TCGA-DD-A1EK-01A-11R-A213-07	2	18.6	0.890127	HROB	Low
TCGA-G3-AAV0-01A-11R-A37K-07	1	15.8667	0.905864	HROB	Low
TCGA-2Y-A9H3-01A-11R-A38B-07	1	50.5333	0.908332	HROB	Low
TCGA-K7-A6G5-01A-11R-A311-07	1	17.0667	0.918776	HROB	Low
TCGA-DD-AADK-01A-11R-A41C-07	1	34.9667	0.925614	HROB	Low
TCGA-CC-A7IH-01A-11R-A33J-07	1	12.1667	0.928458	HROB	Low
TCGA-DD-AADG-01A-11R-A41C-07	1	38.1667	0.932392	HROB	Low
TCGA-T1-A6J8-01A-11R-A32O-07	1	0.766667	0.933683	HROB	Low
TCGA-DD-AAW3-01A-11R-A41C-07	1	54.4333	0.937766	HROB	Low
TCGA-G3-A7M7-01A-12R-A352-07	1	12.0333	0.963839	HROB	Low
TCGA-DD-AACT-01A-11R-A41C-07	1	52.0667	0.966648	HROB	Low
TCGA-ED-A82E-01A-11R-A352-07	1	13.6	0.978172	HROB	Low
TCGA-FV-A2QR-01A-11R-A213-07	2	19.3667	0.979877	HROB	Low
TCGA-DD-AAVP-01A-11R-A41C-07	1	91.7333	0.981144	HROB	Low
TCGA-ED-A627-01A-12R-A311-07	1	14.1	0.9919	HROB	Low
TCGA-FV-A496-01A-11R-A266-07	1	0.333333	0.997933	HROB	Low
TCGA-DD-A39Z-01A-11R-A213-07	2	20.0333	1.00405	HROB	Low
TCGA-DD-AAE9-01A-11R-A41C-07	1	24.0667	1.01253	HROB	Low
TCGA-FV-A2QQ-01A-11R-A22L-07	1	24.3	1.01396	HROB	Low
TCGA-DD-A1EB-01A-11R-A131-07	1	67.2333	1.03738	HROB	Low
TCGA-CC-A9FV-01A-11R-A37K-07	1	0	1.04613	HROB	Low
TCGA-DD-AAEI-01A-11R-A41C-07	1	51.0333	1.05782	HROB	Low
TCGA-5R-AAAM-01A-12R-A41C-07	2	1.53333	1.06032	HROB	Low
TCGA-G3-A25V-01A-11R-A16W-07	1	28.6667	1.06593	HROB	Low
TCGA-ZP-A9D4-01A-11R-A37K-07	1	13.1667	1.07165	HROB	Low
TCGA-DD-AAED-01A-12R-A41C-07	1	25.4333	1.07265	HROB	Low
TCGA-EP-A3JL-01A-11R-A213-07	1	10.1	1.07331	HROB	Low
TCGA-DD-A4NO-01A-11R-A28V-07	1	74.8333	1.07747	HROB	Low
TCGA-DD-A4NG-01A-11R-A27V-07	2	26.7333	1.07934	HROB	Low
TCGA-LG-A9QC-01A-11R-A37K-07	1	14.1667	1.08151	HROB	Low
TCGA-2Y-A9GU-01A-11R-A38B-07	1	64.6333	1.10835	HROB	Low
TCGA-DD-A118-01A-11R-A131-07	1	114.567	1.11841	HROB	Low
TCGA-DD-A3A6-01A-11R-A22L-07	2	108.6	1.13437	HROB	Low
TCGA-BC-A69I-01A-11R-A311-07	1	12.9	1.13613	HROB	Low
TCGA-FV-A3R2-01A-11R-A22L-07	2	6.46667	1.14217	HROB	Low
TCGA-KR-A7K2-01A-12R-A33R-07	1	27.6333	1.14989	HROB	Low
TCGA-LG-A6GG-01A-11R-A311-07	1	12.9	1.15459	HROB	Low
TCGA-DD-A73A-01A-12R-A32O-07	1	24.2667	1.15696	HROB	Low
TCGA-G3-A5SM-01A-12R-A28V-07	1	17.3333	1.15714	HROB	Low
TCGA-ED-A7XP-01A-11R-A352-07	1	13.3333	1.17446	HROB	Low
TCGA-DD-AACD-01A-11R-A41C-07	2	12.7	1.18247	HROB	Low
TCGA-G3-AAV2-01A-11R-A37K-07	1	12.4	1.19163	HROB	Low
TCGA-DD-A1EC-01A-21R-A131-07	1	20.0667	1.19456	HROB	Low
TCGA-2Y-A9GZ-01A-11R-A39D-07	2	28.2667	1.19587	HROB	Low
TCGA-DD-AAEG-01A-11R-A39D-07	1	23.9667	1.21296	HROB	Low
TCGA-RC-A6M4-01A-11R-A32O-07	1	0.733333	1.21619	HROB	Low
TCGA-DD-A73C-01A-12R-A33J-07	1	23.3667	1.22703	HROB	Low
TCGA-ZS-A9CE-01A-11R-A37K-07	1	41.3667	1.22856	HROB	Low
TCGA-BC-A10U-01A-11R-A131-07	2	27.9	1.22967	HROB	Low
TCGA-EP-A12J-01A-11R-A131-07	1	19	1.23539	HROB	Low
TCGA-HP-A5N0-01A-11R-A28V-07	2	38.2333	1.23854	HROB	Low
TCGA-XR-A8TF-01A-11R-A36F-07	2	23.1	1.25036	HROB	Low
TCGA-G3-AAV4-01A-11R-A38B-07	2	0.9	1.25632	HROB	Low
TCGA-DD-A3A3-01A-11R-A22L-07	2	17.8333	1.25866	HROB	Low
TCGA-RC-A7SF-01A-11R-A352-07	1	19.3	1.25953	HROB	Low
TCGA-DD-AACI-01A-11R-A41C-07	1	53.9333	1.26231	HROB	Low
TCGA-DD-A39X-01A-11R-A213-07	2	56.4667	1.26256	HROB	Low
TCGA-BC-A5W4-01A-11R-A28V-07	2	18.2333	1.26298	HROB	Low
TCGA-DD-A4NV-01A-11R-A311-07	1	79.9333	1.26502	HROB	Low
TCGA-BC-A3KF-01A-11R-A213-07	1	0.266667	1.2651	HROB	Low
TCGA-2Y-A9H4-01A-11R-A38B-07	1	48.4	1.27354	HROB	Low
TCGA-2Y-A9H7-01A-11R-A39D-07	1	38.9333	1.28692	HROB	Low
TCGA-DD-A1EA-01A-11R-A131-07	1	80.5	1.28725	HROB	Low
TCGA-DD-AAEH-01A-11R-A41C-07	1	26.1333	1.29807	HROB	Low
TCGA-DD-A73G-01A-22R-A32O-07	1	115.933	1.30265	HROB	Low
TCGA-DD-AADJ-01A-11R-A41C-07	1	35.5333	1.30581	HROB	Low
TCGA-NI-A8LF-01A-11R-A36F-07	1	26.6333	1.31096	HROB	Low
TCGA-G3-AAV1-01A-11R-A38B-07	2	11.9667	1.31263	HROB	Low
TCGA-DD-A1EE-01A-11R-A131-07	2	11.6333	1.32707	HROB	Low
TCGA-DD-A4NA-01A-11R-A266-07	1	33.6	1.3414	HROB	Low
TCGA-BD-A3EP-01A-11R-A22L-07	1	13.6333	1.34863	HROB	Low
TCGA-DD-AAEK-01A-11R-A41C-07	1	35.5667	1.35838	HROB	Low
TCGA-G3-A3CJ-01A-11R-A213-07	1	19.8	1.3595	HROB	Low
TCGA-DD-AAW2-01A-11R-A41C-07	1	61.8333	1.36382	HROB	Low
TCGA-DD-AAD2-01A-11R-A41C-07	1	21.9333	1.36892	HROB	Low
TCGA-DD-AACE-01A-11R-A41C-07	1	72.8	1.37039	HROB	Low
TCGA-G3-A25Z-01A-11R-A16W-07	1	21.8333	1.37415	HROB	Low
TCGA-2Y-A9H8-01A-11R-A39D-07	2	21.1	1.39421	HROB	Low
TCGA-DD-A73D-01A-12R-A32O-07	1	23.1	1.3991	HROB	Low
TCGA-DD-AAVZ-01A-11R-A41C-07	1	63.3333	1.40267	HROB	Low
TCGA-WQ-AB4B-01A-11R-A41C-07	1	13.1667	1.4138	HROB	Low
TCGA-G3-AAV5-01A-11R-A37K-07	1	11.8	1.42584	HROB	Low
TCGA-CC-A7IL-01A-11R-A33R-07	2	9.26667	1.42631	HROB	Low
TCGA-CC-5258-01A-01R-A131-07	2	4.3	1.42668	HROB	Low
TCGA-FV-A3I1-01A-11R-A22L-07	2	8.23333	1.44598	HROB	Low
TCGA-DD-AAVV-01A-11R-A41C-07	1	81.8333	1.44734	HROB	Low
TCGA-DD-AACK-01A-11R-A41C-07	1	0.3	1.4484	HROB	Low
TCGA-DD-AAE2-01A-11R-A41C-07	1	21.2667	1.45029	HROB	Low
TCGA-2Y-A9GX-01A-11R-A38B-07	1	81.4	1.45771	HROB	Low
TCGA-DD-AADR-01A-11R-A41C-07	1	67.6	1.46431	HROB	Low
TCGA-ZP-A9CV-01A-11R-A38B-07	2	36.2667	1.46499	HROB	Low
TCGA-RC-A7S9-01A-11R-A33R-07	1	21.3333	1.46627	HROB	Low
TCGA-DD-AAVW-01A-11R-A41C-07	1	77.2333	1.46629	HROB	Low
TCGA-DD-AAW0-01A-11R-A41C-07	1	67.1667	1.47928	HROB	Low
TCGA-DD-A4NS-01A-11R-A311-07	2	81.8667	1.48499	HROB	Low
TCGA-G3-AAV3-01A-11R-A37K-07	1	13.7333	1.48766	HROB	Low
TCGA-DD-AADQ-01A-11R-A41C-07	1	14.5333	1.49374	HROB	Low
TCGA-G3-A3CH-01A-11R-A22L-07	1	26	1.49607	HROB	Low
TCGA-DD-AAE1-01A-11R-A41C-07	1	18.4	1.51371	HROB	Low
TCGA-EP-A2KC-01A-11R-A213-07	2	0.633333	1.51496	HROB	Low
TCGA-5C-A9VH-01A-11R-A37K-07	1	10.7333	1.51741	HROB	Low
TCGA-CC-A9FS-01A-11R-A37K-07	1	7.03333	1.51756	HROB	Low
TCGA-DD-AADY-01A-11R-A41C-07	1	18.5	1.51879	HROB	Low
TCGA-DD-A73B-01A-12R-A32O-07	2	9.43333	1.52101	HROB	Low
TCGA-2Y-A9H9-01A-21R-A39D-07	1	23.2333	1.52209	HROB	Low
TCGA-ED-A7PY-01A-11R-A33R-07	1	13	1.53198	HROB	Low
TCGA-RC-A7SB-01A-21R-A352-07	1	19.6	1.53598	HROB	Low
TCGA-DD-AACC-01A-11R-A41C-07	2	56.1667	1.53663	HROB	Low
TCGA-FV-A23B-01A-11R-A16W-07	2	61.7333	1.53973	HROB	Low
TCGA-DD-AACO-01A-11R-A41C-07	1	62.5333	1.54864	HROB	Low
TCGA-GJ-A3OU-01A-31R-A38B-07	1	29.3	1.55388	HROB	Low
TCGA-G3-A7M5-01A-11R-A33R-07	1	14.9	1.55602	HROB	Low
TCGA-2Y-A9H5-01A-11R-A38B-07	2	18.5	1.55872	HROB	Low
TCGA-DD-AADI-01A-11R-A41C-07	1	36.1667	1.55929	HROB	High
TCGA-DD-AAC8-01A-11R-A41C-07	2	0.533333	1.56654	HROB	High
TCGA-FV-A3I0-01A-11R-A22L-07	1	28.2667	1.56688	HROB	High
TCGA-2Y-A9GV-01A-11R-A38B-07	2	84.4	1.57032	HROB	High
TCGA-DD-AAVU-01A-11R-A41C-07	1	73.4	1.5707	HROB	High
TCGA-BC-A10T-01A-11R-A131-07	2	27.9	1.58299	HROB	High
TCGA-DD-A4ND-01A-11R-A266-07	1	91.5333	1.59305	HROB	High
TCGA-DD-A1EF-01A-11R-A131-07	2	13.1333	1.60927	HROB	High
TCGA-DD-AADM-01A-11R-A41C-07	2	0.4	1.61946	HROB	High
TCGA-DD-A73F-01A-11R-A32O-07	1	36.1667	1.6316	HROB	High
TCGA-2Y-A9GT-01A-11R-A38B-07	2	54.1333	1.6322	HROB	High
TCGA-DD-A1EH-01A-11R-A131-07	1	49.8333	1.64502	HROB	High
TCGA-DD-AAD1-01A-11R-A41C-07	1	18.8	1.64506	HROB	High
TCGA-4R-AA8I-01A-11R-A38B-07	2	8.73333	1.6584	HROB	High
TCGA-DD-A3A9-01A-11R-A266-07	2	31.0333	1.66157	HROB	High
TCGA-ED-A66Y-01A-11R-A311-07	2	9.86667	1.66204	HROB	High
TCGA-CC-5262-01A-01R-A131-07	2	3.43333	1.67186	HROB	High
TCGA-DD-A39Y-01A-11R-A213-07	2	5.7	1.68	HROB	High
TCGA-DD-AAD3-01A-11R-A41C-07	1	43.1667	1.68571	HROB	High
TCGA-5C-A9VG-01A-11R-A37K-07	1	10.9333	1.70995	HROB	High
TCGA-DD-AACN-01A-11R-A41C-07	1	43.4	1.74428	HROB	High
TCGA-DD-AADP-01A-11R-A39D-07	1	15.2667	1.75183	HROB	High
TCGA-DD-A1EG-01A-11R-A213-07	2	45.7333	1.77482	HROB	High
TCGA-CC-A123-01A-11R-A131-07	1	7.3	1.77916	HROB	High
TCGA-BC-A10Q-01A-11R-A131-07	2	37.8333	1.79359	HROB	High
TCGA-BW-A5NP-01A-11R-A27V-07	1	0	1.81748	HROB	High
TCGA-DD-AACA-02A-11R-A41C-07	1	76.7	1.82766	HROB	High
TCGA-CC-A3MC-01A-11R-A22L-07	1	12.1	1.82981	HROB	High
TCGA-DD-A113-01A-11R-A131-07	1	80.8333	1.83298	HROB	High
TCGA-DD-AADN-01A-11R-A41C-07	1	29.9333	1.83496	HROB	High
TCGA-CC-A9FW-01A-11R-A37K-07	1	8.26667	1.8362	HROB	High
TCGA-K7-AAU7-01A-11R-A38B-07	1	11.9667	1.8403	HROB	High
TCGA-BC-A10Z-01A-11R-A131-07	2	1.13333	1.84291	HROB	High
TCGA-DD-A4NQ-01A-21R-A28V-07	2	12.4333	1.84503	HROB	High
TCGA-DD-AACZ-01A-11R-A41C-07	2	5.7	1.86759	HROB	High
TCGA-PD-A5DF-01A-11R-A27V-07	2	21.3	1.87439	HROB	High
TCGA-DD-AACQ-01A-11R-A41C-07	2	14.4	1.87635	HROB	High
TCGA-ED-A97K-01A-21R-A38B-07	1	0.2	1.8884	HROB	High
TCGA-EP-A2KA-01A-11R-A180-07	2	20.9	1.89234	HROB	High
TCGA-RC-A7SK-01A-11R-A352-07	1	15.7333	1.89766	HROB	High
TCGA-ED-A459-01A-11R-A266-07	1	30.3333	1.91014	HROB	High
TCGA-DD-AACU-01A-11R-A41C-07	1	52.2333	1.91034	HROB	High
TCGA-ED-A8O6-01A-11R-A36F-07	2	1.86667	1.93037	HROB	High
TCGA-DD-AACA-02B-11R-A41C-07	1	76.7	1.93412	HROB	High
TCGA-UB-A7ME-01A-11R-A33J-07	1	16.2	1.93571	HROB	High
TCGA-DD-A3A5-01A-11R-A22L-07	2	104.167	1.93833	HROB	High
TCGA-DD-A116-01A-11R-A131-07	2	54.0667	1.94314	HROB	High
TCGA-GJ-A6C0-01A-12R-A311-07	2	1.03333	1.95966	HROB	High
TCGA-KR-A7K8-01A-11R-A33J-07	1	30.2	1.96483	HROB	High
TCGA-O8-A75V-01A-11R-A32O-07	1	17.9333	1.97151	HROB	High
TCGA-2Y-A9HA-01A-11R-A39D-07	2	1.2	1.978	HROB	High
TCGA-ED-A7PZ-01A-11R-A33R-07	1	0.2	1.97959	HROB	High
TCGA-DD-AAEA-01A-11R-A41C-07	1	19.1667	1.98703	HROB	High
TCGA-G3-A25S-01A-11R-A16W-07	2	13.8667	1.99598	HROB	High
TCGA-RC-A6M3-01A-11R-A32O-07	1	0	2.00771	HROB	High
TCGA-G3-A25T-01A-11R-A16W-07	1	51.7667	2.00788	HROB	High
TCGA-CC-A8HV-01A-11R-A36F-07	2	9.3	2.01129	HROB	High
TCGA-GJ-A9DB-01A-11R-A37K-07	2	2.23333	2.01379	HROB	High
TCGA-G3-A5SJ-01A-11R-A27V-07	1	23.2667	2.01873	HROB	High
TCGA-DD-AADL-01A-11R-A41C-07	1	21.2	2.02647	HROB	High
TCGA-CC-A7IK-01A-12R-A33R-07	2	8.73333	2.02981	HROB	High
TCGA-DD-AAEE-01A-11R-A41C-07	1	27	2.03503	HROB	High
TCGA-DD-A115-01A-11R-A131-07	2	84.7333	2.03721	HROB	High
TCGA-YA-A8S7-01A-11R-A37K-07	2	13.7333	2.03902	HROB	High
TCGA-DD-AACX-01A-11R-A41C-07	1	5.66667	2.04361	HROB	High
TCGA-MI-A75I-01A-11R-A32O-07	1	21	2.05469	HROB	High
TCGA-CC-A7IF-01A-11R-A33J-07	2	21.6333	2.06244	HROB	High
TCGA-2V-A95S-01A-11R-A37K-07	1		2.07377	HROB	High
TCGA-DD-AACB-01A-11R-A41C-07	1	77.4667	2.07632	HROB	High
TCGA-EP-A3RK-01A-11R-A22L-07	1	12.1	2.08276	HROB	High
TCGA-DD-A4NR-01A-11R-A311-07	2	0.3	2.0954	HROB	High
TCGA-BC-4073-01B-02R-A131-07	1	28.3	2.10069	HROB	High
TCGA-DD-AAE4-01A-11R-A41C-07	1	20.2667	2.10323	HROB	High
TCGA-5C-AAPD-01A-21R-A39D-07	1	0.666667	2.10667	HROB	High
TCGA-DD-AADO-01A-11R-A41C-07	1	15.1	2.11096	HROB	High
TCGA-ED-A5KG-01A-11R-A27V-07	1	28.4667	2.11721	HROB	High
TCGA-DD-AAD6-01A-11R-A41C-07	1	22.4	2.1283	HROB	High
TCGA-BC-4072-01B-11R-A155-07	2	49.6667	2.13904	HROB	High
TCGA-DD-A3A7-01A-11R-A22L-07	2	13.9667	2.14163	HROB	High
TCGA-DD-A73E-01A-12R-A32O-07	1	1.46667	2.14717	HROB	High
TCGA-UB-A7MF-01A-11R-A33J-07	2	7.13333	2.15467	HROB	High
TCGA-DD-A1EL-01A-11R-A155-07	2	13.8333	2.17592	HROB	High
TCGA-DD-AAE6-01A-11R-A41C-07	1	4.7	2.19024	HROB	High
TCGA-KR-A7K7-01A-11R-A33J-07	1	31.7	2.19964	HROB	High
TCGA-DD-AADF-01A-11R-A41C-07	2	3.83333	2.20581	HROB	High
TCGA-DD-A4NE-01A-11R-A27V-07	2	22	2.20661	HROB	High
TCGA-CC-A7IE-01A-21R-A38B-07	2	7.23333	2.22058	HROB	High
TCGA-WQ-A9G7-01A-11R-A37K-07	1	1	2.22341	HROB	High
TCGA-ZS-A9CF-01A-11R-A38B-07	1	80.4	2.22492	HROB	High
TCGA-BW-A5NO-01A-11R-A27V-07	1	0.666667	2.23757	HROB	High
TCGA-DD-AAVS-01A-11R-A41C-07	1	60.7667	2.2503	HROB	High
TCGA-UB-AA0U-01A-11R-A38B-07	1	10.9	2.25399	HROB	High
TCGA-DD-AAVQ-01A-11R-A41C-07	1	90.9333	2.30264	HROB	High
TCGA-DD-AACG-01A-11R-A41C-07	2	15.6333	2.31854	HROB	High
TCGA-DD-AADB-01A-11R-A41C-07	1	41.4	2.32073	HROB	High
TCGA-WX-AA44-01A-11R-A39D-07	1	20.5	2.33335	HROB	High
TCGA-DD-A11C-01A-11R-A131-07	1	22.0667	2.35023	HROB	High
TCGA-G3-A6UC-01A-21R-A33J-07	1	22.3667	2.35762	HROB	High
TCGA-DD-A4NJ-01A-11R-A27V-07	1	30.9333	2.35931	HROB	High
TCGA-DD-AACF-01A-11R-A41C-07	2	12.1667	2.37524	HROB	High
TCGA-EP-A2KB-01A-11R-A180-07	2	19.8667	2.37931	HROB	High
TCGA-ED-A66X-01A-11R-A311-07	1	13.5333	2.38968	HROB	High
TCGA-FV-A4ZP-01A-12R-A266-07	2	82.8667	2.43039	HROB	High
TCGA-DD-A1EI-01A-11R-A131-07	1	6.1	2.43087	HROB	High
TCGA-ED-A7PX-01A-51R-A352-07	1	0.2	2.4395	HROB	High
TCGA-DD-AAD0-01A-11R-A41C-07	1	4.56667	2.44571	HROB	High
TCGA-UB-A7MD-01A-12R-A352-07	2	1.73333	2.46462	HROB	High
TCGA-FV-A4ZQ-01A-11R-A266-07	1	0.4	2.4859	HROB	High
TCGA-G3-A25U-01A-11R-A16W-07	1	54.5333	2.48731	HROB	High
TCGA-ZS-A9CF-02A-11R-A38B-07	1	80.4	2.51015	HROB	High
TCGA-DD-AAD8-01A-11R-A41C-07	1	40.6333	2.51796	HROB	High
TCGA-ED-A8O5-01A-11R-A36F-07	1	13.5333	2.52473	HROB	High
TCGA-DD-A11A-01A-11R-A131-07	1	2.63333	2.53926	HROB	High
TCGA-DD-AACA-01A-11R-A41C-07	1	76.7	2.54848	HROB	High
TCGA-G3-A5SI-01A-31R-A27V-07	2	25.6	2.55391	HROB	High
TCGA-K7-A5RG-01A-11R-A28V-07	1	17.3	2.55877	HROB	High
TCGA-XR-A8TC-01A-11R-A36F-07	1	44.6333	2.56882	HROB	High
TCGA-XR-A8TD-01A-12R-A39D-07	1	34.3333	2.58382	HROB	High
TCGA-DD-AACW-01A-11R-A41C-07	1	47.4667	2.58796	HROB	High
TCGA-FV-A495-01A-11R-A266-07	1	0.0333333	2.59222	HROB	High
TCGA-G3-AAV6-01A-21R-A37K-07	2	2.16667	2.60222	HROB	High
TCGA-DD-AADD-01A-11R-A41C-07	1	41.0333	2.60848	HROB	High
TCGA-DD-AACL-01A-11R-A41C-07	2	3.56667	2.61718	HROB	High
TCGA-CC-A9FU-01A-11R-A37K-07	1	0	2.62615	HROB	High
TCGA-DD-A4NN-01A-11R-A28V-07	2	29.9667	2.64546	HROB	High
TCGA-G3-AAUZ-01A-11R-A38B-07	1	16	2.65888	HROB	High
TCGA-DD-A4NH-01A-11R-A27V-07	1	30.5667	2.66427	HROB	High
TCGA-CC-5261-01A-01R-A131-07	2	3.23333	2.69815	HROB	High
TCGA-CC-A5UE-01A-11R-A28V-07	2	9.06667	2.70391	HROB	High
TCGA-ZP-A9CZ-01A-11R-A38B-07	1	23.5333	2.7211	HROB	High
TCGA-RG-A7D4-01A-12R-A33R-07	1	36.6	2.72447	HROB	High
TCGA-BD-A2L6-01A-11R-A213-07	1	45.4333	2.72453	HROB	High
TCGA-BC-A112-01A-11R-A131-07	2	5.1	2.73282	HROB	High
TCGA-CC-A8HT-01A-11R-A36F-07	2	4.66667	2.7425	HROB	High
TCGA-G3-A25Y-01A-11R-A16W-07	2	15.0667	2.75868	HROB	High
TCGA-XR-A8TG-01A-11R-A36F-07	1	29.9333	2.76558	HROB	High
TCGA-WJ-A86L-01A-12R-A39D-07	1	11.5	2.76928	HROB	High
TCGA-DD-AADW-01A-11R-A39D-07	1	19.5667	2.83562	HROB	High
TCGA-CC-A5UC-01A-11R-A28V-07	2	11.5667	2.84106	HROB	High
TCGA-BC-A69H-01A-11R-A311-07	1	14.8	2.9052	HROB	High
TCGA-CC-A3MB-01A-11R-A213-07	2	10.5	2.92623	HROB	High
TCGA-2Y-A9GS-01A-12R-A38B-07	2	24.1333	2.95218	HROB	High
TCGA-2Y-A9H2-01A-12R-A38B-07	1	57.7	2.96165	HROB	High
TCGA-BW-A5NQ-01A-11R-A27V-07	1	0	2.99366	HROB	High
TCGA-2Y-A9H0-01A-11R-A38B-07	1	122.5	2.9977	HROB	High
TCGA-DD-A1EJ-01A-11R-A155-07	2	33.5	3.00887	HROB	High
TCGA-ED-A7XO-01A-11R-A352-07	1	14.2333	3.03734	HROB	High
TCGA-DD-AAE0-01A-11R-A41C-07	1	18.5	3.09044	HROB	High
TCGA-CC-A8HS-01A-11R-A36F-07	2	10	3.14547	HROB	High
TCGA-DD-AACH-01A-11R-A41C-07	2	6.5	3.15757	HROB	High
TCGA-CC-A7IG-01A-11R-A33J-07	2	9.96667	3.16456	HROB	High
TCGA-BC-A8YO-01A-11R-A37K-07	1	18.7333	3.18215	HROB	High
TCGA-CC-A3MA-01A-11R-A213-07	2	10.1	3.18415	HROB	High
TCGA-2Y-A9GY-01A-11R-A38B-07	2	25.2333	3.19458	HROB	High
TCGA-RC-A6M6-01A-11R-A32O-07	1	0.3	3.21453	HROB	High
TCGA-BC-A216-01A-11R-A155-07	1	45.0333	3.23435	HROB	High
TCGA-G3-A25X-01A-11R-A16W-07	1	59.3	3.2591	HROB	High
TCGA-DD-AACP-01A-11R-A41C-07	1	13.8333	3.28857	HROB	High
TCGA-UB-A7MC-01A-11R-A33R-07	1	16.6667	3.29484	HROB	High
TCGA-CC-5260-01A-01R-A131-07	2	2.9	3.32519	HROB	High
TCGA-ZP-A9D2-01A-11R-A38B-07	2	25.5	3.32554	HROB	High
TCGA-BC-A10W-01A-11R-A131-07	2	3.03333	3.36635	HROB	High
TCGA-CC-A5UD-01A-11R-A28V-07	2	10.1333	3.38611	HROB	High
TCGA-BC-A3KG-01A-11R-A213-07	1	22.6667	3.3912	HROB	High
TCGA-G3-AAV7-01A-11R-A38B-07	1	12.0333	3.42381	HROB	High
TCGA-G3-A7M6-01A-11R-A33R-07	1	21.0667	3.44274	HROB	High
TCGA-CC-A8HU-01A-11R-A36F-07	2	11.4667	3.44415	HROB	High
TCGA-CC-A3M9-01A-11R-A213-07	2	10	3.44727	HROB	High
TCGA-RC-A7SH-01A-11R-A38B-07	1	15.6	3.45754	HROB	High
TCGA-BC-A10Y-01A-11R-A131-07	2	23.7	3.46482	HROB	High
TCGA-DD-AAD5-01A-11R-A41C-07	1	44.8333	3.47469	HROB	High
TCGA-UB-A7MB-01A-11R-A33R-07	1	20.0333	3.47902	HROB	High
TCGA-DD-AA3A-01A-11R-A37K-07	2	13.6667	3.49697	HROB	High
TCGA-DD-AACS-01A-11R-A41C-07	1	60.1333	3.53915	HROB	High
TCGA-G3-A7M9-01A-23R-A352-07	2	1.86667	3.58112	HROB	High
TCGA-CC-A7IJ-01A-11R-A33R-07	1	12.7333	3.60434	HROB	High
TCGA-CC-A1HT-01A-11R-A131-07	2	3.36667	3.64401	HROB	High
TCGA-QA-A7B7-01A-11R-A32O-07	1	3.13333	3.64732	HROB	High
TCGA-UB-A7MA-01A-11R-A33R-07	1	28.2667	3.67416	HROB	High
TCGA-CC-5264-01A-01R-A131-07	2	3.4	3.67766	HROB	High
TCGA-CC-A7II-01A-11R-A33J-07	1	13.3	3.71599	HROB	High
TCGA-DD-AACV-01A-11R-A41C-07	1	51.0333	3.74115	HROB	High
TCGA-BC-A217-01A-11R-A155-07	2	46.5667	3.7725	HROB	High
TCGA-DD-AADV-01A-11R-A39D-07	1	19.1333	3.8909	HROB	High
TCGA-DD-A114-01A-11R-A131-07	2	38.3	4.04068	HROB	High
TCGA-CC-5263-01A-01R-A131-07	2	4.3	4.11184	HROB	High
TCGA-DD-AADC-01A-11R-A41C-07	2	14.1667	4.27436	HROB	High

## Sheet: LUAD
sample_id	event	time	expr	gene	group
TCGA-44-6146-01B-04R-A277-07	1	24.2667	0.517499	HROB	Low
TCGA-62-8397-01A-11R-2326-07	1	42.9667	0.599842	HROB	Low
TCGA-44-5645-01A-01R-A278-07	1	28.4	0.691863	HROB	Low
TCGA-44-6146-01A-11R-A278-07	1	24.2667	0.791242	HROB	Low
TCGA-91-8496-01A-11R-2403-07	1	16.8333	0.853023	HROB	Low
TCGA-78-7167-01A-11R-2066-07	2	89.3667	0.87049	HROB	Low
TCGA-67-3772-01A-01R-0946-07	1	19.1	0.915342	HROB	Low
TCGA-97-7547-01A-11R-2039-07	1	65.5	0.915675	HROB	Low
TCGA-44-5645-01B-04R-A277-07	1	28.4	1.01528	HROB	Low
TCGA-55-A492-01A-11R-A24H-07	1	19.8667	1.01757	HROB	Low
TCGA-44-6147-01B-06R-A277-07	1	28.1667	1.07101	HROB	Low
TCGA-97-8552-01A-11R-2403-07	1	20.8667	1.08642	HROB	Low
TCGA-44-6148-01A-11R-1755-07	1	23.4667	1.09978	HROB	Low
TCGA-44-6146-01A-11R-1755-07	1	24.2667	1.10175	HROB	Low
TCGA-44-7659-01A-11R-2066-07	1	23.0333	1.10476	HROB	Low
TCGA-44-2655-01A-01R-0946-07	1	44.1333	1.10634	HROB	Low
TCGA-55-7284-01B-11R-2241-07	2	8.1	1.10973	HROB	Low
TCGA-50-5942-01A-21R-1755-07	1	61.5667	1.13479	HROB	Low
TCGA-78-7537-01A-11R-2066-07	2	54.0667	1.14207	HROB	Low
TCGA-MP-A4TH-01A-31R-A262-07	1	24.7	1.15595	HROB	Low
TCGA-44-5645-01A-01R-1628-07	1	28.4	1.1584	HROB	Low
TCGA-S2-AA1A-01A-12R-A39D-07	1	17.1	1.1728	HROB	Low
TCGA-55-8087-01A-11R-2241-07	1	15.4	1.19987	HROB	Low
TCGA-75-6206-01A-11R-1755-07	1	86.3333	1.20398	HROB	Low
TCGA-05-4403-01A-01R-1206-07	1	19.2667	1.21172	HROB	Low
TCGA-05-4396-01A-21R-1858-07	2	10.1	1.22315	HROB	Low
TCGA-67-3770-01A-01R-0946-07	1	20.3333	1.22316	HROB	Low
TCGA-97-7941-01A-11R-2187-07	1	16.1333	1.22667	HROB	Low
TCGA-75-7025-01A-12R-1949-07	1	110.167	1.2506	HROB	Low
TCGA-91-7771-01A-11R-2170-07	1	16.4	1.25354	HROB	Low
TCGA-75-7030-01A-11R-1949-07	1		1.27804	HROB	Low
TCGA-97-A4M3-01A-11R-A24X-07	1	18	1.27976	HROB	Low
TCGA-44-2666-01A-01R-A278-07	2	3.23333	1.28558	HROB	Low
TCGA-75-6203-01A-11R-1755-07	1		1.29601	HROB	Low
TCGA-91-8497-01A-11R-2403-07	2	14.4667	1.30331	HROB	Low
TCGA-86-8076-01A-31R-2241-07	1	33.1	1.31907	HROB	Low
TCGA-35-3615-01A-01R-0946-07	1	0.466667	1.3237	HROB	Low
TCGA-05-5423-01A-01R-1628-07	1	5.03333	1.32625	HROB	Low
TCGA-44-6776-01A-11R-1858-07	1	87.2	1.33425	HROB	Low
TCGA-78-7163-01A-12R-2066-07	1	241.6	1.33467	HROB	Low
TCGA-97-7552-01A-11R-2039-07	1	64.4	1.33498	HROB	Low
TCGA-67-3773-01A-01R-0946-07	1	14.2333	1.33684	HROB	Low
TCGA-NJ-A55O-01A-11R-A262-07	1	0.433333	1.33713	HROB	Low
TCGA-67-6217-01A-11R-1755-07	1	14.0667	1.33898	HROB	Low
TCGA-91-A4BD-01A-11R-A24H-07	1	20.1	1.34112	HROB	Low
TCGA-69-8254-01A-11R-2287-07	1	13.6333	1.35697	HROB	Low
TCGA-97-A4M2-01A-12R-A24X-07	1	20.8	1.35925	HROB	Low
TCGA-86-A4P8-01A-11R-A24X-07	1	26.8333	1.37551	HROB	Low
TCGA-NJ-A7XG-01A-12R-A39D-07	1	20.5667	1.37716	HROB	Low
TCGA-55-7573-01A-11R-2039-07	1	16.2333	1.37865	HROB	Low
TCGA-55-8619-01A-11R-2403-07	1	13.8667	1.38321	HROB	Low
TCGA-50-8457-01A-11R-2326-07	1	37.5	1.38504	HROB	Low
TCGA-L4-A4E6-01A-11R-A24H-07	1	14.5	1.41434	HROB	Low
TCGA-55-8513-01A-11R-2403-07	1	26.3667	1.42458	HROB	Low
TCGA-50-5068-01A-01R-1628-07	2	49.9667	1.42647	HROB	Low
TCGA-95-7948-01A-11R-2187-07	1	15.8667	1.43703	HROB	Low
TCGA-44-2661-01A-01R-1107-07	1	38.6333	1.444	HROB	Low
TCGA-55-6980-01A-11R-1949-07	1	70.3	1.44504	HROB	Low
TCGA-50-8460-01A-11R-2326-07	1	27.6333	1.45185	HROB	Low
TCGA-55-6972-01A-11R-1949-07	2	54.4	1.45302	HROB	Low
TCGA-49-4501-01A-01R-1206-07	2	47.3667	1.46023	HROB	Low
TCGA-55-6543-01A-11R-1755-07	1	14.5	1.46365	HROB	Low
TCGA-78-7149-01A-11R-2039-07	1	131.333	1.46778	HROB	Low
TCGA-49-AARR-01A-11R-A41B-07	1	166.4	1.47382	HROB	Low
TCGA-55-8512-01A-11R-2403-07	2	20.2333	1.47737	HROB	Low
TCGA-49-4486-01A-01R-1206-07	2	77.2667	1.50081	HROB	Low
TCGA-38-4627-01A-01R-1206-07	2	38.2333	1.51679	HROB	Low
TCGA-44-6147-01A-11R-A278-07	1	28.1667	1.51792	HROB	Low
TCGA-44-3398-01A-01R-1107-07	1	38.7667	1.52165	HROB	Low
TCGA-78-7540-01A-11R-2066-07	2	39.9	1.52228	HROB	Low
TCGA-97-8172-01A-11R-2287-07	1	18.1667	1.53581	HROB	Low
TCGA-97-7546-01A-11R-2039-07	1	42.8333	1.54607	HROB	Low
TCGA-55-8207-01A-11R-2241-07	1	32.5667	1.55424	HROB	Low
TCGA-44-2659-01A-01R-0946-07	1	45.5667	1.56026	HROB	Low
TCGA-55-6983-01A-11R-1949-07	1	94.1	1.56524	HROB	Low
TCGA-86-8056-01A-11R-2241-07	1	4.63333	1.56921	HROB	Low
TCGA-49-4505-01A-01R-1206-07	2	14.2667	1.57907	HROB	Low
TCGA-62-A46P-01A-11R-A24H-07	2	19.8	1.58057	HROB	Low
TCGA-99-7458-01A-11R-2039-07	1	24.9	1.58309	HROB	Low
TCGA-55-6984-01A-11R-1949-07	2	25.3333	1.5848	HROB	Low
TCGA-44-2656-01B-06R-A277-07	1	47.6333	1.5987	HROB	Low
TCGA-55-7728-01A-11R-2187-07	1	23.4667	1.59912	HROB	Low
TCGA-49-4512-01A-21R-1858-07	2	30.1667	1.60554	HROB	Low
TCGA-55-8096-01A-11R-2241-07	2	23.9667	1.6128	HROB	Low
TCGA-86-8669-01A-11R-2403-07	1	31.2667	1.6147	HROB	Low
TCGA-55-7725-01A-11R-2170-07	1	14.7333	1.61948	HROB	Low
TCGA-38-4626-01A-01R-1206-07	1	122.467	1.62243	HROB	Low
TCGA-75-5146-01A-01R-1628-07	1	78.9333	1.62546	HROB	Low
TCGA-55-8097-01A-11R-2241-07	1	15.8667	1.62627	HROB	Low
TCGA-44-2656-01A-02R-A278-07	1	47.6333	1.64102	HROB	Low
TCGA-55-8514-01A-11R-2403-07	1	17.3333	1.64639	HROB	Low
TCGA-38-A44F-01A-11R-A24H-07	1	4.43333	1.64856	HROB	Low
TCGA-55-8206-01A-11R-2241-07	1	29.6	1.64944	HROB	Low
TCGA-38-7271-01A-11R-2039-07	2	26.6667	1.65206	HROB	Low
TCGA-64-1681-01A-11R-2066-07	2	38.9	1.656	HROB	Low
TCGA-97-7938-01A-11R-2170-07	2	0.6	1.66959	HROB	Low
TCGA-55-6986-01A-11R-1949-07	1	108.7	1.67724	HROB	Low
TCGA-67-4679-01B-01R-1755-07	1	14.9333	1.68006	HROB	Low
TCGA-75-6212-01A-11R-1755-07	2	50.5333	1.6827	HROB	Low
TCGA-64-1680-01A-02R-0946-07	1	37.5333	1.68801	HROB	Low
TCGA-55-8091-01A-11R-2241-07	1	20	1.68914	HROB	Low
TCGA-99-AA5R-01A-11R-A39D-07	1	21.9333	1.71074	HROB	Low
TCGA-NJ-A55A-01A-11R-A262-07	1	0.5	1.71241	HROB	Low
TCGA-97-8174-01A-11R-2287-07	2	5.46667	1.71717	HROB	Low
TCGA-J2-8192-01A-11R-2241-07	1	24.6333	1.71783	HROB	Low
TCGA-78-7152-01A-11R-2039-07	2	40.5	1.7179	HROB	Low
TCGA-86-8359-01A-11R-2326-07	2	14.8	1.72481	HROB	Low
TCGA-50-8459-01A-11R-2326-07	1	37.3	1.72547	HROB	Low
TCGA-97-8177-01A-11R-2287-07	1	16.6333	1.73023	HROB	Low
TCGA-O1-A52J-01A-11R-A262-07	2	59.9333	1.7391	HROB	Low
TCGA-64-1676-01A-01R-0946-07	1	57.6	1.74135	HROB	Low
TCGA-NJ-A4YI-01A-11R-A262-07	2	0.133333	1.74512	HROB	Low
TCGA-NJ-A55R-01A-11R-A262-07	1	20.1	1.76721	HROB	Low
TCGA-MP-A5C7-01A-11R-A262-07	1	74.9333	1.77916	HROB	Low
TCGA-55-7724-01A-11R-2170-07	1	23.5	1.78389	HROB	Low
TCGA-55-7816-01A-11R-2170-07	2	15.6	1.78928	HROB	Low
TCGA-62-A46S-01A-11R-A24H-07	2	55.1	1.79659	HROB	Low
TCGA-05-4410-01A-21R-1858-07	1	0	1.80521	HROB	Low
TCGA-97-A4M1-01A-11R-A24X-07	1	20.0333	1.80789	HROB	Low
TCGA-55-6642-01A-11R-1858-07	1	81.6333	1.80958	HROB	Low
TCGA-86-7714-01A-12R-2170-07	2	20.8333	1.81205	HROB	Low
TCGA-93-7348-01A-21R-2039-07	1	17.7	1.81935	HROB	Low
TCGA-05-4249-01A-01R-1107-07	1	50.7667	1.82668	HROB	Low
TCGA-50-5055-01A-01R-1628-07	2	61	1.83057	HROB	Low
TCGA-44-2666-01B-02R-A277-07	2	3.23333	1.83698	HROB	Low
TCGA-97-A4M6-01A-11R-A24X-07	1	18.9333	1.84141	HROB	Low
TCGA-78-8648-01A-11R-2403-07	2	40.3	1.85595	HROB	Low
TCGA-78-7153-01A-11R-2039-07	1	121.167	1.8649	HROB	Low
TCGA-67-3774-01A-01R-0946-07	1	12.8333	1.86814	HROB	Low
TCGA-86-8671-01A-11R-2403-07	1	27.9667	1.86873	HROB	Low
TCGA-78-7539-01A-11R-2066-07	1	26.3667	1.89025	HROB	Low
TCGA-99-8028-01A-11R-2241-07	1	37.2667	1.90173	HROB	Low
TCGA-73-4675-01A-01R-1206-07	2	30.7333	1.90968	HROB	Low
TCGA-44-2657-01A-01R-1107-07	1	45.0333	1.91687	HROB	Low
TCGA-44-4112-01B-06R-A277-07	2	26.9333	1.92672	HROB	Low
TCGA-05-5420-01A-01R-1628-07	1	15.2333	1.92785	HROB	Low
TCGA-50-5045-01A-01R-1628-07	2	72.4667	1.94063	HROB	Low
TCGA-44-6777-01A-11R-1858-07	2	32.9	1.9474	HROB	Low
TCGA-50-5066-01A-01R-1628-07	1	48.0667	1.95323	HROB	Low
TCGA-93-7347-01A-11R-2187-07	1	22.7667	1.95381	HROB	Low
TCGA-05-4433-01A-22R-1858-07	1	24.3333	1.95436	HROB	Low
TCGA-05-5429-01A-01R-1628-07	2	9.16667	1.95769	HROB	Low
TCGA-50-5944-01A-11R-1755-07	1	58.3333	1.95907	HROB	Low
TCGA-69-8453-01A-12R-2326-07	1	27.1	1.96062	HROB	Low
TCGA-50-5935-01A-11R-1755-07	2	21.7667	1.96522	HROB	Low
TCGA-44-6147-01A-11R-1755-07	1	28.1667	1.96922	HROB	Low
TCGA-97-8171-01A-11R-2287-07	1	18.9333	1.99064	HROB	Low
TCGA-53-7813-01A-11R-2170-07	1	14.1333	2.00429	HROB	Low
TCGA-91-6849-01A-11R-1949-07	1	1.16667	2.01256	HROB	Low
TCGA-55-7281-01A-11R-2039-07	1	29.0667	2.01544	HROB	Low
TCGA-44-A4SU-01A-11R-A24X-07	2	13.6333	2.02369	HROB	Low
TCGA-86-8278-01A-11R-2287-07	1	31.4667	2.02903	HROB	Low
TCGA-69-7763-01A-11R-2170-07	1	23	2.03243	HROB	Low
TCGA-44-2665-01A-01R-0946-07	1	43.3667	2.03891	HROB	Low
TCGA-71-6725-01A-11R-1858-07	1	8.53333	2.0491	HROB	Low
TCGA-69-8253-01A-11R-2287-07	1	14.2	2.05198	HROB	Low
TCGA-05-5428-01A-01R-1628-07	1	22.3333	2.05405	HROB	Low
TCGA-NJ-A4YG-01A-22R-A262-07	1	75.3667	2.05638	HROB	Low
TCGA-86-8668-01A-11R-2403-07	1	14.1	2.05646	HROB	Low
TCGA-78-7158-01A-11R-2039-07	2	5.96667	2.05957	HROB	Low
TCGA-44-3918-01B-02R-A277-07	1	34.5333	2.08442	HROB	Low
TCGA-L9-A50W-01A-12R-A39D-07	2	14.7333	2.08444	HROB	Low
TCGA-50-6597-01A-11R-1858-07	2	42.2667	2.09261	HROB	Low
TCGA-78-8655-01A-11R-2403-07	1	78.6667	2.10116	HROB	Low
TCGA-97-7937-01A-11R-2170-07	1	18.8	2.10809	HROB	Low
TCGA-69-7765-01A-11R-2170-07	1	5.5	2.11227	HROB	Low
TCGA-78-7156-01A-11R-2039-07	2	32.5333	2.11297	HROB	Low
TCGA-86-8674-01A-21R-2403-07	1	26.8667	2.11392	HROB	Low
TCGA-97-A4M7-01A-11R-A24X-07	1	20.9667	2.12237	HROB	Low
TCGA-50-5049-01A-01R-1628-07	1	103.133	2.12427	HROB	Low
TCGA-86-A456-01A-11R-A24H-07	1	29.8667	2.12614	HROB	Low
TCGA-55-8090-01A-11R-2241-07	2	19.9333	2.13259	HROB	Low
TCGA-69-7761-01A-11R-2170-07	1	6.2	2.13374	HROB	Low
TCGA-49-4490-01A-21R-1858-07	2	12.8333	2.13504	HROB	Low
TCGA-55-8203-01A-11R-2241-07	1	18.2333	2.15107	HROB	Low
TCGA-55-7914-01A-11R-2170-07	2	6.23333	2.1513	HROB	Low
TCGA-93-8067-01A-11R-2287-07	1	6.2	2.15772	HROB	Low
TCGA-44-3917-01A-01R-A278-07	1	39.4333	2.15871	HROB	Low
TCGA-62-A470-01A-11R-A24H-07	2	39.8	2.16331	HROB	Low
TCGA-86-8280-01A-11R-2287-07	1	23.3667	2.17294	HROB	Low
TCGA-35-5375-01A-01R-1628-07	1	8.8	2.17568	HROB	Low
TCGA-44-2668-01A-01R-A278-07	2	25.3667	2.18509	HROB	Low
TCGA-97-A4M5-01A-11R-A24X-07	1	21.1333	2.18599	HROB	Low
TCGA-55-8092-01A-11R-2241-07	2	5.13333	2.18624	HROB	Low
TCGA-53-7626-01A-12R-2066-07	2	30.9667	2.19565	HROB	Low
TCGA-73-4662-01A-01R-1206-07	1	83.8333	2.20276	HROB	Low
TCGA-MP-A4TE-01A-22R-A466-07	2	29.8667	2.205	HROB	Low
TCGA-78-7535-01A-11R-2066-07	2	31.6333	2.20958	HROB	Low
TCGA-91-6828-01A-11R-1858-07	1	10.7667	2.21028	HROB	Low
TCGA-50-5051-01A-21R-1858-07	2	15.9333	2.21168	HROB	Low
TCGA-J2-A4AG-01A-11R-A24H-07	1	32.9333	2.21489	HROB	Low
TCGA-78-7162-01A-21R-2066-07	2	105.633	2.21558	HROB	Low
TCGA-44-6775-01C-02R-A277-07	1	23.5	2.22049	HROB	Low
TCGA-50-6593-01A-11R-1755-07	2	11.2	2.23457	HROB	Low
TCGA-49-4506-01A-01R-1206-07	2	33.3	2.23533	HROB	Low
TCGA-55-A4DG-01A-11R-A24H-07	1	20.2667	2.24137	HROB	Low
TCGA-05-4430-01A-02R-1206-07	1	25.3667	2.24293	HROB	Low
TCGA-44-2656-01A-02R-0946-07	1	47.6333	2.24434	HROB	Low
TCGA-05-4417-01A-22R-1858-07	1	15.1667	2.25017	HROB	Low
TCGA-05-4422-01A-01R-1206-07	1	12.1667	2.25642	HROB	Low
TCGA-MP-A4SW-01A-21R-A24X-07	2	59.2667	2.26084	HROB	Low
TCGA-73-4677-01A-01R-1206-07	2	1.26667	2.26135	HROB	Low
TCGA-86-8281-01A-11R-2287-07	1	0	2.26687	HROB	Low
TCGA-44-2666-01A-01R-0946-07	2	3.23333	2.27215	HROB	Low
TCGA-J2-A4AE-01A-21R-A24H-07	1	35.9667	2.27898	HROB	Low
TCGA-44-8120-01A-11R-2241-07	1	8.66667	2.28251	HROB	Low
TCGA-55-7227-01A-11R-2039-07	2	31.7333	2.29516	HROB	Low
TCGA-44-6778-01A-11R-1858-07	1	62.1333	2.31637	HROB	Low
TCGA-95-8039-01A-11R-2241-07	1	27.6667	2.32099	HROB	Low
TCGA-62-A46V-01A-11R-A24H-07	1	73.3	2.32508	HROB	Low
TCGA-50-6673-01A-11R-1949-07	2	0.733333	2.3261	HROB	Low
TCGA-MP-A4TD-01A-32R-A262-07	2	10.2333	2.3284	HROB	Low
TCGA-55-8508-01A-11R-2403-07	1	20.5667	2.33671	HROB	Low
TCGA-55-A48Y-01A-11R-A24H-07	1	21	2.3438	HROB	Low
TCGA-64-5779-01A-01R-1628-07	1	28.8	2.3537	HROB	Low
TCGA-05-5425-01A-02R-1628-07	1	29.4	2.3601	HROB	Low
TCGA-38-6178-01A-11R-1755-07	1	14.9333	2.37403	HROB	Low
TCGA-44-3918-01A-01R-A278-07	1	34.5333	2.37502	HROB	Low
TCGA-55-6987-01A-11R-1949-07	1	71.2333	2.39438	HROB	Low
TCGA-05-4405-01A-21R-1858-07	1	20.3333	2.3951	HROB	Low
TCGA-55-A57B-01A-12R-A39D-07	1	18.2	2.39856	HROB	Low
TCGA-67-6216-01A-11R-1755-07	1	4.7	2.40528	HROB	Low
TCGA-97-7553-01A-21R-2039-07	1	62.3333	2.41326	HROB	Low
TCGA-55-7283-01A-11R-2039-07	1	20.3	2.41379	HROB	Low
TCGA-50-5044-01A-21R-1858-07	2	20.8	2.42197	HROB	Low
TCGA-44-6775-01A-11R-A278-07	1	23.5	2.43063	HROB	Low
TCGA-49-AARN-01A-21R-A41B-07	2	37.8333	2.45095	HROB	Low
TCGA-05-4426-01A-01R-1206-07	1	26.3667	2.45425	HROB	Low
TCGA-91-6830-01A-11R-1949-07	1	2	2.4579	HROB	Low
TCGA-67-6215-01A-11R-1755-07	1	5.8	2.48931	HROB	Low
TCGA-55-A48X-01A-11R-A24H-07	1	22.9667	2.49198	HROB	Low
TCGA-73-7498-01A-12R-2187-07	1	39.6333	2.51101	HROB	Low
TCGA-05-4418-01A-01R-1206-07	2	9.13333	2.52072	HROB	Low
TCGA-44-6774-01A-21R-1858-07	1	21.9333	2.52273	HROB	Low
TCGA-97-7554-01A-11R-2039-07	1	25.8333	2.52334	HROB	Low
TCGA-49-6761-01A-31R-1949-07	1	11.8	2.52375	HROB	Low
TCGA-64-1677-01A-01R-0946-07	2	20.9333	2.52684	HROB	Low
TCGA-MP-A4T6-01A-32R-A262-07	2	59.6667	2.53764	HROB	Low
TCGA-MP-A4TJ-01A-51R-A262-07	2	11.3	2.54078	HROB	Low
TCGA-50-5932-01A-11R-1755-07	2	41.1667	2.54428	HROB	Low
TCGA-49-4514-01A-21R-1858-07	1	56.6667	2.54563	HROB	Low
TCGA-49-6744-01A-11R-1858-07	1	56.1	2.55857	HROB	Low
TCGA-97-8547-01A-11R-2403-07	1	21.9	2.5601	HROB	Low
TCGA-69-7764-01A-11R-2170-07	1	13.8	2.57265	HROB	Low
TCGA-86-6851-01A-11R-1949-07	1	5.96667	2.57727	HROB	Low
TCGA-55-8621-01A-11R-2403-07	1	17.1667	2.58713	HROB	Low
TCGA-MP-A4T8-01A-11R-A24X-07	2	5.36667	2.59276	HROB	Low
TCGA-44-7672-01A-11R-2066-07	1	23.9667	2.59558	HROB	Low
TCGA-91-A4BC-01A-11R-A24H-07	1	1.46667	2.59678	HROB	Low
TCGA-55-6981-01A-11R-1949-07	2	45.9667	2.60314	HROB	Low
TCGA-44-2662-01A-01R-A278-07	1	42.6667	2.60647	HROB	Low
TCGA-44-7671-01A-11R-2066-07	1	29.6333	2.60742	HROB	Low
TCGA-86-A4P7-01A-11R-A24X-07	1	13.8333	2.60795	HROB	Low
TCGA-64-5781-01A-01R-1628-07	1	51.9667	2.61087	HROB	Low
TCGA-97-A4M0-01A-11R-A24X-07	1	21.7333	2.61413	HROB	Low
TCGA-55-1592-01A-01R-0946-07	2	23.3667	2.62073	HROB	Low
TCGA-35-4122-01A-01R-1107-07	1	7.5	2.62199	HROB	Low
TCGA-97-A4LX-01A-11R-A24X-07	1	20.4667	2.62768	HROB	Low
TCGA-05-4402-01A-01R-1206-07	2	8.13333	2.63438	HROB	Low
TCGA-49-4488-01A-01R-1755-07	2	28.9667	2.64214	HROB	Low
TCGA-NJ-A4YP-01A-11R-A262-07	1	1.66667	2.64285	HROB	Low
TCGA-86-8055-01A-11R-2241-07	2	4.13333	2.64547	HROB	Low
TCGA-49-4494-01A-01R-1206-07	2	36.0333	2.65711	HROB	Low
TCGA-55-8510-01A-11R-2403-07	1	17.9667	2.66755	HROB	Low
TCGA-44-A47G-01A-21R-A24H-07	1	11.7	2.66867	HROB	Low
TCGA-44-5644-01A-21R-2039-07	1	28.7667	2.66874	HROB	Low
TCGA-64-5815-01A-01R-1628-07	1	28.8667	2.6797	HROB	Low
TCGA-55-8301-01A-11R-2287-07	1	17.8	2.68744	HROB	High
TCGA-55-6985-01A-11R-1949-07	1	41.1	2.69265	HROB	High
TCGA-MP-A4SY-01A-21R-A24X-07	2	50.0333	2.70642	HROB	High
TCGA-44-3919-01A-02R-1107-07	2	34.2	2.72682	HROB	High
TCGA-62-A46Y-01A-11R-A24H-07	2	13.8	2.73435	HROB	High
TCGA-86-8279-01A-11R-2287-07	1	31.6333	2.73963	HROB	High
TCGA-49-AAR0-01A-21R-A39D-07	1	158.833	2.74092	HROB	High
TCGA-44-8119-01A-11R-2241-07	1	9.5	2.7464	HROB	High
TCGA-44-2668-01B-02R-A277-07	2	25.3667	2.74759	HROB	High
TCGA-86-7701-01A-11R-2170-07	1	31.5667	2.75526	HROB	High
TCGA-55-7726-01A-11R-2170-07	1	21.7333	2.77059	HROB	High
TCGA-55-8506-01A-11R-2403-07	1	0.366667	2.77898	HROB	High
TCGA-93-A4JO-01A-21R-A24X-07	2	1.1	2.78204	HROB	High
TCGA-75-5122-01A-01R-1755-07	2		2.78694	HROB	High
TCGA-78-7166-01A-12R-2066-07	2	8.6	2.79498	HROB	High
TCGA-44-4112-01A-01R-1107-07	2	26.9333	2.79649	HROB	High
TCGA-49-AAR2-01A-11R-A39D-07	1	74.1333	2.80414	HROB	High
TCGA-38-4628-01A-01R-1206-07	2	49.7333	2.80703	HROB	High
TCGA-49-AAQV-01A-11R-A39D-07	2	22.5667	2.80948	HROB	High
TCGA-44-A47A-01A-21R-A24H-07	1	15.5333	2.81071	HROB	High
TCGA-55-8208-01A-11R-2241-07	1	22.4667	2.81754	HROB	High
TCGA-55-7574-01A-11R-2039-07	2	33.1667	2.81983	HROB	High
TCGA-05-4420-01A-01R-1206-07	1	30.4	2.82082	HROB	High
TCGA-L9-A444-01A-21R-A24H-07	1	10.2333	2.82144	HROB	High
TCGA-99-8032-01A-11R-2241-07	1	1.46667	2.82457	HROB	High
TCGA-95-7567-01A-11R-2066-07	1	18.9333	2.82799	HROB	High
TCGA-64-5778-01A-01R-1628-07	1	43.5	2.82841	HROB	High
TCGA-35-4123-01A-01R-1107-07	1	6.06667	2.83175	HROB	High
TCGA-86-6562-01A-11R-1755-07	2	12.5333	2.83407	HROB	High
TCGA-55-8085-01A-11R-2241-07	1	30.1333	2.8378	HROB	High
TCGA-50-5941-01A-11R-1755-07	1	49.1333	2.84025	HROB	High
TCGA-55-7907-01A-11R-2170-07	2	11.4333	2.84122	HROB	High
TCGA-05-4389-01A-01R-1206-07	1	45.6333	2.84237	HROB	High
TCGA-05-4432-01A-01R-1206-07	1	25.3667	2.84563	HROB	High
TCGA-05-5715-01A-01R-1628-07	1	2.06667	2.84673	HROB	High
TCGA-75-5147-01A-01R-1628-07	1	44.4333	2.84749	HROB	High
TCGA-05-4425-01A-01R-1755-07	1	22.3	2.86299	HROB	High
TCGA-78-7160-01A-11R-2039-07	2	23.2333	2.86629	HROB	High
TCGA-97-8176-01A-11R-2403-07	2	15.6	2.86686	HROB	High
TCGA-NJ-A4YQ-01A-11R-A262-07	1	47.7333	2.86812	HROB	High
TCGA-69-7760-01A-11R-2170-07	1	6.73333	2.87236	HROB	High
TCGA-44-6775-01A-11R-1858-07	1	23.5	2.87643	HROB	High
TCGA-50-7109-01A-11R-2039-07	2	10.2667	2.87644	HROB	High
TCGA-64-1679-01A-21R-2066-07	1	82.9333	2.8781	HROB	High
TCGA-55-A491-01A-11R-A24H-07	1	20.8667	2.88487	HROB	High
TCGA-44-8117-01A-11R-2241-07	1	12.8333	2.88488	HROB	High
TCGA-75-7031-01A-11R-1949-07	1		2.89634	HROB	High
TCGA-55-8511-01A-11R-2403-07	1	18.4	2.90522	HROB	High
TCGA-55-6982-01A-11R-1949-07	2	33.1667	2.90909	HROB	High
TCGA-69-7980-01A-11R-2187-07	1	13.7	2.90966	HROB	High
TCGA-55-8505-01A-11R-2403-07	1	14.6667	2.91024	HROB	High
TCGA-55-5899-01A-11R-1628-07	1	31	2.92583	HROB	High
TCGA-86-7954-01A-11R-2187-07	1	20.1667	2.92806	HROB	High
TCGA-55-6979-01A-11R-1949-07	2	7.9	2.93277	HROB	High
TCGA-99-8025-01A-11R-2241-07	1	35.3333	2.93428	HROB	High
TCGA-55-7576-01A-11R-2066-07	1	22.3333	2.93651	HROB	High
TCGA-44-3918-01A-01R-1107-07	1	34.5333	2.95196	HROB	High
TCGA-73-4658-01A-01R-1755-07	2	53.3333	2.95263	HROB	High
TCGA-75-6214-01A-41R-1949-07	2	37.1667	2.96215	HROB	High
TCGA-55-8204-01A-11R-2241-07	1	17.1667	2.96345	HROB	High
TCGA-44-2662-01B-02R-A277-07	1	42.6667	2.97154	HROB	High
TCGA-44-A4SS-01A-11R-A24X-07	1	13.8333	2.97549	HROB	High
TCGA-55-6975-01A-11R-1949-07	2	3.93333	2.97734	HROB	High
TCGA-J2-A4AD-01A-11R-A24H-07	2	18.3333	2.99387	HROB	High
TCGA-78-7159-01A-11R-2039-07	1	65.8	3.00492	HROB	High
TCGA-64-5775-01A-01R-1628-07	2	2.06667	3.00888	HROB	High
TCGA-49-6742-01A-11R-1858-07	2	16.2667	3.01382	HROB	High
TCGA-49-4510-01A-01R-1206-07	2	29.8667	3.01724	HROB	High
TCGA-93-A4JN-01A-11R-A24X-07	1	23.9333	3.02064	HROB	High
TCGA-78-7145-01A-11R-2039-07	2	27.5333	3.03077	HROB	High
TCGA-86-8074-01A-11R-2241-07	1	0.8	3.04328	HROB	High
TCGA-38-4629-01A-02R-1206-07	2	28.8	3.04508	HROB	High
TCGA-95-7039-01A-11R-1949-07	1	42.4	3.05197	HROB	High
TCGA-55-8616-01A-11R-2403-07	1	1.6	3.05392	HROB	High
TCGA-55-8614-01A-11R-2403-07	1	17.8667	3.05454	HROB	High
TCGA-86-8075-01A-11R-2241-07	2	23.1333	3.05831	HROB	High
TCGA-75-6205-01A-11R-1755-07	2		3.0591	HROB	High
TCGA-95-7562-01A-11R-2241-07	2	2.9	3.06262	HROB	High
TCGA-55-8089-01A-11R-2241-07	2	23.4	3.06902	HROB	High
TCGA-93-A4JP-01A-11R-A24X-07	1	19.2667	3.07299	HROB	High
TCGA-05-4382-01A-01R-1206-07	1	20.2333	3.07962	HROB	High
TCGA-MP-A4T4-01A-11R-A262-07	2	87.2333	3.08067	HROB	High
TCGA-49-6745-01A-11R-1858-07	1	17.4	3.08274	HROB	High
TCGA-44-2668-01A-01R-0946-07	2	25.3667	3.09647	HROB	High
TCGA-75-6211-01A-11R-1755-07	2		3.10737	HROB	High
TCGA-49-AARO-01A-12R-A41B-07	1	125.3	3.10749	HROB	High
TCGA-78-7633-01A-11R-2066-07	2	50.9333	3.11325	HROB	High
TCGA-91-6829-01A-21R-1858-07	2	41.9333	3.1134	HROB	High
TCGA-50-6590-01A-12R-1858-07	2	42.9333	3.11716	HROB	High
TCGA-86-8673-01A-11R-2403-07	1	28.7333	3.12879	HROB	High
TCGA-86-8073-01A-11R-2241-07	1	24.6667	3.1305	HROB	High
TCGA-44-3396-01A-01R-1206-07	1	37.6667	3.13124	HROB	High
TCGA-78-7147-01A-11R-2039-07	2	19.5333	3.13713	HROB	High
TCGA-49-AARQ-01A-11R-A41B-07	1	224.4	3.14538	HROB	High
TCGA-MN-A4N4-01A-12R-A24X-07	1	39.1667	3.15599	HROB	High
TCGA-55-7727-01A-11R-2170-07	1	3.96667	3.16104	HROB	High
TCGA-97-8175-01A-11R-2287-07	1	18.3667	3.16679	HROB	High
TCGA-75-7027-01A-11R-1949-07	1	101.967	3.16976	HROB	High
TCGA-MP-A4T9-01A-11R-A24X-07	2	42.1667	3.18773	HROB	High
TCGA-MP-A4T7-01A-11R-A24X-07	2	5.56667	3.23082	HROB	High
TCGA-55-8299-01A-11R-2287-07	2	15.6333	3.23942	HROB	High
TCGA-62-A472-01A-11R-A24H-07	1	30.3333	3.24213	HROB	High
TCGA-55-8620-01A-11R-2403-07	2	12.5	3.24645	HROB	High
TCGA-69-8255-01A-11R-2287-07	1	4.3	3.25109	HROB	High
TCGA-L9-A443-01A-12R-A24H-07	2	6.43333	3.25738	HROB	High
TCGA-L9-A743-01A-43R-A39D-07	1	22.1333	3.28708	HROB	High
TCGA-50-5066-02A-11R-2090-07	1	48.0667	3.28808	HROB	High
TCGA-62-A46R-01A-11R-A24H-07	2	57.5	3.30094	HROB	High
TCGA-69-7978-01A-11R-2187-07	1	4.46667	3.31115	HROB	High
TCGA-86-A4JF-01A-11R-A24X-07	2	24.5667	3.31325	HROB	High
TCGA-73-4670-01A-01R-1206-07	1	4.36667	3.31595	HROB	High
TCGA-MP-A4TF-01A-11R-A262-07	2	11.2	3.32586	HROB	High
TCGA-55-6970-01A-11R-1949-07	2	15.4667	3.32635	HROB	High
TCGA-95-7947-01A-11R-2187-07	1	15.9	3.32952	HROB	High
TCGA-MP-A4TK-01A-11R-A24X-07	2	19.4	3.33006	HROB	High
TCGA-44-6145-01A-11R-1755-07	1	19.8333	3.34899	HROB	High
TCGA-50-5933-01A-11R-1755-07	2	79.7667	3.35569	HROB	High
TCGA-78-7154-01A-11R-2039-07	2	19.7667	3.35841	HROB	High
TCGA-05-4434-01A-01R-1206-07	2	15.2333	3.35924	HROB	High
TCGA-78-7148-01A-11R-2039-07	2	20.8667	3.3598	HROB	High
TCGA-55-A4DF-01A-11R-A24H-07	2	20.4667	3.36078	HROB	High
TCGA-73-7499-01A-11R-2187-07	2	51.0333	3.36283	HROB	High
TCGA-55-A48Z-01A-12R-A24X-07	1	21.7	3.36858	HROB	High
TCGA-44-6779-01A-11R-1858-07	2	16.6667	3.36882	HROB	High
TCGA-75-5126-01A-01R-1755-07	1		3.37013	HROB	High
TCGA-4B-A93V-01A-11R-A39D-07	2	10	3.37464	HROB	High
TCGA-55-A490-01A-11R-A466-07	2	3.3	3.37619	HROB	High
TCGA-44-A47B-01A-11R-A24H-07	1	9.56667	3.37645	HROB	High
TCGA-55-6712-01A-11R-1858-07	2	5.7	3.38745	HROB	High
TCGA-MP-A4TC-01A-11R-A24X-07	2	2.46667	3.38923	HROB	High
TCGA-50-5946-02A-11R-2090-07	1	53.9	3.39696	HROB	High
TCGA-99-8033-01A-11R-2241-07	2	21.8667	3.39737	HROB	High
TCGA-55-8205-01A-11R-2241-07	1	19.9667	3.40062	HROB	High
TCGA-91-8499-01A-11R-2403-07	1	1.2	3.40743	HROB	High
TCGA-05-4244-01A-01R-1107-07	1	0	3.40874	HROB	High
TCGA-55-8615-01A-11R-2403-07	1	14.8667	3.41248	HROB	High
TCGA-55-7903-01A-11R-2170-07	1	18.9	3.41798	HROB	High
TCGA-55-7995-01A-11R-2187-07	1	29.6333	3.43522	HROB	High
TCGA-49-AARE-01A-11R-A41B-07	2	40.9667	3.44499	HROB	High
TCGA-44-3917-01B-02R-A277-07	1	39.4333	3.44969	HROB	High
TCGA-49-AAR4-01A-12R-A41B-07	2	29.3	3.45226	HROB	High
TCGA-95-A4VP-01A-21R-A262-07	1	20.1667	3.45273	HROB	High
TCGA-78-7536-01A-11R-2066-07	2	8.13333	3.45654	HROB	High
TCGA-55-8507-01A-11R-2403-07	1	13.9333	3.4651	HROB	High
TCGA-50-6595-01A-12R-1858-07	2	6.3	3.46706	HROB	High
TCGA-J2-8194-01A-11R-2241-07	1	24.1333	3.46824	HROB	High
TCGA-55-A494-01A-11R-A24X-07	1	16.0333	3.46976	HROB	High
TCGA-73-4659-01A-01R-1206-07	2	23.7	3.47739	HROB	High
TCGA-91-6840-01A-11R-1949-07	1	12.4	3.49032	HROB	High
TCGA-91-6835-01A-11R-1858-07	1	2.63333	3.49876	HROB	High
TCGA-78-7161-01A-11R-2039-07	2	9.7	3.49906	HROB	High
TCGA-62-8398-01A-11R-2326-07	2	14.8	3.50539	HROB	High
TCGA-44-7660-01A-11R-2066-07	1	19.7333	3.50988	HROB	High
TCGA-55-7910-01A-11R-2170-07	1	34.6667	3.51021	HROB	High
TCGA-86-7711-01A-11R-2066-07	2	34.8667	3.51758	HROB	High
TCGA-55-8094-01A-11R-2241-07	1	18.0333	3.52545	HROB	High
TCGA-49-6767-01A-11R-1858-07	1	22.5667	3.52638	HROB	High
TCGA-44-7669-01A-21R-2066-07	2	19.1333	3.52706	HROB	High
TCGA-NJ-A4YF-01A-12R-A262-07	1	72.0333	3.53497	HROB	High
TCGA-49-AAR3-01A-11R-A41B-07	1	63.1	3.53571	HROB	High
TCGA-50-6592-01A-11R-1755-07	2	25.9	3.53873	HROB	High
TCGA-50-5939-01A-11R-1628-07	2	15.3333	3.54337	HROB	High
TCGA-80-5607-01A-31R-1949-07	1		3.54646	HROB	High
TCGA-55-7913-01B-11R-2241-07	2	18.7	3.54982	HROB	High
TCGA-55-6978-01A-11R-1949-07	2	5.86667	3.5542	HROB	High
TCGA-55-8302-01A-11R-2326-07	1	15.9333	3.55669	HROB	High
TCGA-71-8520-01A-11R-2403-07	2	7	3.5572	HROB	High
TCGA-78-8640-01A-11R-2403-07	1	235.4	3.5589	HROB	High
TCGA-64-1678-01A-01R-0946-07	1	39.6333	3.56362	HROB	High
TCGA-38-4632-01A-01R-1755-07	2	45.2333	3.58204	HROB	High
TCGA-55-6968-01A-11R-1949-07	2	43.1	3.58278	HROB	High
TCGA-38-4625-01A-01R-1206-07	1	99.1	3.59622	HROB	High
TCGA-78-7143-01A-11R-2039-07	2	165.367	3.60233	HROB	High
TCGA-78-7150-01A-21R-2039-07	2	22.2	3.61984	HROB	High
TCGA-62-8402-01A-11R-2326-07	2	49.9333	3.62734	HROB	High
TCGA-50-5936-01A-11R-1628-07	2	8.56667	3.63598	HROB	High
TCGA-86-A4D0-01A-11R-A24H-07	2	3.86667	3.65796	HROB	High
TCGA-MN-A4N1-01A-11R-A24X-07	1	27.5667	3.66328	HROB	High
TCGA-44-2662-01A-01R-0946-07	1	42.6667	3.66431	HROB	High
TCGA-91-6847-01A-11R-1949-07	1	28.0667	3.67131	HROB	High
TCGA-MP-A4SV-01A-11R-A24X-07	2	87.3333	3.67415	HROB	High
TCGA-55-6971-01A-11R-1949-07	1	46.6667	3.67865	HROB	High
TCGA-49-AAR9-01A-21R-A41B-07	2	8.66667	3.6862	HROB	High
TCGA-55-7994-01A-11R-2187-07	1	20.1	3.72051	HROB	High
TCGA-95-A4VN-01A-11R-A262-07	1	18.4333	3.72437	HROB	High
TCGA-86-8672-01A-21R-2403-07	2	0.633333	3.73255	HROB	High
TCGA-93-A4JQ-01A-11R-A24X-07	1	17.5333	3.73659	HROB	High
TCGA-MP-A4TI-01A-21R-A24X-07	2	14.3	3.74165	HROB	High
TCGA-78-7220-01A-11R-2039-07	2	26.9	3.77161	HROB	High
TCGA-73-4668-01A-01R-1206-07	1	15.5667	3.78278	HROB	High
TCGA-05-4427-01A-21R-1858-07	1	26.3667	3.79872	HROB	High
TCGA-L9-A5IP-01A-21R-A39D-07	2	1.93333	3.81831	HROB	High
TCGA-49-4487-01A-21R-1858-07	2	28.5	3.8196	HROB	High
TCGA-05-4398-01A-01R-1206-07	1	47.7	3.84229	HROB	High
TCGA-69-7974-01A-11R-2187-07	1	6.13333	3.85066	HROB	High
TCGA-50-5946-01A-11R-1755-07	1	53.9	3.85246	HROB	High
TCGA-50-5931-01A-11R-1755-07	2	14.4667	3.85277	HROB	High
TCGA-55-7570-01A-11R-2039-07	1	27.4667	3.85476	HROB	High
TCGA-69-A59K-01A-11R-A262-07	1	19.7	3.86243	HROB	High
TCGA-55-7911-01A-11R-2170-07	1	17.9	3.8637	HROB	High
TCGA-44-7661-01A-11R-2066-07	2	18.5667	3.86383	HROB	High
TCGA-53-A4EZ-01A-12R-A24X-07	1	35.7	3.90685	HROB	High
TCGA-86-8054-01A-11R-2241-07	1	38.2667	3.91862	HROB	High
TCGA-86-7953-01A-11R-2187-07	1	33.2333	3.92829	HROB	High
TCGA-67-3771-01A-01R-0946-07	1	20.3333	3.92907	HROB	High
TCGA-95-8494-01A-11R-2326-07	1	2.8	3.93617	HROB	High
TCGA-62-A471-01A-12R-A24H-07	1	41.5333	3.94373	HROB	High
TCGA-80-5611-01A-01R-1628-07	1	86.5	3.9512	HROB	High
TCGA-38-4631-01A-01R-1755-07	2	11.8	3.95774	HROB	High
TCGA-L4-A4E5-01A-11R-A24X-07	1	19.2667	3.96995	HROB	High
TCGA-73-4676-01A-01R-1755-07	2	9.36667	3.99925	HROB	High
TCGA-62-8395-01A-11R-2326-07	1	40.5333	4.00399	HROB	High
TCGA-95-7043-01A-11R-1949-07	2	16.7667	4.01245	HROB	High
TCGA-78-8662-01A-11R-2403-07	2	112.033	4.01726	HROB	High
TCGA-55-7815-01A-11R-2170-07	1	25.7667	4.02026	HROB	High
TCGA-78-7542-01A-21R-2066-07	2	10.7	4.02539	HROB	High
TCGA-78-7146-01A-11R-2039-07	2	5.76667	4.02894	HROB	High
TCGA-86-8585-01A-11R-2403-07	1	11.7667	4.03359	HROB	High
TCGA-53-7624-01A-11R-2066-07	2	34.7667	4.03468	HROB	High
TCGA-75-6207-01A-11R-1755-07	2		4.03568	HROB	High
TCGA-49-6743-01A-11R-1858-07	1	54.0333	4.03721	HROB	High
TCGA-44-7662-01A-11R-2066-07	1	7.26667	4.06276	HROB	High
TCGA-64-5774-01A-01R-1628-07	1	89.2	4.0853	HROB	High
TCGA-MP-A4TA-01A-21R-A24X-07	2	31.6667	4.08906	HROB	High
TCGA-05-4384-01A-01R-1755-07	1	14.2	4.09019	HROB	High
TCGA-78-8660-01A-11R-2403-07	2	10.7	4.10258	HROB	High
TCGA-05-4395-01A-01R-1206-07	2	0	4.11333	HROB	High
TCGA-86-7955-01A-11R-2187-07	1	35.7333	4.11474	HROB	High
TCGA-50-5072-01A-21R-1858-07	2	8.33333	4.13017	HROB	High
TCGA-97-8179-01A-11R-2287-07	1	14.5	4.15641	HROB	High
TCGA-95-7944-01A-11R-2187-07	1	12.5667	4.16458	HROB	High
TCGA-91-6831-01A-11R-1858-07	1	10.3333	4.16904	HROB	High
TCGA-62-A46O-01A-11R-A24H-07	2	48.4667	4.16992	HROB	High
TCGA-49-4507-01A-01R-1206-07	2	8.93333	4.17533	HROB	High
TCGA-50-5930-01A-11R-1755-07	2	9.4	4.1942	HROB	High
TCGA-62-8394-01A-11R-2326-07	2	4.63333	4.1984	HROB	High
TCGA-55-A493-01A-11R-A24H-07	1	0.933333	4.20084	HROB	High
TCGA-75-5125-01A-01R-1755-07	2	67.5667	4.23388	HROB	High
TCGA-91-6848-01A-11R-1949-07	1	7.46667	4.24196	HROB	High
TCGA-L9-A7SV-01A-11R-A39D-07	1	18.8333	4.26505	HROB	High
TCGA-55-1594-01A-01R-0946-07	1	39.2667	4.26727	HROB	High
TCGA-83-5908-01A-21R-2287-07	1	27.4667	4.27274	HROB	High
TCGA-L9-A8F4-01A-11R-A39D-07	1	15.8667	4.29492	HROB	High
TCGA-MN-A4N5-01A-11R-A24X-07	1	2.8	4.30192	HROB	High
TCGA-05-4424-01A-22R-1858-07	1	30.4333	4.32754	HROB	High
TCGA-44-7670-01A-11R-2066-07	1	29.4	4.3531	HROB	High
TCGA-05-4250-01A-01R-1107-07	2	4.03333	4.3625	HROB	High
TCGA-44-5643-01A-01R-1628-07	1	33.7667	4.38071	HROB	High
TCGA-50-6594-01A-11R-1755-07	2	12.3333	4.38325	HROB	High
TCGA-44-A479-01A-31R-A24H-07	1	16.2	4.43008	HROB	High
TCGA-78-7155-01A-11R-2039-07	2	39.0333	4.4362	HROB	High
TCGA-05-4397-01A-01R-1206-07	2	24.3667	4.4556	HROB	High
TCGA-69-7973-01A-11R-2187-07	1	7.66667	4.49093	HROB	High
TCGA-80-5608-01A-31R-1949-07	1	94.4	4.58497	HROB	High
TCGA-86-8358-01A-11R-2326-07	1	21.7667	4.65726	HROB	High
TCGA-50-6591-01A-11R-1755-07	2	3.96667	4.66935	HROB	High
TCGA-44-7667-01A-31R-2066-07	1	36.5667	4.73373	HROB	High
TCGA-91-6836-01A-21R-1858-07	1	13.9	4.78346	HROB	High
TCGA-86-7713-01A-11R-2066-07	1	38.5667	4.90497	HROB	High
TCGA-73-4666-01A-01R-1206-07	1	26.6667	4.95209	HROB	High
TCGA-69-7979-01A-11R-2187-07	1	13.6	5.02632	HROB	High
TCGA-05-4415-01A-22R-1858-07	2	3.03333	5.04636	HROB	High
TCGA-55-1596-01A-01R-0946-07	1	68.8333	5.1853	HROB	High
TCGA-62-8399-01A-21R-2326-07	1	89.8667	5.18741	HROB	High
TCGA-95-A4VK-01A-11R-A262-07	1	21.7	5.25433	HROB	High
TCGA-73-A9RS-01A-11R-A41B-07	2	11.3333	5.85111	HROB	High
TCGA-38-4630-01A-01R-1206-07	2	35.7667	6.06444	HROB	High
TCGA-05-4390-01A-02R-1755-07	1	37.5333	6.67082	HROB	High

## Sheet: MESO
sample_id	event	time	expr	gene	group
TCGA-LK-A4O4-01A-11R-A34F-07	2	31.6333	0.562108	HROB	Low
TCGA-TS-A8AS-01A-21R-A40A-07	2	26.5	0.911558	HROB	Low
TCGA-MQ-A6BQ-01A-11R-A34F-07	1	78.6333	1.43553	HROB	Low
TCGA-3H-AB3K-01A-11R-A40A-07	2	57.1667	1.54712	HROB	Low
TCGA-3U-A98J-01A-11R-A40A-07	2	24.7	1.55048	HROB	Low
TCGA-MQ-A4KX-01A-11R-A34F-07	2	81.9667	1.72992	HROB	Low
TCGA-SC-AA5Z-01A-21R-A40A-07	1	22.1333	1.7353	HROB	Low
TCGA-UD-AABY-01A-12R-A40A-07	2	28.1	1.80375	HROB	Low
TCGA-ZN-A9VU-01A-11R-A40A-07	1	32.5667	1.86189	HROB	Low
TCGA-SH-A7BD-01A-11R-A34F-07	2	15.3	1.89277	HROB	Low
TCGA-MQ-A4LC-01A-31R-A34F-07	2	93	1.90211	HROB	Low
TCGA-LK-A4NZ-01A-12R-A34F-07	2	8.13333	1.95767	HROB	Low
TCGA-YS-A95C-01A-11R-A40A-07	2	4.43333	1.98863	HROB	Low
TCGA-MQ-A4LJ-01A-11R-A34F-07	2	23.6333	2.0624	HROB	Low
TCGA-3U-A98G-01A-11R-A40A-07	2	21	2.07403	HROB	Low
TCGA-3U-A98H-01A-11R-A40A-07	2	38.5333	2.11731	HROB	Low
TCGA-MQ-A6BN-01A-12R-A34F-07	2	25.2333	2.15842	HROB	Low
TCGA-3U-A98E-01A-11R-A40A-07	1	63.8667	2.24926	HROB	Low
TCGA-MQ-A4LI-01A-11R-A34F-07	2	19.0667	2.25014	HROB	Low
TCGA-TS-A7P0-01A-11R-A34F-07	2	42.0333	2.27782	HROB	Low
TCGA-TS-A7OU-01B-11R-A40A-07	2	55.8333	2.27869	HROB	Low
TCGA-UT-A88E-01B-11R-A40A-07	2	14.4667	2.29074	HROB	Low
TCGA-3H-AB3U-01A-21R-A40A-07	2	27.5333	2.29461	HROB	Low
TCGA-3H-AB3X-01A-11R-A40A-07	1	49.6667	2.29798	HROB	Low
TCGA-XT-AASU-01A-11R-A40A-07	2	4.73333	2.36337	HROB	Low
TCGA-SH-A9CT-01A-11R-A40A-07	2	14.9667	2.37371	HROB	Low
TCGA-3H-AB3S-01A-21R-A40A-07	2	12.8333	2.39998	HROB	Low
TCGA-3U-A98I-01A-11R-A40A-07	2	28.6667	2.44283	HROB	Low
TCGA-ZN-A9VO-01A-11R-A40A-07	1	8.7	2.53438	HROB	Low
TCGA-UT-A88D-01B-11R-A40A-07	2	27.4333	2.54328	HROB	Low
TCGA-ZN-A9VV-01A-11R-A40A-07	1	43.6333	2.54493	HROB	Low
TCGA-TS-A7P3-01A-12R-A34F-07	2	22.9667	2.5487	HROB	Low
TCGA-TS-A7P8-01A-11R-A34F-07	2	15.2333	2.55047	HROB	Low
TCGA-3H-AB3O-01A-11R-A40A-07	2	43.4	2.56391	HROB	Low
TCGA-TS-A7PB-01A-11R-A34F-07	2	32.7333	2.5759	HROB	Low
TCGA-MQ-A6BR-01A-11R-A34F-07	1	69.6667	2.5775	HROB	Low
TCGA-3U-A98D-01A-12R-A40A-07	2	4.73333	2.65796	HROB	Low
TCGA-NQ-A638-01A-11R-A34F-07	1	0	2.68091	HROB	Low
TCGA-UD-AAC1-01A-11R-A40A-07	2	26.3	2.70176	HROB	Low
TCGA-3H-AB3M-01A-11R-A40A-07	2	29.5	2.72889	HROB	Low
TCGA-TS-A8AY-01A-21R-A40A-07	2	15.6333	2.76365	HROB	Low
TCGA-TS-A8AF-01A-11R-A40A-07	2	11.9333	2.76462	HROB	Low
TCGA-YS-A95B-01A-11R-A40A-07	2	1.3	2.76941	HROB	Low
TCGA-SH-A9CU-01A-11R-A40A-07	2	24.4	2.78645	HROB	High
TCGA-UT-A97Y-01A-21R-A40A-07	2	4.8	2.79902	HROB	High
TCGA-YS-AA4M-01A-11R-A40A-07	2	2.8	2.81613	HROB	High
TCGA-TS-A8AV-01A-12R-A40A-07	2		2.8255	HROB	High
TCGA-LK-A4O7-01A-11R-A34F-07	2	11.6667	2.83125	HROB	High
TCGA-TS-A7P1-01A-41R-A40A-07	2	18.7667	2.89322	HROB	High
TCGA-LK-A4O6-01A-11R-A34F-07	2	14.9333	2.89991	HROB	High
TCGA-LK-A4O5-01A-11R-A34F-07	2	12.9	2.91684	HROB	High
TCGA-LK-A4NW-01A-11R-A34F-07	2	18.2	2.92521	HROB	High
TCGA-SH-A7BC-01A-11R-A34F-07	2	24.2333	2.95584	HROB	High
TCGA-SH-A7BH-01A-11R-A34F-07	2	8.1	2.98053	HROB	High
TCGA-SC-A6LQ-01A-11R-A34F-07	2	9.9	2.98748	HROB	High
TCGA-MQ-A6BL-01A-11R-A34F-07	2	11.1	3.01954	HROB	High
TCGA-ZN-A9VS-01A-11R-A40A-07	1	40.9333	3.02434	HROB	High
TCGA-UD-AAC6-01A-11R-A40A-07	2	15.2	3.02852	HROB	High
TCGA-TS-A8AI-01A-11R-A40A-07	2	10.9333	3.05158	HROB	High
TCGA-TS-A7OY-01A-11R-A34F-07	2	8.5	3.11152	HROB	High
TCGA-UT-A88C-01B-11R-A40A-07	2	28.7667	3.20752	HROB	High
TCGA-NQ-A57I-01A-11R-A34F-07	2	0.666667	3.22395	HROB	High
TCGA-TS-A7P6-01A-21R-A34F-07	2	9.43333	3.23893	HROB	High
TCGA-UT-A88G-01B-11R-A40A-07	2	2.53333	3.2624	HROB	High
TCGA-MQ-A6BS-01A-12R-A34F-07	2	20.2667	3.29515	HROB	High
TCGA-ZN-A9VW-01A-11R-A40A-07	2	2.8	3.31088	HROB	High
TCGA-SC-A6LP-01A-11R-A34F-07	2	2.6	3.3404	HROB	High
TCGA-SC-A6LR-01A-11R-A34F-07	1	38.9333	3.34222	HROB	High
TCGA-UD-AAC5-01A-11R-A40A-07	2	8.43333	3.34576	HROB	High
TCGA-ZN-A9VQ-01A-11R-A40A-07	1	16.6333	3.40156	HROB	High
TCGA-MQ-A4LM-01A-11R-A34F-07	2	5.26667	3.40619	HROB	High
TCGA-3H-AB3T-01A-11R-A40A-07	2	13.8	3.41049	HROB	High
TCGA-LK-A4O2-01A-11R-A34F-07	2	1.9	3.50844	HROB	High
TCGA-ZN-A9VP-01A-11R-A40A-07	1	7.6	3.52849	HROB	High
TCGA-TS-A7OZ-01A-21R-A40A-07	2	28.1333	3.5777	HROB	High
TCGA-SC-A6LM-01A-11R-A34F-07	2	29.3667	3.57942	HROB	High
TCGA-UD-AAC7-01A-11R-A40A-07	2	13.5333	3.58409	HROB	High
TCGA-SC-A6LN-01A-11R-A34F-07	2	13.8	3.59836	HROB	High
TCGA-UD-AABZ-01A-12R-A40A-07	2	6.56667	3.63832	HROB	High
TCGA-3H-AB3L-01A-11R-A40A-07	2	12.0333	3.64921	HROB	High
TCGA-TS-A7P7-01A-11R-A40A-07	2	19.7	3.74658	HROB	High
TCGA-3U-A98F-01A-11R-A40A-07	2	17.8667	3.79401	HROB	High
TCGA-LK-A4O0-01A-11R-A34F-07	2	6.16667	3.90437	HROB	High
TCGA-MQ-A4LP-01A-11R-A34F-07	2	17.5667	3.96012	HROB	High
TCGA-MQ-A4LV-01A-11R-A34F-07	2	3.56667	4.26909	HROB	High
TCGA-UD-AAC4-01A-11R-A40A-07	2	23.9667	4.38414	HROB	High

## Sheet: SKCM
sample_id	event	time	expr	gene	group
TCGA-D3-A3C1-06A-12R-A18S-07	1		1.0374	HROB	Low
TCGA-D9-A4Z5-01A-11R-A266-07	1	7.26667	1.06434	HROB	Low
TCGA-RP-A6K9-06A-41R-A352-07	1		1.21239	HROB	Low
TCGA-ER-A2NF-06A-11R-A18T-07	2	29.2333	1.25821	HROB	Low
TCGA-D3-A8GO-06A-11R-A37K-07	2		1.26198	HROB	Low
TCGA-FR-A8YC-06A-11R-A37K-07	2	35.3	1.30727	HROB	Low
TCGA-W3-AA1Q-06A-11R-A38C-07	2	70.0333	1.37141	HROB	Low
TCGA-ER-A19L-06A-12R-A18S-07	2	133.333	1.44236	HROB	Low
TCGA-D3-A3ML-06A-11R-A21D-07	2	14.0667	1.44444	HROB	Low
TCGA-DA-A3F2-06A-11R-A20F-07	2	34.4	1.48237	HROB	Low
TCGA-3N-A9WD-06A-11R-A38C-07	2	13.1667	1.51067	HROB	Low
TCGA-BF-AAP8-01A-11R-A40A-07	1	14.9	1.52067	HROB	Low
TCGA-D3-A51N-06A-11R-A266-07	1	22.9333	1.52484	HROB	Low
TCGA-EE-A2MK-06A-11R-A18S-07	1	182.9	1.53486	HROB	Low
TCGA-EE-A2M7-06A-11R-A18U-07	2	29.2333	1.5445	HROB	Low
TCGA-D3-A2JN-06A-11R-A18S-07	2	67.4	1.55475	HROB	Low
TCGA-D3-A8GE-06A-11R-A37K-07	1	26.8	1.55699	HROB	Low
TCGA-WE-A8K6-06A-11R-A37K-07	1	18.2	1.56678	HROB	Low
TCGA-W3-AA21-06A-11R-A38C-07	2	106.5	1.56709	HROB	Low
TCGA-GN-A267-06A-21R-A18T-07	2	65.3333	1.57784	HROB	Low
TCGA-RP-A690-06A-11R-A311-07	1	0.2	1.58181	HROB	Low
TCGA-D3-A2JF-06A-11R-A18S-07	1	62.9333	1.65069	HROB	Low
TCGA-ER-A19S-06A-11R-A18U-07	1	50.1667	1.66031	HROB	Low
TCGA-FW-A5DY-06A-11R-A311-07	1	19.5667	1.6666	HROB	Low
TCGA-LH-A9QB-06A-11R-A38C-07	1	373.9	1.66669	HROB	Low
TCGA-EE-A2GD-06A-11R-A18T-07	2	344.867	1.67578	HROB	Low
TCGA-EB-A3XE-01A-12R-A239-07	1	6	1.70179	HROB	Low
TCGA-FS-A4F5-06A-11R-A266-07	2	29.1333	1.70321	HROB	Low
TCGA-ER-A196-01A-11R-A18T-07	1	59.5	1.71889	HROB	Low
TCGA-ER-A2NB-01A-12R-A18S-07	2	28.5667	1.74909	HROB	Low
TCGA-ER-A2NF-01A-11R-A18T-07	2	29.2333	1.75304	HROB	Low
TCGA-EB-A553-01A-12R-A27Q-07	1	7.53333	1.78356	HROB	Low
TCGA-DA-A1IB-06A-11R-A18S-07	1	27.5	1.791	HROB	Low
TCGA-EB-A551-01A-21R-A27Q-07	1	19.6667	1.79274	HROB	Low
TCGA-EB-A5VV-06A-11R-A32P-07	1	7.13333	1.81088	HROB	Low
TCGA-EB-A4XL-01A-11R-A27Q-07	1	25.9	1.82172	HROB	Low
TCGA-FS-A1ZP-06A-11R-A18T-07	2	75.7667	1.83753	HROB	Low
TCGA-FR-A7UA-06A-32R-A352-07	1	38.8	1.84575	HROB	Low
TCGA-FS-A1ZN-01A-11R-A18T-07	2	24.3333	1.85983	HROB	Low
TCGA-D3-A5GT-01A-12R-A311-07	1	16.2333	1.86365	HROB	Low
TCGA-ER-A42K-06A-11R-A24X-07	2	13.1333	1.88065	HROB	Low
TCGA-XV-AAZV-01A-11R-A40A-07	1	13.7333	1.93729	HROB	Low
TCGA-D3-A2JG-06A-11R-A18T-07	2	115.1	1.94583	HROB	Low
TCGA-FR-A3YN-06A-11R-A239-07	1	94.2667	1.96812	HROB	Low
TCGA-EB-A550-01A-61R-A27Q-07	2	8.8	1.99036	HROB	Low
TCGA-GN-A263-01A-11R-A18T-07	2	15.5667	2.00504	HROB	Low
TCGA-FS-A1YW-06A-11R-A18T-07	2	219.933	2.0081	HROB	Low
TCGA-WE-A8ZT-06A-11R-A37K-07	1	11.9667	2.01225	HROB	Low
TCGA-EE-A2MI-06A-11R-A18U-07	2	207.5	2.05898	HROB	Low
TCGA-FR-A8YE-06A-11R-A37K-07	1	105.867	2.07364	HROB	Low
TCGA-EE-A29T-06A-11R-A18T-07	1	375.067	2.0752	HROB	Low
TCGA-D3-A2J9-06A-11R-A18T-07	2	24.1	2.07587	HROB	Low
TCGA-D3-A2JP-06A-11R-A18S-07	1	60.4	2.07703	HROB	Low
TCGA-EE-A20C-06A-11R-A18S-07			2.07877	HROB	Low
TCGA-EB-A24D-01A-11R-A18T-07	1	21.5	2.07952	HROB	Low
TCGA-GN-A262-06A-11R-A18T-07	1	141.833	2.0838	HROB	Low
TCGA-HR-A2OG-06A-21R-A18U-07	1	0.233333	2.08925	HROB	Low
TCGA-EE-A3J8-06A-11R-A20F-07	2	34.8	2.09117	HROB	Low
TCGA-WE-A8ZM-06A-11R-A37K-07	1	102.733	2.10471	HROB	Low
TCGA-DA-A960-01A-11R-A37K-07	1	26.8	2.10518	HROB	Low
TCGA-GN-A4U5-01A-11R-A32P-07	1	38.5333	2.10706	HROB	Low
TCGA-EE-A2MP-06A-11R-A18S-07	1	252.1	2.10848	HROB	Low
TCGA-D3-A8GB-06A-11R-A37K-07	2	31.2667	2.10913	HROB	Low
TCGA-EE-A3JH-06A-11R-A21D-07	1	136.2	2.12123	HROB	Low
TCGA-D3-A3CB-06A-11R-A18S-07	1	168.833	2.12249	HROB	Low
TCGA-BF-A3DN-01A-11R-A20F-07	1	23.9	2.12828	HROB	Low
TCGA-D3-A8GR-06A-11R-A37K-07			2.12871	HROB	Low
TCGA-DA-A1I7-06A-22R-A18S-07	1	90.1	2.13746	HROB	Low
TCGA-EE-A2GE-06A-11R-A18T-07	1	176.2	2.15554	HROB	Low
TCGA-DA-A1I1-06A-12R-A18U-07	1	225.6	2.16447	HROB	Low
TCGA-EE-A2M8-06A-12R-A18S-07	2	20.0333	2.16488	HROB	Low
TCGA-GF-A4EO-06A-12R-A24X-07	1	19.7	2.16537	HROB	Low
TCGA-EE-A2A0-06A-11R-A18T-07	2	47.4667	2.17433	HROB	Low
TCGA-EB-A299-01A-21R-A18U-07	1	12.6	2.18336	HROB	Low
TCGA-ER-A19J-06A-11R-A18S-07	2	6.53333	2.19011	HROB	Low
TCGA-ER-A3ES-06A-11R-A20F-07	2	250.467	2.19103	HROB	Low
TCGA-EE-A2GT-06A-12R-A18S-07	1	45.5	2.19114	HROB	Low
TCGA-EE-A29A-06A-12R-A18U-07	2	64.2333	2.20496	HROB	Low
TCGA-D3-A1QB-06A-11R-A18T-07	1	97.0667	2.20629	HROB	Low
TCGA-D3-A8GN-06A-11R-A37K-07	1	163.233	2.20744	HROB	Low
TCGA-ER-A19P-06A-11R-A18S-07	2	164.333	2.24799	HROB	Low
TCGA-EE-A2ML-06A-11R-A18S-07	2	219.667	2.25853	HROB	Low
TCGA-DA-A1I8-06A-11R-A18T-07	2	54.6667	2.27072	HROB	Low
TCGA-FW-A3TV-06A-11R-A239-07	1	13.7	2.27887	HROB	Low
TCGA-EB-A4P0-01A-41R-A266-07	2	10.8667	2.28012	HROB	Low
TCGA-EE-A3AB-06A-11R-A18S-07	1	124.433	2.29673	HROB	Low
TCGA-EE-A3JA-06A-11R-A20F-07	2	53.9333	2.30348	HROB	Low
TCGA-FS-A4F8-06A-11R-A266-07	2	177.267	2.31676	HROB	Low
TCGA-DA-A1HY-06A-11R-A18T-07	1	146.9	2.32735	HROB	Low
TCGA-EB-A5SF-01A-11R-A311-07	2	12.3	2.32978	HROB	Low
TCGA-EB-A5SG-06A-11R-A311-07	1	69.2	2.33134	HROB	Low
TCGA-FS-A1ZE-06A-11R-A18T-07	2	47.1	2.33574	HROB	Low
TCGA-FS-A1ZG-06A-11R-A18T-07	2	9.83333	2.33773	HROB	Low
TCGA-YD-A9TB-06A-12R-A40A-07	1		2.34387	HROB	Low
TCGA-BF-A3DJ-01A-11R-A20F-07	1	15.4667	2.37376	HROB	Low
TCGA-GN-A8LN-01A-11R-A37K-07	1	25.7333	2.37424	HROB	Low
TCGA-EB-A3XD-01A-22R-A239-07	1	38.6667	2.37638	HROB	Low
TCGA-ER-A42L-06A-11R-A24X-07	1	151.1	2.37667	HROB	Low
TCGA-D3-A1Q5-06A-11R-A18T-07	2	114.133	2.37759	HROB	Low
TCGA-EE-A2GO-06A-11R-A18S-07	1	128.567	2.3811	HROB	Low
TCGA-GN-A4U4-06A-11R-A32P-07	1	39.9	2.38671	HROB	Low
TCGA-WE-AA9Y-06A-12R-A38C-07	1	12.3333	2.38925	HROB	Low
TCGA-EB-A5UN-06A-11R-A311-07	1	59.7333	2.39707	HROB	Low
TCGA-EB-A44P-01A-11R-A266-07	1	24.7	2.41357	HROB	Low
TCGA-EE-A3J4-06A-11R-A20F-07	2	128.967	2.42349	HROB	Low
TCGA-EE-A2MN-06A-11R-A18S-07	2	48.2	2.4235	HROB	Low
TCGA-D3-A2JD-06A-11R-A18T-07	2	12.0333	2.42837	HROB	Low
TCGA-EB-A5UM-01A-11R-A311-07	1	25.9667	2.43974	HROB	Low
TCGA-XV-AB01-06A-12R-A40A-07	1	13.4333	2.44806	HROB	Low
TCGA-D3-A2J7-06A-11R-A18T-07	2	104.533	2.45113	HROB	Low
TCGA-EE-A2GK-06A-11R-A18S-07	1	55.5	2.45919	HROB	Low
TCGA-EE-A20B-06A-11R-A18U-07	1	135.667	2.46596	HROB	Low
TCGA-EE-A3JE-06A-11R-A20F-07	1	52.0667	2.46599	HROB	Low
TCGA-ER-A19O-06A-11R-A18S-07	2		2.46884	HROB	Low
TCGA-D3-A8GJ-06A-11R-A37K-07	1	244.733	2.46981	HROB	Low
TCGA-BF-AAP7-01A-11R-A40A-07	1	10.6	2.47049	HROB	Low
TCGA-ER-A3PL-06A-11R-A239-07	1	33.6667	2.47192	HROB	Low
TCGA-FS-A1ZY-06A-11R-A18S-07	2	27.4667	2.47548	HROB	Low
TCGA-D3-A3MU-06A-11R-A21D-07	1	40.3	2.48236	HROB	Low
TCGA-3N-A9WC-06A-11R-A38C-07	1	67.4	2.49411	HROB	Low
TCGA-EE-A2ME-06A-11R-A18T-07	2	104.7	2.49794	HROB	Low
TCGA-GN-A9SD-06A-11R-A40A-07	2	60.2333	2.51346	HROB	Low
TCGA-EB-A1NK-01A-11R-A18T-07	1	34.6333	2.51524	HROB	Low
TCGA-EE-A2GB-06A-11R-A18T-07	1	60.1	2.52743	HROB	Low
TCGA-EE-A2GL-06A-11R-A18S-07	1	80.7667	2.52778	HROB	Low
TCGA-D3-A5GU-06A-11R-A27Q-07	1	126.933	2.53433	HROB	Low
TCGA-EE-A29R-06A-11R-A18T-07	1	14.6667	2.53472	HROB	Low
TCGA-D3-A5GO-06A-12R-A27Q-07	1	139.833	2.53589	HROB	Low
TCGA-FS-A4FB-06A-11R-A266-07	2	27.1	2.54956	HROB	Low
TCGA-ER-A194-01A-11R-A18U-07	2	45.1333	2.56217	HROB	Low
TCGA-EB-A3XB-01A-11R-A239-07	1	26.5333	2.56238	HROB	Low
TCGA-EE-A2A6-06A-11R-A18T-07	1	87.3333	2.56322	HROB	Low
TCGA-EB-A6L9-06A-11R-A32P-07	1	36.9667	2.56935	HROB	Low
TCGA-DA-A1I4-06A-11R-A18U-07	2	36.4333	2.57573	HROB	Low
TCGA-EE-A2MG-06A-11R-A18T-07	2	104.633	2.59009	HROB	Low
TCGA-D3-A3MR-06A-11R-A21D-07	1	105.033	2.59175	HROB	Low
TCGA-D3-A8GP-06A-11R-A37K-07	1	154.867	2.59392	HROB	Low
TCGA-FS-A1ZS-06A-12R-A18T-07	1	150.867	2.59407	HROB	Low
TCGA-EE-A2A1-06A-11R-A18T-07	1	117.567	2.59456	HROB	Low
TCGA-EB-A24C-01A-11R-A18T-07	1	21.0667	2.61299	HROB	Low
TCGA-FS-A1ZW-06A-12R-A18T-07	1	50.1667	2.61663	HROB	Low
TCGA-DA-A95X-06A-11R-A37K-07	1	74.9667	2.61768	HROB	Low
TCGA-W3-AA1W-06A-11R-A38C-07	1	222.2	2.62053	HROB	Low
TCGA-EE-A3AD-06A-11R-A18S-07	2	29.1667	2.62174	HROB	Low
TCGA-EB-A4OZ-01A-12R-A266-07	1	20.6667	2.63136	HROB	Low
TCGA-WE-A8ZO-06A-11R-A37K-07	1	71.5	2.63153	HROB	Low
TCGA-EE-A2MF-06A-11R-A21D-07	2	272.467	2.632	HROB	Low
TCGA-ER-A197-06A-32R-A18S-07	2	14.1333	2.63394	HROB	Low
TCGA-ER-A42H-01A-11R-A24X-07	2	14.2	2.63522	HROB	Low
TCGA-FS-A1Z7-06A-11R-A18T-07	2	7.9	2.63915	HROB	Low
TCGA-D3-A51F-06A-11R-A266-07	1	56.5	2.64907	HROB	Low
TCGA-D3-A5GN-06A-11R-A27Q-07	1	137.633	2.64982	HROB	Low
TCGA-HR-A5NC-01A-11R-A27Q-07	1	33.3333	2.65046	HROB	Low
TCGA-WE-A8K4-01A-12R-A37K-07	1	20.4667	2.65625	HROB	Low
TCGA-EE-A2GH-06A-11R-A18T-07	1	223.3	2.65962	HROB	Low
TCGA-EE-A29H-06A-12R-A18S-07	1	65.5333	2.66028	HROB	Low
TCGA-EE-A180-06A-11R-A21D-07	2	96.3	2.67025	HROB	Low
TCGA-DA-A3F8-06A-11R-A20F-07	1	43.9667	2.67056	HROB	Low
TCGA-EB-A3HV-01A-11R-A21D-07	1	1.3	2.67947	HROB	Low
TCGA-D9-A3Z4-01A-11R-A239-07	2	17.3	2.68012	HROB	Low
TCGA-FS-A4FD-06A-11R-A266-07	2	81.8	2.68892	HROB	Low
TCGA-EE-A2GC-06A-11R-A18T-07	1	68.3667	2.69046	HROB	Low
TCGA-EB-A82C-01A-11R-A352-07	1	0.566667	2.69534	HROB	Low
TCGA-XV-A9W5-01A-11R-A38C-07	1	13.0667	2.69864	HROB	Low
TCGA-EE-A2MH-06A-11R-A18S-07	2	17.2	2.70002	HROB	Low
TCGA-DA-A1I5-06A-11R-A18T-07	1	136.9	2.70189	HROB	Low
TCGA-YG-AA3O-06A-11R-A38C-07	2	38.4667	2.71093	HROB	Low
TCGA-GN-A4U8-06A-11R-A32P-07	1	49.5667	2.7237	HROB	Low
TCGA-EB-A41A-01A-11R-A24X-07	1	8.73333	2.72569	HROB	Low
TCGA-BF-A5EQ-01A-21R-A27Q-07	1	10.7667	2.72948	HROB	Low
TCGA-BF-AAP0-06A-11R-A39D-07	1	15.1333	2.73207	HROB	Low
TCGA-FS-A1ZA-06A-11R-A18T-07	2	28.1	2.73228	HROB	Low
TCGA-FS-A1ZR-06A-21R-A18U-07	2	11.5667	2.73285	HROB	Low
TCGA-EB-A3XF-01A-31R-A239-07	1	9.26667	2.73452	HROB	Low
TCGA-ER-A199-06A-11R-A18T-07	2	9.3	2.73513	HROB	Low
TCGA-EB-A85I-01A-11R-A352-07	1	12.0667	2.73669	HROB	Low
TCGA-BF-AAOU-01A-12R-A39D-07	1	15.8667	2.74897	HROB	Low
TCGA-ER-A2ND-06A-11R-A18T-07	2	23.6667	2.754	HROB	Low
TCGA-EE-A29Q-06A-11R-A18T-07	2	67.6667	2.75441	HROB	Low
TCGA-ER-A19B-06A-11R-A18S-07	2	99.7667	2.76505	HROB	Low
TCGA-WE-A8JZ-06A-11R-A37K-07	1	24.3667	2.76988	HROB	Low
TCGA-EE-A2MJ-06A-11R-A18S-07	2	97.5667	2.7728	HROB	Low
TCGA-FS-A1ZM-06A-12R-A18S-07	1	102.667	2.774	HROB	Low
TCGA-EB-A57M-01A-51R-A311-07	2	15.7333	2.77422	HROB	Low
TCGA-D3-A5GR-06A-11R-A27Q-07	1	180.8	2.77504	HROB	Low
TCGA-EE-A184-06A-11R-A18S-07	2	69.1	2.78186	HROB	Low
TCGA-EE-A3J7-06A-11R-A20F-07	1	64.9667	2.78287	HROB	Low
TCGA-FW-A3I3-06A-11R-A21D-07	1	17.7	2.78689	HROB	Low
TCGA-D3-A1Q1-06A-21R-A18T-07	2	16.8	2.78803	HROB	Low
TCGA-D3-A51H-06A-12R-A266-07	1	57.1333	2.78876	HROB	Low
TCGA-EE-A29G-06A-12R-A18T-07	2	73.0667	2.79132	HROB	Low
TCGA-DA-A1I2-06A-21R-A18U-07	2	179	2.79684	HROB	Low
TCGA-D9-A6EC-06A-11R-A311-07	1	78.6333	2.79882	HROB	Low
TCGA-D3-A8GS-06A-12R-A37K-07	2	118.8	2.8024	HROB	Low
TCGA-FR-A44A-06A-11R-A24X-07	1	176.633	2.80502	HROB	Low
TCGA-WE-AAA3-06A-11R-A38C-07	1	21.7	2.81051	HROB	Low
TCGA-FS-A4F9-06A-11R-A24X-07	1	34.5	2.81631	HROB	Low
TCGA-FS-A1ZT-06A-11R-A18U-07	1	53.9	2.82411	HROB	Low
TCGA-FS-A4F2-06A-11R-A24X-07	2	50.8333	2.83005	HROB	Low
TCGA-ER-A3ET-06A-11R-A20F-07	2	94.3	2.83234	HROB	Low
TCGA-ER-A19T-01A-11R-A18T-07	2	9	2.83481	HROB	Low
TCGA-FS-A1ZZ-06A-11R-A18S-07	2	27.4	2.83524	HROB	Low
TCGA-DA-A1HW-06A-11R-A18U-07	1	27.3333	2.83535	HROB	Low
TCGA-FW-A3R5-06A-11R-A239-07	1	37.4667	2.83562	HROB	Low
TCGA-XV-AAZW-01A-12R-A40A-07	2	13.1	2.83582	HROB	Low
TCGA-RP-A695-06A-11R-A311-07	1		2.8415	HROB	Low
TCGA-D3-A3C7-06A-11R-A18U-07	1	47.6333	2.84857	HROB	Low
TCGA-FS-A1Z3-06A-11R-A18T-07	2	21.2	2.85329	HROB	Low
TCGA-EE-A2GM-06B-11R-A18S-07	1	76.5333	2.8681	HROB	Low
TCGA-BF-A1PX-01A-12R-A18T-07	2	9.4	2.86836	HROB	Low
TCGA-BF-AAP1-01A-11R-A39D-07	1	13.6333	2.87796	HROB	Low
TCGA-D3-A1Q4-06A-11R-A18T-07	1	113.6	2.88451	HROB	Low
TCGA-FR-A729-06A-11R-A352-07	1	223.867	2.88688	HROB	Low
TCGA-DA-A95V-06A-11R-A37K-07	1	73.1	2.89083	HROB	Low
TCGA-GN-A26C-01A-11R-A18T-07	2	27.3667	2.90136	HROB	Low
TCGA-FR-A728-01A-11R-A32P-07	1	19.4333	2.9053	HROB	Low
TCGA-D9-A1JX-06A-11R-A18S-07	2	7.2	2.90571	HROB	Low
TCGA-D3-A51J-06A-11R-A266-07	1	147.133	2.90581	HROB	Low
TCGA-D3-A1Q6-06A-11R-A18T-07	2	72.8	2.90774	HROB	Low
TCGA-EB-A44N-01A-11R-A266-07	2	6.83333	2.92063	HROB	Low
TCGA-EE-A2GR-06A-11R-A18S-07	2	43.3667	2.92338	HROB	Low
TCGA-EB-A430-01A-11R-A24X-07	1	0	2.93177	HROB	Low
TCGA-FS-A1YY-06A-11R-A18T-07	2	231.767	2.93901	HROB	Low
TCGA-DA-A95W-06A-11R-A37K-07	1	37.8667	2.9433	HROB	Low
TCGA-D9-A4Z3-01A-11R-A266-07	1	16.8333	2.94352	HROB	Low
TCGA-FS-A1ZH-06A-11R-A18T-07	2	33.2	2.94637	HROB	Low
TCGA-WE-A8ZY-06A-11R-A37K-07	2	50.2	2.9472	HROB	Low
TCGA-DA-A95Y-06A-11R-A37K-07	2	14.3333	2.95142	HROB	Low
TCGA-Z2-A8RT-06A-11R-A37K-07	1	27.9667	2.95664	HROB	Low
TCGA-D3-A8GL-06A-11R-A37K-07	2	90.3667	2.95665	HROB	Low
TCGA-W3-A824-06A-21R-A352-07	1	231.333	2.95857	HROB	Low
TCGA-HR-A2OH-06A-11R-A18U-07	2	66.8	2.96658	HROB	Low
TCGA-EE-A2MQ-06A-11R-A18S-07	2	43.8333	2.96896	HROB	Low
TCGA-FS-A1ZQ-06A-11R-A18U-07	2	135.4	2.97331	HROB	Low
TCGA-D3-A1Q7-06A-11R-A18T-07	1	135.1	2.97356	HROB	Low
TCGA-EE-A2GP-06A-11R-A18S-07	2	14.1	2.97525	HROB	High
TCGA-D9-A3Z1-06A-11R-A239-07	2	15.6	2.97566	HROB	High
TCGA-EE-A2GI-06A-11R-A18T-07	1	49.4	2.98008	HROB	High
TCGA-FS-A1YX-06A-11R-A18T-07	2	49.2667	2.98678	HROB	High
TCGA-D3-A2JH-06A-11R-A18T-07	1	42.6667	2.98804	HROB	High
TCGA-ER-A1A1-06A-11R-A18U-07	1	106.533	2.98937	HROB	High
TCGA-D3-A1Q8-06A-11R-A18T-07	2	28.4667	2.99081	HROB	High
TCGA-EB-A5SE-01A-11R-A311-07	2	13.3667	2.99239	HROB	High
TCGA-GN-A26A-06A-11R-A18T-07	2	32.9333	2.99487	HROB	High
TCGA-ER-A195-06A-11R-A18U-07	2	35.9333	2.99868	HROB	High
TCGA-BF-AAP2-01A-11R-A40A-07	1	13.5	3.00202	HROB	High
TCGA-EE-A2GJ-06A-11R-A18U-07	2	108.867	3.00325	HROB	High
TCGA-D3-A3CF-06A-11R-A18T-07	2	24.8667	3.00379	HROB	High
TCGA-EE-A3AH-06A-11R-A18S-07	2	140.733	3.00396	HROB	High
TCGA-YG-AA3N-01A-11R-A38C-07	1	10.2	3.00418	HROB	High
TCGA-EB-A42Z-01A-12R-A24X-07	1	14.7	3.00748	HROB	High
TCGA-WE-AAA0-06A-11R-A38C-07	1	40.9667	3.01489	HROB	High
TCGA-ER-A2NH-06A-11R-A18S-07	1	42.1333	3.021	HROB	High
TCGA-ER-A19C-06A-11R-A18S-07	2	49.5667	3.02596	HROB	High
TCGA-W3-A828-06A-11R-A352-07	2	122.767	3.02695	HROB	High
TCGA-EB-A4IQ-01A-12R-A266-07	2	21.2	3.02825	HROB	High
TCGA-EE-A2MT-06A-11R-A18S-07	1	72.2	3.03521	HROB	High
TCGA-EE-A2GN-06A-11R-A18S-07	2	103.533	3.05356	HROB	High
TCGA-ER-A193-06A-12R-A18S-07	2	31.8333	3.05519	HROB	High
TCGA-GN-A4U7-06A-21R-A32P-07	2	10.5667	3.05702	HROB	High
TCGA-EB-A4IS-01A-21R-A266-07	1	25.8	3.06392	HROB	High
TCGA-DA-A95Z-06A-11R-A37K-07	1	13.2	3.06461	HROB	High
TCGA-BF-A1PV-01A-11R-A18U-07	1	0.466667	3.06533	HROB	High
TCGA-D9-A4Z2-01A-11R-A24X-07	2	6.33333	3.06808	HROB	High
TCGA-EB-A6QZ-01A-12R-A32P-07	2	11.7333	3.07368	HROB	High
TCGA-BF-A1PZ-01A-11R-A18S-07	1	28.4333	3.07813	HROB	High
TCGA-ER-A19N-06A-11R-A18S-07	2	44.7	3.07979	HROB	High
TCGA-YG-AA3P-06A-11R-A38C-07	1	14.6333	3.08311	HROB	High
TCGA-EE-A3J5-06A-11R-A20F-07	2	37.4667	3.08507	HROB	High
TCGA-D3-A51T-06A-11R-A266-07	1	27.2667	3.09064	HROB	High
TCGA-EE-A29P-06A-11R-A18T-07	1	57.2	3.09206	HROB	High
TCGA-EB-A5SH-06A-11R-A311-07	1	54.7667	3.09351	HROB	High
TCGA-WE-A8K5-06A-11R-A37K-07	2	62	3.11091	HROB	High
TCGA-EB-A4OY-01A-11R-A266-07	1	32.5667	3.11136	HROB	High
TCGA-GN-A4U3-06A-11R-A32P-07	1	123.6	3.11633	HROB	High
TCGA-FS-A1ZB-06A-12R-A18S-07	2	49.5333	3.11831	HROB	High
TCGA-BF-A5EP-01A-12R-A27Q-07	1	11.1667	3.11846	HROB	High
TCGA-EB-A3Y6-01A-21R-A239-07	1	4.2	3.12504	HROB	High
TCGA-D3-A1Q9-06A-11R-A18T-07	2	32.0333	3.13305	HROB	High
TCGA-EE-A3JD-06A-11R-A20F-07	2	27.7333	3.13595	HROB	High
TCGA-FS-A1ZU-06A-12R-A18T-07	2	26.9333	3.14538	HROB	High
TCGA-EB-A5KH-06A-11R-A27Q-07	2	20.6333	3.14995	HROB	High
TCGA-EB-A97M-01A-11R-A38C-07	1	13.8	3.1546	HROB	High
TCGA-ER-A19F-06A-11R-A18S-07	2	26.7333	3.15881	HROB	High
TCGA-FS-A1ZC-06A-11R-A18T-07	2	362.333	3.16169	HROB	High
TCGA-GN-A8LL-06A-21R-A37K-07	2	21.6667	3.1664	HROB	High
TCGA-EE-A20F-06A-21R-A18S-07	1	92.8333	3.16974	HROB	High
TCGA-WE-A8ZQ-06A-41R-A37K-07	1	64.1	3.17029	HROB	High
TCGA-D3-A2JL-06A-11R-A18S-07	1	173.967	3.17252	HROB	High
TCGA-BF-A3DL-01A-11R-A20F-07	1	25.6333	3.17694	HROB	High
TCGA-WE-A8ZR-06A-11R-A37K-07	2	9.13333	3.17824	HROB	High
TCGA-EB-A51B-01A-11R-A27Q-07	1	31.0333	3.18158	HROB	High
TCGA-D3-A2JA-06A-11R-A18T-07	1	117.133	3.19477	HROB	High
TCGA-DA-A3F3-06A-11R-A20F-07	2	10.6333	3.198	HROB	High
TCGA-D9-A1X3-06A-11R-A18S-07	1	18.3667	3.19818	HROB	High
TCGA-D3-A2JC-06A-11R-A18T-07	1	87.9667	3.19906	HROB	High
TCGA-FS-A4FC-06A-11R-A24X-07	2	55.1667	3.20809	HROB	High
TCGA-FW-A5DX-01A-11R-A27Q-07	1	21.3333	3.21038	HROB	High
TCGA-FR-A3R1-01A-11R-A239-07	1	22.8333	3.21849	HROB	High
TCGA-WE-A8ZN-06A-11R-A37K-07	1	59.8	3.21982	HROB	High
TCGA-EB-A85J-01A-12R-A352-07	1	12	3.22182	HROB	High
TCGA-FS-A1ZF-06A-12R-A18S-07	2	15.6667	3.22538	HROB	High
TCGA-WE-A8ZX-06A-11R-A37K-07	1	36.3	3.23001	HROB	High
TCGA-D3-A3C8-06A-12R-A18S-07	1	46.9667	3.23106	HROB	High
TCGA-EE-A29X-06A-11R-A18T-07	2	18.1667	3.24252	HROB	High
TCGA-DA-A1I0-06A-11R-A20F-07	2	20.6667	3.24304	HROB	High
TCGA-BF-AAOX-01A-11R-A39D-07	1	14.8	3.24978	HROB	High
TCGA-GF-A769-01A-32R-A32P-07	2	35.6667	3.25471	HROB	High
TCGA-ER-A19T-06A-11R-A18U-07	2	9	3.26089	HROB	High
TCGA-ER-A19M-06A-61R-A239-07	2	61.9	3.2634	HROB	High
TCGA-D9-A6EG-06A-12R-A32P-07	2	23.2667	3.26852	HROB	High
TCGA-EE-A3J3-06A-11R-A20F-07	2	174.567	3.27608	HROB	High
TCGA-ER-A19A-06A-21R-A18U-07	1	78.8333	3.27899	HROB	High
TCGA-D3-A3CE-06A-11R-A18S-07	2	61.0667	3.27925	HROB	High
TCGA-FS-A1Z0-06A-11R-A18T-07	2	205.467	3.28646	HROB	High
TCGA-ER-A19W-06A-41R-A239-07	2	150.233	3.2873	HROB	High
TCGA-D9-A3Z3-06A-11R-A239-07	1	22.6	3.2878	HROB	High
TCGA-EE-A3AA-06A-11R-A18S-07	1	126.033	3.29254	HROB	High
TCGA-D3-A3CC-06A-11R-A18S-07	1	88.1333	3.29324	HROB	High
TCGA-D3-A3MO-06A-11R-A21D-07	2	9.46667	3.29332	HROB	High
TCGA-D3-A5GS-06A-11R-A27Q-07	1	18.4333	3.30371	HROB	High
TCGA-D3-A1Q3-06A-11R-A18T-07	2	16.9	3.30756	HROB	High
TCGA-GN-A264-06A-11R-A18U-07	2	119.567	3.31896	HROB	High
TCGA-FS-A1Z4-06A-11R-A18T-07	2	28.4667	3.32174	HROB	High
TCGA-D3-A51G-06A-11R-A266-07			3.325	HROB	High
TCGA-ER-A19K-01A-21R-A18T-07	2	15.6333	3.32509	HROB	High
TCGA-QB-AA9O-06A-11R-A39D-07	2	18.3	3.328	HROB	High
TCGA-D9-A1JW-06A-11R-A18S-07	1	3.7	3.33506	HROB	High
TCGA-D3-A8GC-06A-11R-A37K-07	2	80.7	3.3406	HROB	High
TCGA-D9-A148-06A-11R-A18S-07	1	153.633	3.34101	HROB	High
TCGA-D9-A6EA-06A-11R-A311-07	1	25.5333	3.3423	HROB	High
TCGA-GF-A3OT-06A-23R-A239-07	1	10.0333	3.36241	HROB	High
TCGA-GN-A266-06A-11R-A18T-07	2	10.2667	3.36656	HROB	High
TCGA-WE-AAA4-06A-12R-A38C-07	1	25.3333	3.36901	HROB	High
TCGA-XV-AAZY-01A-12R-A40A-07	1	13.5	3.3743	HROB	High
TCGA-RP-A693-06A-13R-A311-07	1	0.333333	3.38301	HROB	High
TCGA-EB-A6QY-01A-12R-A32P-07	1	12.7333	3.38622	HROB	High
TCGA-EB-A44Q-06A-11R-A266-07	1	14.0667	3.38704	HROB	High
TCGA-EE-A29W-06A-11R-A18U-07			3.38899	HROB	High
TCGA-D3-A2J8-06A-11R-A18T-07	2	66.4	3.39297	HROB	High
TCGA-DA-A1IA-06A-11R-A18S-07	2	66.8333	3.39535	HROB	High
TCGA-GN-A26D-06A-11R-A18T-07	2	48.6667	3.40838	HROB	High
TCGA-ER-A19Q-06A-11R-A18U-07	2	51.6	3.40912	HROB	High
TCGA-D9-A6E9-06A-12R-A311-07	1	10.0333	3.41784	HROB	High
TCGA-GF-A6C9-06A-11R-A311-07	1	16	3.42984	HROB	High
TCGA-XV-A9VZ-01A-11R-A38C-07	1	0.366667	3.43032	HROB	High
TCGA-EE-A29S-06A-11R-A18T-07	2	62.1333	3.43137	HROB	High
TCGA-GN-A265-06A-21R-A18T-07	1	98.2667	3.44941	HROB	High
TCGA-Z2-AA3S-06A-11R-A39D-07	1	98.3333	3.4503	HROB	High
TCGA-EE-A3JI-06A-11R-A21D-07	2	154.933	3.45233	HROB	High
TCGA-EB-A82B-01A-11R-A352-07	1	13	3.45258	HROB	High
TCGA-EE-A17Y-06A-11R-A18T-07	2	27.6	3.45858	HROB	High
TCGA-DA-A1HV-06A-21R-A18S-07	1	77.6333	3.45934	HROB	High
TCGA-GF-A2C7-01A-11R-A18T-07	1	0.7	3.4604	HROB	High
TCGA-BF-A9VF-01A-11R-A37K-07	1	14.6667	3.46203	HROB	High
TCGA-BF-A1PU-01A-11R-A18S-07	1	12.9	3.46614	HROB	High
TCGA-ER-A19H-06A-12R-A18S-07	2	154.467	3.47466	HROB	High
TCGA-FR-A2OS-01A-11R-A21D-07	2	12.2667	3.48264	HROB	High
TCGA-D3-A2JB-06A-11R-A18T-07			3.48458	HROB	High
TCGA-RP-A694-06A-11R-A311-07	1	0.7	3.49294	HROB	High
TCGA-FR-A8YD-06A-11R-A37K-07	2	36.7667	3.50028	HROB	High
TCGA-EE-A29C-06A-21R-A18S-07	2	80.0667	3.50274	HROB	High
TCGA-FS-A4F4-06A-12R-A266-07	2	67.6	3.51205	HROB	High
TCGA-BF-AAP6-01A-11R-A40A-07	1	10.8333	3.51242	HROB	High
TCGA-D3-A2J6-06A-11R-A18T-07	2	44.0333	3.51721	HROB	High
TCGA-EE-A2A5-06A-11R-A18T-07	2	39.8333	3.52317	HROB	High
TCGA-EB-A6R0-01A-12R-A32P-07	2	20.2667	3.52505	HROB	High
TCGA-EE-A2MR-06A-11R-A18S-07	1	136.267	3.53738	HROB	High
TCGA-FR-A69P-06A-21R-A311-07	1	15.9333	3.54304	HROB	High
TCGA-EE-A2MU-06A-21R-A18S-07	1	54	3.5447	HROB	High
TCGA-D3-A8GQ-06A-11R-A37K-07	2	29.4667	3.54608	HROB	High
TCGA-DA-A1IC-06A-11R-A18S-07	2	69.0333	3.56016	HROB	High
TCGA-D3-A8GK-06A-11R-A37K-07	1	172.567	3.56455	HROB	High
TCGA-BF-A5ES-01A-11R-A27Q-07	1	16.3333	3.56466	HROB	High
TCGA-D3-A8GD-06A-11R-A37K-07	1	23.9333	3.57468	HROB	High
TCGA-EB-A5FP-01A-11R-A27Q-07	2	15.1333	3.57528	HROB	High
TCGA-BF-AAP4-01A-11R-A40A-07	1	11.1667	3.57853	HROB	High
TCGA-EB-A5VU-01A-21R-A32P-07	2	10.7	3.57965	HROB	High
TCGA-D3-A8GI-06A-11R-A37K-07	2	59.3333	3.60015	HROB	High
TCGA-BF-A3DM-01A-11R-A20F-07	1	20.0333	3.60028	HROB	High
TCGA-EE-A3JB-06A-11R-A21D-07	1	204.6	3.60579	HROB	High
TCGA-EE-A29B-06A-11R-A18U-07	2	86.2667	3.60706	HROB	High
TCGA-D3-A2JE-06A-11R-A37K-07	2	28.0333	3.61049	HROB	High
TCGA-D3-A3MV-06A-11R-A21D-07	1	45.9333	3.61719	HROB	High
TCGA-D3-A2JO-06A-11R-A18S-07	1	67	3.61766	HROB	High
TCGA-YD-A89C-06A-11R-A37K-07	1	7	3.62757	HROB	High
TCGA-EE-A29E-06A-11R-A18T-07	1	64.6667	3.63354	HROB	High
TCGA-OD-A75X-06A-12R-A32P-07	2	302.033	3.64471	HROB	High
TCGA-EE-A2M6-06A-12R-A18S-07	1	131.067	3.64787	HROB	High
TCGA-D3-A3C3-06A-12R-A18S-07	1		3.65963	HROB	High
TCGA-EE-A2A2-06A-11R-A18T-07	1	60.4667	3.6608	HROB	High
TCGA-D3-A5GL-06A-11R-A27Q-07	1	127.533	3.66966	HROB	High
TCGA-EE-A29M-06A-11R-A18T-07	1	57.6333	3.68069	HROB	High
TCGA-D3-A2JK-06A-11R-A18S-07	2	12.2667	3.68237	HROB	High
TCGA-W3-AA1R-06A-11R-A39D-07	2	112.633	3.69009	HROB	High
TCGA-3N-A9WB-06A-11R-A38C-07	2	17.2667	3.69966	HROB	High
TCGA-EE-A29L-06A-12R-A18S-07	2	2.63333	3.70869	HROB	High
TCGA-ER-A2NC-06A-11R-A18T-07	2	44.4333	3.71704	HROB	High
TCGA-EE-A2MC-06A-12R-A18S-07	2	62.3667	3.71907	HROB	High
TCGA-EB-A42Y-01A-12R-A24X-07	2	24.0333	3.7226	HROB	High
TCGA-YD-A9TA-06A-11R-A39D-07	1	49.8667	3.7253	HROB	High
TCGA-FR-A726-01A-11R-A32P-07	2	10.1667	3.73175	HROB	High
TCGA-FR-A7U8-06A-21R-A352-07	1	28.2333	3.73405	HROB	High
TCGA-DA-A3F5-06A-11R-A20F-07	2	229.1	3.73622	HROB	High
TCGA-ER-A19D-06A-11R-A18S-07	2	12.7667	3.76093	HROB	High
TCGA-ER-A19G-06A-11R-A18U-07	1	306.267	3.76459	HROB	High
TCGA-EE-A2GU-06A-11R-A18T-07	1	96.1333	3.77435	HROB	High
TCGA-FR-A3YO-06A-11R-A239-07	1		3.77761	HROB	High
TCGA-EE-A3AF-06A-11R-A18S-07	2	14	3.78136	HROB	High
TCGA-D3-A51R-06A-11R-A266-07	1	64.7	3.79153	HROB	High
TCGA-D3-A51K-06A-11R-A266-07	1	33.4	3.79197	HROB	High
TCGA-GF-A6C8-06A-12R-A311-07	1	2.06667	3.80035	HROB	High
TCGA-EE-A2MD-06A-11R-A18T-07	2	47.9333	3.80353	HROB	High
TCGA-XV-A9W2-01A-11R-A39D-07	1	13.9	3.80905	HROB	High
TCGA-EB-A44R-06A-41R-A266-07	2	10.5	3.81956	HROB	High
TCGA-FW-A3TU-06A-11R-A239-07	2	56.3667	3.82929	HROB	High
TCGA-ER-A198-06A-11R-A18T-07	2	51.4667	3.83237	HROB	High
TCGA-EB-A5UL-06A-11R-A311-07	1	29.7	3.87607	HROB	High
TCGA-EB-A3XC-01A-11R-A239-07	1	21.6667	3.87838	HROB	High
TCGA-IH-A3EA-01A-11R-A20F-07	1	17.4667	3.88328	HROB	High
TCGA-FS-A4F0-06A-11R-A24X-07	1	78.9	3.88728	HROB	High
TCGA-D9-A4Z6-06A-12R-A266-07	2	18.7	3.89211	HROB	High
TCGA-FS-A1ZD-06A-11R-A18T-07	2	54.2667	3.91281	HROB	High
TCGA-EE-A29N-06A-12R-A18S-07	2	18.8667	3.92573	HROB	High
TCGA-QB-A6FS-06A-11R-A311-07	1	7.33333	3.94073	HROB	High
TCGA-Z2-AA3V-06A-11R-A39D-07	1	16.2	3.9481	HROB	High
TCGA-EB-A431-01A-11R-A266-07	1	18.9333	3.961	HROB	High
TCGA-ER-A19E-06A-11R-A18S-07	2	13.2	3.96107	HROB	High
TCGA-BF-A1Q0-01A-21R-A18S-07	1	27.7	3.96244	HROB	High
TCGA-EE-A20I-06A-11R-A18U-07	2	13.7333	3.97083	HROB	High
TCGA-ER-A2NG-06A-11R-A18T-07	2	49.6667	3.97973	HROB	High
TCGA-EE-A185-06A-11R-A18S-07	2	5.03333	3.98196	HROB	High
TCGA-D3-A51E-06A-11R-A266-07	1	177.267	3.98518	HROB	High
TCGA-EE-A3AC-06A-11R-A18S-07	1	64.9333	3.98738	HROB	High
TCGA-GN-A268-06A-11R-A18T-07	2	63.6667	3.98954	HROB	High
TCGA-D9-A149-06A-11R-A18S-07	1	55.4333	3.99013	HROB	High
TCGA-BF-A5EO-01A-12R-A27Q-07	1	23.4333	3.998	HROB	High
TCGA-EB-A44O-01A-11R-A266-07	1	2.7	4.0031	HROB	High
TCGA-D3-A8GM-06A-11R-A37K-07	2	108.633	4.01797	HROB	High
TCGA-D3-A3C6-06A-12R-A18U-07	2	58.8667	4.02514	HROB	High
TCGA-EE-A2MM-06A-11R-A18S-07	2	170.233	4.02998	HROB	High
TCGA-EB-A41B-01A-11R-A24X-07	1	9.7	4.03273	HROB	High
TCGA-EE-A2GS-06A-12R-A18S-07	2	82.3333	4.07091	HROB	High
TCGA-EE-A181-06A-11R-A18S-07	2	34.2	4.08918	HROB	High
TCGA-GN-A8LK-06A-11R-A37K-07	2	50.8	4.09139	HROB	High
TCGA-EE-A29D-06A-11R-A18T-07	2	14.1667	4.11156	HROB	High
TCGA-W3-A825-06A-11R-A352-07	2	63.9	4.12085	HROB	High
TCGA-ER-A2NE-06A-21R-A18T-07			4.12257	HROB	High
TCGA-EE-A20H-06A-11R-A18S-07	2	170.6	4.13807	HROB	High
TCGA-W3-AA1O-06A-11R-A38C-07	2	4.06667	4.15075	HROB	High
TCGA-EE-A3AG-06A-31R-A18S-07	2	42.1667	4.16607	HROB	High
TCGA-EE-A183-06A-11R-A18S-07			4.16822	HROB	High
TCGA-EB-A3Y7-01A-11R-A239-07	2	10.8667	4.20554	HROB	High
TCGA-ER-A3EV-06A-11R-A20F-07	2	47.6333	4.23662	HROB	High
TCGA-FR-A7U9-06A-11R-A352-07	1	19.0333	4.27297	HROB	High
TCGA-D3-A8GV-06A-11R-A37K-07	2	170.033	4.33824	HROB	High
TCGA-EE-A17Z-06A-11R-A18S-07	2	8.76667	4.34061	HROB	High
TCGA-D3-A3BZ-06A-12R-A18S-07	1	132.533	4.36237	HROB	High
TCGA-GN-A4U9-06A-11R-A32P-07	2	22.4333	4.37622	HROB	High
TCGA-EE-A2M5-06A-12R-A18S-07	2	21.9667	4.37721	HROB	High
TCGA-EE-A2MS-06A-11R-A18S-07	1	164.733	4.41735	HROB	High
TCGA-WE-A8K1-06A-21R-A37K-07	1	49.7333	4.41879	HROB	High
TCGA-FS-A1ZK-06A-11R-A18T-07	2	24.2667	4.42586	HROB	High
TCGA-D3-A1QA-07A-11R-A37K-07	1	92.1667	4.50886	HROB	High
TCGA-FS-A1ZJ-06A-12R-A18S-07	2	48.0333	4.53404	HROB	High
TCGA-W3-AA1V-06B-11R-A40A-07	2	42.6667	4.54283	HROB	High
TCGA-D3-A1QA-06A-11R-A18T-07	1	92.1667	4.56731	HROB	High
TCGA-EE-A29V-06A-12R-A18S-07	2	26.2333	4.57471	HROB	High
TCGA-EE-A17X-06A-11R-A18S-07	2	30.2333	4.72438	HROB	High
TCGA-BF-A5ER-01A-12R-A27Q-07	1	10.9	4.73324	HROB	High
TCGA-EE-A182-06A-11R-A18T-07	2	14.9	4.76927	HROB	High

## Sheet: UCEC
sample_id	event	time	expr	gene	group
TCGA-EY-A1GW-01A-22R-A13S-07	2	11.2333	0.762639	HROB	Low
TCGA-EY-A1GL-01A-11R-A13S-07	1	33.8	0.87172	HROB	Low
TCGA-B5-A11N-01A-11R-A118-07	1	62.5333	1.04286	HROB	Low
TCGA-A5-A1OJ-01A-11R-A14D-07	1	33.5333	1.04505	HROB	Low
TCGA-BS-A0UJ-01A-12R-A104-07	1	83.5333	1.0588	HROB	Low
TCGA-AJ-A3OK-01A-12R-A22K-07	1	16.1667	1.14612	HROB	Low
TCGA-D1-A17L-01A-11R-A12I-07	1	26.7333	1.15108	HROB	Low
TCGA-A5-A0GN-01A-11R-A040-07	1	61.3667	1.18947	HROB	Low
TCGA-AP-A0LL-01A-12R-A104-07	1	85.1333	1.22191	HROB	Low
TCGA-BG-A0LW-01A-11R-A16W-07	1	18.8667	1.37493	HROB	Low
TCGA-DF-A2KZ-01A-11R-A213-07	1	27.5333	1.53416	HROB	Low
TCGA-AX-A3GB-01A-11R-A22K-07	1	14.6667	1.5482	HROB	Low
TCGA-D1-A16D-01A-11R-A12I-07	1	38.0333	1.55505	HROB	Low
TCGA-A5-AB3J-01A-11R-A40A-07	1	17.0667	1.59065	HROB	Low
TCGA-AJ-A8CT-01A-11R-A37O-07	1	2.73333	1.64072	HROB	Low
TCGA-BG-A0MO-01A-11R-A040-07	1	43.6333	1.66498	HROB	Low
TCGA-D1-A16O-01A-11R-A12I-07	1	34.1	1.67292	HROB	Low
TCGA-BG-A0VT-01A-11R-A10J-07	1	52.2667	1.67514	HROB	Low
TCGA-BS-A0VI-01A-11R-A14D-07	1	88.2	1.71286	HROB	Low
TCGA-EY-A1GV-01A-11R-A13S-07	1	16.0333	1.76995	HROB	Low
TCGA-EY-A1GE-01A-11R-A13S-07	1	24.7	1.78994	HROB	Low
TCGA-DF-A2KR-01A-11R-A180-07	1	72.6	1.79878	HROB	Low
TCGA-BG-A0M8-01A-12R-A104-07	1	67.3333	1.79884	HROB	Low
TCGA-BS-A0T9-01A-11R-A12I-07	2	47.6	1.80861	HROB	Low
TCGA-BK-A13B-01A-51R-A22K-07	1	32.2	1.84545	HROB	Low
TCGA-A5-A0GX-01A-11R-A040-07	1	69.6	1.84563	HROB	Low
TCGA-BK-A0CB-01A-32R-A104-07	1	36.4	1.84738	HROB	Low
TCGA-BG-A0MU-01A-11R-A104-07	1	20.5667	1.85393	HROB	Low
TCGA-B5-A0K4-01A-11R-A040-07	1	58.5667	1.86208	HROB	Low
TCGA-BS-A0V4-01A-11R-A14D-07	1	60.3333	1.89027	HROB	Low
TCGA-AP-A0LN-01A-11R-A040-07	1	83.6667	1.89418	HROB	Low
TCGA-BG-A186-01A-11R-A12I-07	1	13.9667	1.89488	HROB	Low
TCGA-EY-A548-01A-11R-A27V-07	1	14.3333	1.91007	HROB	Low
TCGA-BG-A0W2-01A-11R-A109-07	1	57.3667	1.91685	HROB	Low
TCGA-B5-A0K0-01A-11R-A16W-07	1	49.2667	1.92503	HROB	Low
TCGA-BS-A0TC-01A-11R-A104-07	1	86.7333	1.95466	HROB	Low
TCGA-BG-A0MC-01A-21R-A040-07	1	42.1	1.98284	HROB	Low
TCGA-BS-A0TG-01A-32R-A16W-07	1	79.0333	1.98884	HROB	Low
TCGA-BK-A4ZD-01A-11R-A27V-07	1	16.8667	2.00291	HROB	Low
TCGA-D1-A17S-01A-11R-A12I-07	1	24.6333	2.01874	HROB	Low
TCGA-B5-A11Z-01A-11R-A10J-07	1	17.6	2.02195	HROB	Low
TCGA-BS-A0WQ-01A-21R-A109-07	1	67.4	2.04412	HROB	Low
TCGA-BG-A0W1-01A-12R-A109-07	1	53.5667	2.05861	HROB	Low
TCGA-BG-A0MK-01A-51R-A19W-07	2	43.9	2.07935	HROB	Low
TCGA-5S-A9Q8-01A-11R-A40A-07	1	10.4333	2.10977	HROB	Low
TCGA-BS-A0V7-01A-21R-A118-07	1	64.4667	2.12099	HROB	Low
TCGA-EY-A549-01A-11R-A27V-07	1	20.1667	2.12306	HROB	Low
TCGA-A5-A0R7-01A-31R-A16W-07	1	17.8333	2.12662	HROB	Low
TCGA-A5-A0VQ-01A-11R-A104-07	1	16.1667	2.12742	HROB	Low
TCGA-D1-A17N-01A-11R-A12I-07	1	1.53333	2.13247	HROB	Low
TCGA-D1-A0ZV-01A-11R-A10J-07	1	24.2667	2.14994	HROB	Low
TCGA-BG-A0M4-01A-11R-A104-07	1	72.2333	2.15077	HROB	Low
TCGA-D1-A17H-01A-11R-A12I-07	1	28.4	2.15267	HROB	Low
TCGA-FI-A2CX-01A-11R-A17B-07	1	67.7	2.15804	HROB	Low
TCGA-AX-A1CI-01A-11R-A137-07	1	86.6667	2.16438	HROB	Low
TCGA-D1-A17C-01A-11R-A12I-07	1	1	2.16465	HROB	Low
TCGA-BS-A0UT-01A-11R-A104-07	1	73.7333	2.18346	HROB	Low
TCGA-A5-A0GJ-01A-11R-A040-07	1	66.6667	2.19305	HROB	Low
TCGA-D1-A168-01A-31R-A12I-07	1	36.6	2.1935	HROB	Low
TCGA-B5-A0K7-01A-11R-A104-07	1	64.4333	2.2034	HROB	Low
TCGA-AX-A1CJ-01A-11R-A137-07	1	74.4333	2.21446	HROB	Low
TCGA-B5-A3FH-01A-11R-A19W-07	1	28.0333	2.22537	HROB	Low
TCGA-AJ-A3NC-01A-11R-A22K-07	1	37.5	2.2256	HROB	Low
TCGA-BG-A0RY-01A-11R-A104-07	1	15.6333	2.24393	HROB	Low
TCGA-DI-A0WH-01A-12R-A12I-07	1	16.5333	2.25322	HROB	Low
TCGA-B5-A0JS-01A-11R-A104-07	1	87.5667	2.25327	HROB	Low
TCGA-EY-A1GT-01A-11R-A13S-07	1	16.3333	2.26369	HROB	Low
TCGA-AX-A05W-01A-21R-A466-07	1	81.6667	2.27712	HROB	Low
TCGA-B5-A1MZ-01A-11R-A144-07	1	53.2667	2.2929	HROB	Low
TCGA-AX-A0IS-01A-12R-A10J-07	2	61.9333	2.30294	HROB	Low
TCGA-D1-A17A-01A-11R-A12I-07	1	1.6	2.31162	HROB	Low
TCGA-AX-A06J-01A-11R-A00V-07	1	30.4333	2.3284	HROB	Low
TCGA-A5-A0G9-01A-11R-A040-07	1	84.6667	2.32861	HROB	Low
TCGA-BG-A0YU-01A-21R-A10J-07	1	15.0333	2.32971	HROB	Low
TCGA-PG-A916-01A-11R-A37O-07	1	17.4	2.33188	HROB	Low
TCGA-B5-A11L-01B-21R-A13S-07	2	74.6667	2.33365	HROB	Low
TCGA-AX-A05Z-01A-11R-A00V-07	1	72.5	2.33434	HROB	Low
TCGA-D1-A1O5-01A-11R-A14D-07	1	15.2667	2.33453	HROB	Low
TCGA-FI-A2EY-01A-12R-A18M-07	2	29.3333	2.34637	HROB	Low
TCGA-BG-A0VW-01A-11R-A118-07	1	52.7333	2.35849	HROB	Low
TCGA-A5-A0GR-01A-11R-A118-07	1	37.3333	2.35999	HROB	Low
TCGA-AP-A0LJ-01A-11R-A040-07	1	47.3667	2.37038	HROB	Low
TCGA-D1-A2G6-01A-11R-A17B-07	2	8.6	2.38636	HROB	Low
TCGA-BG-A0M9-01A-21R-A104-07	1	75.6667	2.39548	HROB	Low
TCGA-AX-A05S-01A-11R-A00V-07	2	13.7667	2.40034	HROB	Low
TCGA-EY-A1GU-01A-11R-A13S-07	2	33.2333	2.40332	HROB	Low
TCGA-BS-A0UA-01A-11R-A118-07	1	116.5	2.40934	HROB	Low
TCGA-B5-A11Q-01A-11R-A118-07	1	32.5333	2.41043	HROB	Low
TCGA-AX-A060-01A-11R-A00V-07	1	35.8333	2.42861	HROB	Low
TCGA-A5-A0VP-01A-21R-A104-07	1	42.9333	2.43964	HROB	Low
TCGA-BS-A0U5-01A-11R-A109-07	1	97.8333	2.44131	HROB	Low
TCGA-AP-A05A-01A-11R-A00V-07	2	64.8	2.44676	HROB	Low
TCGA-D1-A169-01A-11R-A12I-07	1	37.8333	2.44888	HROB	Low
TCGA-B5-A11G-01A-13R-A118-07	1	114.933	2.44954	HROB	Low
TCGA-D1-A17B-01A-22R-A12I-07	1	7.1	2.45327	HROB	Low
TCGA-AX-A3G7-01A-12R-A213-07	1	0.3	2.4542	HROB	Low
TCGA-D1-A15W-01A-11R-A118-07	1	30.5	2.4579	HROB	Low
TCGA-A5-A1OK-01A-11R-A14M-07	1	30.5667	2.45859	HROB	Low
TCGA-AP-A1E3-01A-11R-A137-07	1	28.2333	2.47594	HROB	Low
TCGA-D1-A174-01A-11R-A12I-07	1	19.8	2.48286	HROB	Low
TCGA-B5-A11Y-01A-21R-A10J-07	1	18.6667	2.48667	HROB	Low
TCGA-AP-A0LM-01A-11R-A118-07	1	27.5	2.48787	HROB	Low
TCGA-B5-A11V-01A-11R-A10J-07	1	19.8333	2.50773	HROB	Low
TCGA-D1-A17F-01A-11R-A12I-07	1	1.3	2.51023	HROB	Low
TCGA-B5-A11M-01A-11R-A118-07	1	45.4	2.51464	HROB	Low
TCGA-B5-A0K2-01A-12R-A104-07	1	73.6333	2.51606	HROB	Low
TCGA-D1-A3DA-01A-12R-A213-07	1	16.1	2.51995	HROB	Low
TCGA-DI-A2QU-01A-11R-A18M-07	2	31.5333	2.52116	HROB	Low
TCGA-B5-A0K6-01A-11R-A040-07	1	65.1	2.53191	HROB	Low
TCGA-BK-A26L-01C-04R-A277-07	1	24.4667	2.54932	HROB	Low
TCGA-A5-A0R9-01A-11R-A104-07	1	24.9667	2.5517	HROB	Low
TCGA-AX-A1C8-01A-11R-A137-07	1	25.8667	2.55666	HROB	Low
TCGA-AX-A3FW-01A-11R-A22K-07	1	0.566667	2.56536	HROB	Low
TCGA-BG-A0VX-01A-11R-A118-07	1	34.7667	2.56843	HROB	Low
TCGA-D1-A0ZN-01A-11R-A118-07	1	17.0667	2.57912	HROB	Low
TCGA-B5-A5OC-01A-21R-A27V-07	1	41.6333	2.58198	HROB	Low
TCGA-D1-A16R-01A-11R-A12I-07	1	0.7	2.59743	HROB	Low
TCGA-AP-A0LO-01A-11R-A040-07	2	33.8667	2.60378	HROB	Low
TCGA-EY-A210-01A-11R-A157-07	1	12.7667	2.63407	HROB	Low
TCGA-BG-A0MS-01A-11R-A104-07	1	62.7333	2.64802	HROB	Low
TCGA-D1-A102-01A-11R-A10J-07	1	4.5	2.6513	HROB	Low
TCGA-AX-A06H-01A-11R-A118-07	1	27.7667	2.65373	HROB	Low
TCGA-D1-A0ZO-01A-11R-A118-07	1	20.0667	2.65761	HROB	Low
TCGA-BK-A0CC-01B-04R-A277-07	1	35.5667	2.65861	HROB	Low
TCGA-KP-A3W0-01A-21R-A22K-07	1	13.4667	2.66354	HROB	Low
TCGA-AP-A05P-01A-11R-A16W-07	1	21.2	2.66611	HROB	Low
TCGA-BK-A0CC-01A-21R-A277-07	1	35.5667	2.67051	HROB	Low
TCGA-BS-A0UL-01A-11R-A109-07	1	82.7	2.67167	HROB	Low
TCGA-A5-A0GM-01A-11R-A040-07	1	61.3667	2.67861	HROB	Low
TCGA-AX-A2H4-01A-21R-A18M-07	2	30.5333	2.68281	HROB	Low
TCGA-D1-A16F-01A-11R-A12I-07	1	2.66667	2.68657	HROB	Low
TCGA-AX-A063-01A-11R-A00V-07	1	80.5667	2.69979	HROB	Low
TCGA-AP-A05H-01A-11R-A00V-07	1	46.1667	2.70186	HROB	Low
TCGA-D1-A3JP-01A-31R-A22K-07	1	17.1667	2.70287	HROB	Low
TCGA-AX-A0IZ-01A-11R-A118-07	1	44.4333	2.7116	HROB	Low
TCGA-BG-A0M2-01A-11R-A104-07	1	21.2333	2.71386	HROB	Low
TCGA-AP-A1DP-01A-11R-A137-07	2	36.0333	2.71651	HROB	Low
TCGA-A5-A0R8-01A-11R-A104-07	1	19.8667	2.71864	HROB	Low
TCGA-D1-A1O8-01A-11R-A14D-07	2	4	2.72225	HROB	Low
TCGA-AX-A3FT-01A-11R-A22K-07	1	0.2	2.75871	HROB	Low
TCGA-AX-A06D-01A-11R-A118-07	2	12.4333	2.76799	HROB	Low
TCGA-AP-A1DO-01A-11R-A137-07	1	31.7333	2.77236	HROB	Low
TCGA-DI-A1BY-01A-21R-A137-07	1	37.1333	2.77443	HROB	Low
TCGA-BK-A0CA-01B-02R-A277-07	1	35.4667	2.77669	HROB	Low
TCGA-D1-A0ZU-01A-11R-A10J-07	1	29.0667	2.77741	HROB	Low
TCGA-BG-A0M3-01A-11R-A104-07	1	35.7	2.78293	HROB	Low
TCGA-EY-A1GK-01A-11R-A13S-07	1	23.1	2.80651	HROB	Low
TCGA-EY-A2OQ-01A-11R-A19W-07	1	29.5	2.80925	HROB	Low
TCGA-D1-A17D-01A-12R-A12I-07	1	30.8667	2.8097	HROB	Low
TCGA-AP-A0LP-01A-12R-A104-07	1	62.5	2.81598	HROB	Low
TCGA-BG-A0MH-01A-11R-A118-07	1	64.3333	2.81714	HROB	Low
TCGA-AX-A05U-01A-11R-A00V-07	1	30.1	2.81849	HROB	Low
TCGA-DF-A2L0-01A-11R-A180-07	2	26.2667	2.82248	HROB	Low
TCGA-AJ-A3BG-01A-11R-A19W-07	1	18.3333	2.82303	HROB	Low
TCGA-EY-A1GX-01A-12R-A13S-07	2	37.5667	2.83199	HROB	Low
TCGA-B5-A11F-01A-11R-A10J-07	1	188.367	2.83751	HROB	Low
TCGA-EO-A3AS-01A-11R-A19W-07	1	34.8667	2.83845	HROB	Low
TCGA-D1-A161-01A-11R-A118-07	1	29.7333	2.83974	HROB	Low
TCGA-D1-A1NS-01A-11R-A14D-07	1	1.43333	2.84507	HROB	Low
TCGA-EY-A1GQ-01A-21R-A13S-07	1	18.1333	2.84523	HROB	Low
TCGA-AP-A0LF-01A-11R-A118-07	1	95.3	2.86088	HROB	Low
TCGA-SL-A6JA-01A-11R-A31O-07	1	0.233333	2.86453	HROB	Low
TCGA-B5-A11X-01A-11R-A10J-07	1	19.8667	2.86939	HROB	Low
TCGA-KP-A3W3-01A-11R-A22K-07	1	26.4667	2.87471	HROB	Low
TCGA-BG-A0M7-01A-11R-A040-07	1	64.5667	2.87558	HROB	Low
TCGA-AX-A2HA-01A-12R-A18M-07	1	82.5	2.88411	HROB	Low
TCGA-D1-A160-01A-11R-A118-07	1	3.73333	2.88455	HROB	Low
TCGA-A5-A2K3-01A-11R-A32Y-07	1	67.0667	2.88761	HROB	Low
TCGA-AX-A062-01A-11R-A00V-07	1	46.6333	2.89145	HROB	Low
TCGA-BK-A26L-01A-11R-A277-07	1	24.4667	2.90824	HROB	Low
TCGA-BG-A18A-01A-21R-A12I-07	1	14.2	2.90851	HROB	Low
TCGA-BK-A13C-01A-11R-A118-07	1	25.3333	2.9103	HROB	Low
TCGA-AX-A3FX-01A-11R-A22K-07	2	44.4333	2.91033	HROB	Low
TCGA-AP-A5FX-01A-11R-A27V-07	2	36.6333	2.91413	HROB	Low
TCGA-EY-A1GC-01A-11R-A13S-07	1	54.9	2.91641	HROB	Low
TCGA-AJ-A2QK-01A-11R-A18M-07	1	21.4333	2.91653	HROB	Low
TCGA-JU-AAVI-01A-11R-A40A-07	2	18	2.91885	HROB	Low
TCGA-A5-A0GI-01A-11R-A040-07	1	89.4	2.919	HROB	Low
TCGA-AX-A064-01A-11R-A00V-07	1	50.5667	2.92875	HROB	Low
TCGA-B5-A11W-01A-12R-A118-07	1	19.7667	2.92883	HROB	Low
TCGA-A5-A0GE-01A-11R-A16W-07	1	106.833	2.93128	HROB	Low
TCGA-D1-A176-01A-11R-A12I-07	1	30.5667	2.93301	HROB	Low
TCGA-BS-A0U8-01A-11R-A104-07	1	98.7667	2.93981	HROB	Low
TCGA-4E-A92E-01A-11R-A37O-07	1	0.433333	2.94444	HROB	Low
TCGA-B5-A1MR-01A-31R-A14D-07	1	228.633	2.94744	HROB	Low
TCGA-BG-A187-01A-11R-A12I-07	1	14.9333	2.9574	HROB	Low
TCGA-EY-A2OM-01A-11R-A18M-07	1	23.1333	2.9669	HROB	Low
TCGA-AX-A3FZ-01A-11R-A22K-07	1	0.2	2.96699	HROB	Low
TCGA-AX-A06L-01A-11R-A118-07	1	61.5	2.97392	HROB	Low
TCGA-EY-A72D-01A-12R-A34R-07	1	5.96667	2.97804	HROB	Low
TCGA-BG-A0LX-01A-11R-A16W-07	1	20.4667	2.97945	HROB	Low
TCGA-BK-A139-01C-08R-A277-07	2	31.4333	2.98105	HROB	Low
TCGA-BG-A2AE-01A-11R-A16F-07	1	24.0333	2.98223	HROB	Low
TCGA-EY-A214-01A-12R-A157-07	1	14.6	2.98258	HROB	Low
TCGA-AP-A1E4-01A-12R-A137-07	1	51.8333	2.99371	HROB	Low
TCGA-BK-A56F-01A-32R-A27V-07	1	13.3667	2.9993	HROB	Low
TCGA-AX-A3G1-01A-11R-A22K-07	2	20.8	3.00333	HROB	Low
TCGA-AX-A1CK-01A-11R-A137-07	1	81.3667	3.01578	HROB	Low
TCGA-DI-A2QT-01A-12R-A19W-07	2	12.5667	3.03302	HROB	Low
TCGA-D1-A17U-01A-21R-A12I-07	1	23.2333	3.03851	HROB	Low
TCGA-BK-A6W4-01A-12R-A34R-07	1	10	3.0407	HROB	Low
TCGA-B5-A11J-01A-11R-A118-07	1	55.2	3.04099	HROB	Low
TCGA-E6-A2P9-01A-11R-A19W-07	1	46.2	3.04407	HROB	Low
TCGA-B5-A3F9-01A-21R-A22K-07	1	138.5	3.04663	HROB	Low
TCGA-A5-A0GU-01A-11R-A16W-07	1	28.6667	3.05265	HROB	Low
TCGA-BG-A0MQ-01A-11R-A104-07	1	60.5667	3.05352	HROB	Low
TCGA-EO-A2CH-01A-11R-A180-07	2	19.6667	3.07916	HROB	Low
TCGA-D1-A17R-01A-11R-A12I-07	2	11.3	3.07967	HROB	Low
TCGA-A5-A7WK-01A-11R-A34R-07	1	18.6667	3.09059	HROB	Low
TCGA-A5-A0GQ-01A-11R-A118-07	1	74.9	3.09546	HROB	Low
TCGA-B5-A3FC-01A-11R-A22K-07	1	72.8333	3.09722	HROB	Low
TCGA-AW-A1PO-01A-12R-A157-07	1	0.566667	3.09786	HROB	Low
TCGA-AP-A05N-01A-11R-A00V-07	2	24.2	3.09791	HROB	Low
TCGA-D1-A17Q-01A-11R-A12I-07	1	1.8	3.09821	HROB	Low
TCGA-A5-A0G1-01A-11R-A118-07	2	108.367	3.10042	HROB	Low
TCGA-AJ-A2QO-01A-11R-A32Y-07	2	34.8333	3.10394	HROB	Low
TCGA-BS-A0V6-01A-11R-A118-07	1	90.8333	3.10783	HROB	Low
TCGA-B5-A0JT-01A-21R-A118-07	1	56.0667	3.11027	HROB	Low
TCGA-KP-A3W4-01A-11R-A22K-07	2	18.4667	3.11178	HROB	Low
TCGA-FI-A2D2-01A-11R-A17B-07	2	78.4	3.11491	HROB	Low
TCGA-AX-A2H7-01A-12R-A18M-07	2	41.3667	3.12375	HROB	Low
TCGA-KP-A3W1-01A-11R-A22K-07	1	9.6	3.12579	HROB	Low
TCGA-B5-A11S-01A-11R-A118-07	1	74.3	3.12614	HROB	Low
TCGA-B5-A0K8-01A-11R-A14M-07	1	28.2333	3.13229	HROB	Low
TCGA-AX-A1CE-01A-11R-A137-07	1	34.5667	3.13258	HROB	Low
TCGA-EO-A3AU-01A-21R-A19W-07	1	51.4333	3.13294	HROB	Low
TCGA-EY-A1GF-01A-11R-A13S-07	1	27.5333	3.14718	HROB	Low
TCGA-BG-A18B-01A-11R-A12I-07	1	15.6667	3.1529	HROB	Low
TCGA-EO-A1Y7-01A-11R-A157-07	1	49.8333	3.1544	HROB	Low
TCGA-DF-A2KS-01A-11R-A18M-07	1	110.6	3.15468	HROB	Low
TCGA-A5-A0G5-01A-11R-A040-07	1	37.5333	3.15822	HROB	Low
TCGA-BG-A221-01A-21R-A157-07	1	1.83333	3.16117	HROB	Low
TCGA-BG-A2L7-01A-11R-A18M-07	1	20.4	3.16226	HROB	Low
TCGA-BG-A18C-01A-11R-A12I-07	1	15.6667	3.16497	HROB	Low
TCGA-BK-A0C9-01A-11R-A00V-07	1	36.4	3.16599	HROB	Low
TCGA-A5-A0GV-01A-31R-A16W-07	1	54.7667	3.16881	HROB	Low
TCGA-D1-A16V-01A-11R-A12I-07	2	4	3.16955	HROB	Low
TCGA-AJ-A5DV-01A-11R-A27V-07	1	22.6333	3.17161	HROB	Low
TCGA-B5-A0K9-01A-21R-A104-07	2	13.6333	3.17609	HROB	Low
TCGA-D1-A101-01A-12R-A10J-07	1	1.76667	3.19129	HROB	Low
TCGA-EC-A1NJ-01A-31R-A14D-07	1	16.2667	3.19949	HROB	Low
TCGA-D1-A103-01A-11R-A10J-07	1	22.3	3.20084	HROB	Low
TCGA-A5-A3LO-01A-11R-A22K-07	1	25.8667	3.20486	HROB	Low
TCGA-AP-A05J-01A-11R-A00V-07	1	37.4	3.21634	HROB	Low
TCGA-AX-A2IN-01A-12R-A180-07	2	31.5667	3.2172	HROB	Low
TCGA-AJ-A3BH-01A-11R-A19W-07	1		3.21886	HROB	Low
TCGA-A5-A3LP-01A-11R-A22K-07	1	15.1667	3.2198	HROB	Low
TCGA-EY-A1GS-01A-11R-A13S-07	2	22.3333	3.2212	HROB	Low
TCGA-D1-A17K-01A-11R-A12I-07	1	28.4667	3.2266	HROB	Low
TCGA-AJ-A3OJ-01A-11R-A22K-07	1	15.5667	3.23141	HROB	Low
TCGA-AX-A3G9-01A-11R-A22K-07	1	18.6	3.2318	HROB	Low
TCGA-B5-A121-01A-31R-A118-07	1	16.8	3.23334	HROB	Low
TCGA-E6-A8L9-01A-21R-A37O-07	1	33.7667	3.23512	HROB	Low
TCGA-A5-A0GW-01A-11R-A16W-07	1	23.5333	3.23514	HROB	Low
TCGA-B5-A11H-01A-11R-A118-07	1	89.5667	3.23624	HROB	Low
TCGA-EY-A547-01A-11R-A27V-07	1	18.1667	3.23783	HROB	Low
TCGA-EO-A1Y8-01A-11R-A157-07	1	38.2333	3.24535	HROB	Low
TCGA-AX-A2H5-01A-11R-A17B-07	1	72.2333	3.24869	HROB	Low
TCGA-BS-A0UM-01A-11R-A104-07	1	88.1333	3.25045	HROB	Low
TCGA-PG-A917-01A-31R-A37O-07	1	7.06667	3.25326	HROB	Low
TCGA-QF-A5YS-01A-11R-A31O-07	1	22.9667	3.25476	HROB	Low
TCGA-B5-A11U-01A-11R-A118-07	1	16.9667	3.25548	HROB	Low
TCGA-B5-A11O-01A-11R-A118-07	1	86.9667	3.25615	HROB	Low
TCGA-AP-A0LV-01A-11R-A040-07	1	25.4333	3.25968	HROB	Low
TCGA-2E-A9G8-01A-11R-A40A-07	1	41.6333	3.26312	HROB	Low
TCGA-H5-A2HR-01A-11R-A180-07	1	1.76667	3.26365	HROB	Low
TCGA-B5-A5OD-01A-11R-A31O-07	1	34.6	3.2734	HROB	Low
TCGA-D1-A16X-01A-11R-A12I-07	1	3.7	3.27763	HROB	Low
TCGA-D1-A16Q-01A-12R-A12I-07	1	10.8	3.2808	HROB	Low
TCGA-AP-A05O-01A-12R-A118-07	1	12.8	3.28101	HROB	Low
TCGA-BS-A0TD-01A-11R-A104-07	1	79.3	3.29413	HROB	Low
TCGA-SJ-A6ZI-01A-12R-A34R-07	1	21.0333	3.29569	HROB	Low
TCGA-BG-A0M0-01A-11R-A104-07	1	19.6	3.296	HROB	Low
TCGA-AP-A1DH-01A-31R-A137-07	1	72.6667	3.29824	HROB	Low
TCGA-AX-A1CN-01A-11R-A137-07	1	38.1	3.30245	HROB	Low
TCGA-B5-A0JU-01B-11R-A14D-07	1	60.0667	3.30654	HROB	Low
TCGA-BS-A0TJ-01A-11R-A104-07	1	68.9333	3.30874	HROB	High
TCGA-BG-A0MA-01A-11R-A17B-07	2	10.8667	3.32108	HROB	High
TCGA-AX-A0J1-01A-11R-A040-07	1	78.4667	3.32221	HROB	High
TCGA-BK-A0CC-01A-21R-A16W-07	1	35.5667	3.32361	HROB	High
TCGA-AJ-A23O-01A-11R-A157-07	2	10.4	3.33728	HROB	High
TCGA-D1-A15Z-01A-11R-A118-07	2	1.93333	3.34022	HROB	High
TCGA-SJ-A6ZJ-01A-12R-A34R-07	1	18.5333	3.35277	HROB	High
TCGA-A5-A0VO-01A-21R-A109-07	2	29.1667	3.35499	HROB	High
TCGA-BK-A139-01A-11R-A277-07	2	31.4333	3.3552	HROB	High
TCGA-AP-A05D-01A-11R-A00V-07	1	58.6	3.35592	HROB	High
TCGA-D1-A1NZ-01A-21R-A14D-07	1	18.2667	3.36319	HROB	High
TCGA-D1-A165-01A-11R-A12I-07	1	0.666667	3.36347	HROB	High
TCGA-AJ-A2QN-01A-11R-A18M-07	1	35.6333	3.37016	HROB	High
TCGA-AP-A1DM-01A-21R-A137-07	1	56.6667	3.37042	HROB	High
TCGA-EO-A22Y-01A-11R-A180-07	1	52.2333	3.37811	HROB	High
TCGA-B5-A11P-01B-11R-A14D-07	1	52.7667	3.38101	HROB	High
TCGA-BK-A0CA-01A-21R-A277-07	1	35.4667	3.3827	HROB	High
TCGA-D1-A0ZR-01A-21R-A10J-07	1	0.566667	3.38452	HROB	High
TCGA-B5-A1MV-01A-31R-A14D-07	1	52.1667	3.38997	HROB	High
TCGA-EC-A1QX-01A-31R-A16F-07	1	7.46667	3.39009	HROB	High
TCGA-AX-A1CR-01A-12R-A137-07	1	23.3667	3.40312	HROB	High
TCGA-AP-A052-01A-11R-A00V-07	2	22.3	3.40836	HROB	High
TCGA-EC-A24G-01A-11R-A16F-07	1	17.0333	3.41001	HROB	High
TCGA-AP-A1E1-01A-11R-A137-07	1	46.5	3.41112	HROB	High
TCGA-B5-A0JZ-01A-11R-A040-07	1	72.4333	3.413	HROB	High
TCGA-AJ-A3OL-01A-11R-A22K-07	2	14.9667	3.41912	HROB	High
TCGA-AP-A1DR-01A-11R-A137-07	1	49.8333	3.41933	HROB	High
TCGA-AX-A06B-01A-11R-A00V-07	1	68.6	3.42225	HROB	High
TCGA-AJ-A3NH-01A-11R-A22K-07	2	10.3333	3.42331	HROB	High
TCGA-QS-A5YQ-01A-11R-A31O-07	1	25.3	3.42451	HROB	High
TCGA-BS-A0U7-01A-21R-A104-07	2	31.1667	3.4272	HROB	High
TCGA-BG-A0MT-01A-11R-A104-07	1	21.4667	3.42854	HROB	High
TCGA-BG-A3EW-01A-11R-A22K-07	1	11.4667	3.43088	HROB	High
TCGA-B5-A0JR-01A-13R-A466-07	1	57.7	3.43798	HROB	High
TCGA-BS-A0TA-01A-11R-A104-07	2	24.6667	3.44093	HROB	High
TCGA-EY-A1GD-01A-11R-A13S-07	1	54.6333	3.44415	HROB	High
TCGA-AX-A2HH-01A-11R-A32Y-07	1	18	3.44723	HROB	High
TCGA-AX-A3G8-01A-11R-A22K-07	1	1.2	3.45381	HROB	High
TCGA-BG-A0MI-01A-11R-A040-07	2	23.8	3.45482	HROB	High
TCGA-D1-A15X-01A-11R-A118-07	1	30.3	3.45708	HROB	High
TCGA-B5-A0JV-01A-11R-A104-07	1	87.2	3.4581	HROB	High
TCGA-EO-A3AV-01A-12R-A19W-07	1	35.6333	3.46241	HROB	High
TCGA-D1-A16B-01A-11R-A12I-07	1	36.8667	3.47493	HROB	High
TCGA-AP-A0LS-01A-11R-A14D-07	1	96.8	3.47904	HROB	High
TCGA-AJ-A8CV-01A-11R-A37O-07	1	35.6	3.48287	HROB	High
TCGA-D1-A1O7-01A-11R-A14D-07	1	1.06667	3.48357	HROB	High
TCGA-EY-A2OO-01A-11R-A19W-07	1	46.4	3.48783	HROB	High
TCGA-DF-A2KN-01A-11R-A180-07	1	2.23333	3.49181	HROB	High
TCGA-AX-A1CP-01A-11R-A137-07	1	36.9	3.49362	HROB	High
TCGA-D1-A17M-01A-21R-A12I-07	1	10.3667	3.51282	HROB	High
TCGA-BG-A0VV-01A-21R-A118-07	1	51.7667	3.5143	HROB	High
TCGA-BK-A26L-01A-11R-A16F-07	1	24.4667	3.51569	HROB	High
TCGA-AP-A0LD-01A-11R-A040-07	1	119.633	3.51697	HROB	High
TCGA-B5-A11R-01A-11R-A118-07	1	78.3	3.51934	HROB	High
TCGA-AX-A1C7-01A-11R-A137-07	1	35.1333	3.53333	HROB	High
TCGA-AX-A05Y-01A-11R-A00V-07	1	89.4667	3.54147	HROB	High
TCGA-AP-A051-01A-21R-A00V-07	1	131.6	3.54333	HROB	High
TCGA-EO-A3AZ-01A-12R-A19W-07	1	27.5333	3.54491	HROB	High
TCGA-AP-A1DQ-01A-11R-A137-07	2	47.4333	3.55124	HROB	High
TCGA-AX-A2HJ-01A-11R-A17B-07	1	31.1667	3.55155	HROB	High
TCGA-BK-A6W3-01A-12R-A34R-07	1	10.1667	3.55998	HROB	High
TCGA-AJ-A2QL-01A-11R-A18M-07	1	20.0667	3.569	HROB	High
TCGA-D1-A17T-01A-11R-A12I-07	1	2.36667	3.57014	HROB	High
TCGA-BS-A0UF-01A-11R-A104-07	1	87.0333	3.57328	HROB	High
TCGA-FI-A2F8-01A-12R-A17B-07	1	31.1	3.5752	HROB	High
TCGA-QS-A744-01A-11R-A34R-07	1	15.0333	3.58099	HROB	High
TCGA-D1-A16E-01A-22R-A12I-07	1	37.3	3.58102	HROB	High
TCGA-BG-A0VZ-01A-11R-A109-07	1	53.3667	3.58498	HROB	High
TCGA-D1-A16I-01A-11R-A12I-07	2	11.6667	3.59315	HROB	High
TCGA-D1-A2G5-01A-11R-A17B-07	1	48.5	3.59587	HROB	High
TCGA-EY-A212-01A-11R-A14M-07	2	10.3333	3.59891	HROB	High
TCGA-AP-A1DV-01A-21R-A137-07	1	6.8	3.60269	HROB	High
TCGA-B5-A0K3-01A-11R-A040-07	2	27.6667	3.60328	HROB	High
TCGA-PG-A914-01A-11R-A37O-07	1	22.9	3.60605	HROB	High
TCGA-EY-A4KR-01A-11R-A27V-07	2	11.5333	3.61379	HROB	High
TCGA-AJ-A3I9-01A-11R-A22K-07	2	17.3	3.61922	HROB	High
TCGA-PG-A915-01A-11R-A37O-07	1	8.3	3.62228	HROB	High
TCGA-E6-A2P8-01A-11R-A19W-07	2	2.4	3.63229	HROB	High
TCGA-EY-A1GP-01A-11R-A13S-07	1	19.1	3.63563	HROB	High
TCGA-BG-A3PP-01A-11R-A22K-07	1	22.7	3.63719	HROB	High
TCGA-FI-A2D4-01A-12R-A17B-07	2	8.1	3.63779	HROB	High
TCGA-AP-A1DK-01A-11R-A137-07	1	92.2333	3.64362	HROB	High
TCGA-QF-A5YT-01A-11R-A31O-07	1	40.5	3.65047	HROB	High
TCGA-B5-A3S1-01A-11R-A22K-07	1	30.0667	3.65429	HROB	High
TCGA-D1-A3JQ-01A-11R-A22K-07	1	17.5333	3.656	HROB	High
TCGA-DI-A1BU-01A-11R-A137-07	1	39.8333	3.66077	HROB	High
TCGA-D1-A16Y-01A-31R-A12I-07	1	17.7333	3.66155	HROB	High
TCGA-D1-A16N-01A-11R-A12I-07	1	31.5	3.66182	HROB	High
TCGA-AX-A1C5-01A-11R-A137-07	1	33.3667	3.66742	HROB	High
TCGA-AP-A053-01A-21R-A00V-07	2	112.167	3.67614	HROB	High
TCGA-AJ-A23N-01A-11R-A22K-07	2	14.6333	3.67979	HROB	High
TCGA-BS-A0V8-01A-11R-A118-07	1	84.8	3.68118	HROB	High
TCGA-AX-A1CC-01A-11R-A137-07	1	26.2667	3.68533	HROB	High
TCGA-A5-A0GD-01A-11R-A16W-07	2	114.1	3.68783	HROB	High
TCGA-D1-A16G-01A-31R-A12I-07	2	27.8	3.70026	HROB	High
TCGA-AJ-A3NE-01A-11R-A22K-07	1	20.9333	3.70126	HROB	High
TCGA-AP-A0LG-01A-11R-A16W-07	1	67.1667	3.70228	HROB	High
TCGA-AX-A2HG-01A-11R-A17B-07	1	38.7667	3.70694	HROB	High
TCGA-D1-A175-01A-11R-A12I-07	1	6.73333	3.70834	HROB	High
TCGA-AX-A3G4-01A-11R-A213-07	1	0.3	3.71384	HROB	High
TCGA-AX-A3FS-01A-11R-A22K-07	1	0.233333	3.71497	HROB	High
TCGA-QS-A8F1-01A-21R-A37O-07	2	4.5	3.7229	HROB	High
TCGA-BS-A0TE-01A-11R-A104-07	2	4.86667	3.72429	HROB	High
TCGA-DF-A2KY-01A-21R-A213-07	1	11.0667	3.72714	HROB	High
TCGA-B5-A0JY-01A-11R-A104-07	1	70.2333	3.73432	HROB	High
TCGA-A5-A0GA-01A-11R-A040-07	2	18.1	3.73489	HROB	High
TCGA-A5-A2K5-01A-11R-A180-07	1	25.0667	3.73717	HROB	High
TCGA-D1-A3DH-01A-11R-A19W-07	1	19.1	3.74603	HROB	High
TCGA-AJ-A3IA-01A-11R-A213-07	1	21.1	3.74644	HROB	High
TCGA-D1-A1NU-01A-11R-A14D-07	1	13.4	3.74939	HROB	High
TCGA-B5-A0KB-01B-11R-A14D-07	1	27.4667	3.75558	HROB	High
TCGA-AP-A0LH-01A-11R-A16W-07	2	36.8667	3.75747	HROB	High
TCGA-EY-A1GI-01A-11R-A13S-07	1	23.6667	3.76388	HROB	High
TCGA-EY-A1G7-01A-11R-A13S-07	2	6.3	3.77119	HROB	High
TCGA-QS-A5YR-01A-31R-A31O-07	1	23.9667	3.77131	HROB	High
TCGA-EO-A3KX-01A-11R-A22K-07	1	39	3.7792	HROB	High
TCGA-KJ-A3U4-01A-11R-A22K-07	1	36.5	3.7793	HROB	High
TCGA-AJ-A3BI-01A-11R-A213-07	1	19.1667	3.78403	HROB	High
TCGA-FI-A2CY-01A-11R-A17B-07	1	69.3333	3.79077	HROB	High
TCGA-AX-A3FV-01A-11R-A22K-07	1	0	3.79225	HROB	High
TCGA-FI-A2F4-01A-11R-A17B-07	1	74.3333	3.79558	HROB	High
TCGA-AJ-A5DW-01A-11R-A27V-07	1	13	3.8012	HROB	High
TCGA-D1-A163-01A-11R-A12I-07	1	33.0333	3.81413	HROB	High
TCGA-DF-A2KV-01A-11R-A180-07	1	90.5667	3.81415	HROB	High
TCGA-BG-A0M6-01A-31R-A104-07	2	22.3667	3.81426	HROB	High
TCGA-AX-A3G3-01A-11R-A213-07	1	1.4	3.8152	HROB	High
TCGA-A5-A0G3-01A-11R-A040-07	1	47.6	3.81612	HROB	High
TCGA-EY-A1H0-01A-11R-A13S-07	1	19.6	3.81638	HROB	High
TCGA-FI-A2D0-01A-11R-A17B-07	1	40.4333	3.82408	HROB	High
TCGA-BS-A0TI-01A-11R-A104-07	1	62.7333	3.82766	HROB	High
TCGA-K6-A3WQ-01A-11R-A22K-07	2	14.2333	3.83017	HROB	High
TCGA-AX-A2H8-01A-11R-A17B-07	1	62.0333	3.83638	HROB	High
TCGA-AP-A3K1-01A-11R-A213-07	2	22.2	3.83755	HROB	High
TCGA-D1-A162-01A-11R-A118-07	1	38.1667	3.83912	HROB	High
TCGA-A5-A7WJ-01A-12R-A34R-07	1	11.3667	3.84395	HROB	High
TCGA-AJ-A8CW-01A-11R-A37O-07	1	0.133333	3.84596	HROB	High
TCGA-AX-A05T-01A-11R-A00V-07	1	33.6667	3.84688	HROB	High
TCGA-D1-A167-01A-11R-A12I-07	1	15.9333	3.84817	HROB	High
TCGA-EO-A22R-01A-11R-A18M-07	1	62.6	3.85757	HROB	High
TCGA-AJ-A3NF-01A-11R-A22K-07	1	21.5	3.86229	HROB	High
TCGA-B5-A3FB-01A-11R-A19W-07	1	94.8	3.87098	HROB	High
TCGA-AP-A0LE-01A-11R-A104-07	1	111.9	3.87726	HROB	High
TCGA-BS-A0U9-01B-21R-A10J-07	1	94.1667	3.87898	HROB	High
TCGA-AJ-A3EJ-01A-11R-A19W-07	2	1.66667	3.87926	HROB	High
TCGA-AJ-A2QM-01A-11R-A18M-07	1	29.8	3.87943	HROB	High
TCGA-B5-A1MX-01A-11R-A144-07	1	49.1	3.88093	HROB	High
TCGA-BG-A222-01A-11R-A157-07	1	9.7	3.88119	HROB	High
TCGA-AP-A0LI-01A-11R-A040-07	1	99.0667	3.88525	HROB	High
TCGA-B5-A3FA-01A-11R-A19W-07	1	97.6333	3.88658	HROB	High
TCGA-DI-A2QY-01A-12R-A19W-07	2	111.633	3.89341	HROB	High
TCGA-EY-A1GR-01A-11R-A13S-07	1	17.8667	3.90261	HROB	High
TCGA-A5-A0RA-01A-21R-A104-07	1	29.4667	3.90386	HROB	High
TCGA-A5-A2K4-01A-11R-A18M-07	2	29.0333	3.90762	HROB	High
TCGA-AX-A1CF-01A-11R-A137-07	1	77.9	3.90793	HROB	High
TCGA-A5-A0GP-01A-11R-A040-07	1	47.2	3.91153	HROB	High
TCGA-AP-A059-01A-21R-A118-07	1	48.7	3.91202	HROB	High
TCGA-FI-A2F9-01A-11R-A17B-07	1	60.1	3.92606	HROB	High
TCGA-EO-A22U-01A-11R-A180-07	1	46.9	3.93879	HROB	High
TCGA-EO-A2CG-01A-12R-A180-07	1	52.1333	3.9393	HROB	High
TCGA-E6-A1M0-01A-11R-A144-07	1	59.7667	3.94652	HROB	High
TCGA-E6-A1LX-01A-11R-A14D-07	1	23.7	3.95192	HROB	High
TCGA-D1-A1O0-01A-11R-A17B-07	1	2.1	3.95264	HROB	High
TCGA-BG-A220-01A-11R-A157-07	1	14.4667	3.9537	HROB	High
TCGA-AJ-A3BK-01A-11R-A19W-07	1	34.3667	3.95603	HROB	High
TCGA-EY-A5W2-01A-11R-A31O-07	1	17.2	3.96371	HROB	High
TCGA-A5-A0GB-01A-11R-A040-07	1	33.2333	3.97036	HROB	High
TCGA-BK-A0CA-01A-21R-A118-07	1	35.4667	3.9729	HROB	High
TCGA-AX-A2HD-01A-21R-A17B-07	1	47.1333	3.9757	HROB	High
TCGA-B5-A1MS-01B-11R-A22K-07	2	103.733	3.97946	HROB	High
TCGA-B5-A1MW-01A-11R-A32Y-07	1	14.9	3.9823	HROB	High
TCGA-DI-A1NO-01A-31R-A157-07	2	9.5	4.00479	HROB	High
TCGA-EY-A2OP-01A-11R-A19W-07	1	31.4667	4.01285	HROB	High
TCGA-EO-A3L0-01A-11R-A22K-07	1	51.8	4.01588	HROB	High
TCGA-D1-A1NW-01A-11R-A14M-07	1	0.733333	4.02152	HROB	High
TCGA-AP-A0LT-01A-11R-A040-07	1	49.9	4.02682	HROB	High
TCGA-D1-A179-01A-11R-A12I-07	2	14.9333	4.02895	HROB	High
TCGA-D1-A3DG-01A-11R-A19W-07	2	4.33333	4.03111	HROB	High
TCGA-EO-A3KW-01A-11R-A22K-07	1	16.5667	4.03588	HROB	High
TCGA-AJ-A3EK-01A-11R-A19W-07	1	14.8667	4.03856	HROB	High
TCGA-AP-A0L9-01A-11R-A040-07	1	127.167	4.05362	HROB	High
TCGA-A5-A2K2-01A-11R-A18M-07	1	119.833	4.05914	HROB	High
TCGA-5B-A90C-01A-11R-A37O-07	1	40.0667	4.07294	HROB	High
TCGA-D1-A1NY-01A-11R-A16F-07	1	17.1	4.07415	HROB	High
TCGA-EY-A3QX-01A-11R-A22K-07	2	32.9667	4.07583	HROB	High
TCGA-EY-A1GH-01A-11R-A13S-07	1	23.6667	4.0765	HROB	High
TCGA-D1-A0ZS-01A-11R-A118-07	1	4.93333	4.08098	HROB	High
TCGA-EO-A22T-01A-21R-A18M-07	1	67.8333	4.08119	HROB	High
TCGA-AJ-A3TW-01A-11R-A22K-07	1	17.1	4.08158	HROB	High
TCGA-FI-A3PV-01A-11R-A22K-07	2	41.6333	4.08526	HROB	High
TCGA-AX-A1CA-01A-12R-A137-07	1	32.4667	4.09557	HROB	High
TCGA-DI-A1NN-01A-11R-A16F-07	1	35.8667	4.09629	HROB	High
TCGA-BK-A139-01A-11R-A118-07	2	31.4333	4.10056	HROB	High
TCGA-SL-A6J9-01A-11R-A31O-07	1	0.0666667	4.10158	HROB	High
TCGA-BS-A0UV-01A-11R-A16W-07	1	74.2667	4.10198	HROB	High
TCGA-EY-A54A-01A-11R-A27V-07	1	14.9	4.11027	HROB	High
TCGA-EO-A3AY-01A-12R-A19W-07	1	38.6	4.11077	HROB	High
TCGA-D1-A16J-01A-11R-A12I-07	1	30.3333	4.11677	HROB	High
TCGA-DF-A2KU-01A-11R-A180-07	1	102.233	4.12716	HROB	High
TCGA-FI-A2D5-01A-11R-A17B-07	2	14.0333	4.13141	HROB	High
TCGA-B5-A0JX-01A-21R-A14M-07	1	59.5667	4.15942	HROB	High
TCGA-B5-A1N2-01A-21R-A144-07	2	31.8	4.16165	HROB	High
TCGA-EY-A215-01A-11R-A14M-07	1	19.1333	4.17509	HROB	High
TCGA-AX-A06F-01A-11R-A00V-07	1	58.2667	4.18947	HROB	High
TCGA-PG-A5BC-01A-12R-A27V-07	1	23.5667	4.18948	HROB	High
TCGA-D1-A1NX-01A-11R-A16F-07	1	18.5	4.19525	HROB	High
TCGA-AP-A1E0-01A-11R-A137-07	1	61.0667	4.19971	HROB	High
TCGA-B5-A0K1-01A-11R-A16W-07	1	37	4.20538	HROB	High
TCGA-EY-A2ON-01A-21R-A18M-07	2	20.3333	4.20563	HROB	High
TCGA-EO-A22X-01A-11R-A180-07	1	58.4	4.21479	HROB	High
TCGA-A5-A1OH-01A-21R-A22K-07	1	36.8333	4.22638	HROB	High
TCGA-BG-A0YV-01A-11R-A10J-07	1	12.7333	4.24886	HROB	High
TCGA-B5-A1MU-01A-11R-A13S-07	2	51.6	4.25068	HROB	High
TCGA-AX-A2HC-01A-11R-A17B-07	1	34.8	4.2594	HROB	High
TCGA-A5-A0GG-01A-11R-A118-07	1	125.4	4.27065	HROB	High
TCGA-D1-A15V-01A-11R-A118-07	1	40.0333	4.28811	HROB	High
TCGA-AP-A0L8-01A-11R-A040-07	2	49.4667	4.29315	HROB	High
TCGA-AX-A2IO-01A-11R-A180-07	1	65.8333	4.29563	HROB	High
TCGA-B5-A3FD-01A-11R-A19W-07	2	39.9	4.30474	HROB	High
TCGA-AX-A2H2-01A-11R-A180-07	2	4.83333	4.30639	HROB	High
TCGA-AX-A0J0-01A-11R-A109-07	1	40.6667	4.31793	HROB	High
TCGA-EO-A1Y5-01A-11R-A157-07	1	11.0667	4.33943	HROB	High
TCGA-D1-A2G0-01A-11R-A32Y-07	1	49.4667	4.34743	HROB	High
TCGA-E6-A1LZ-01A-11R-A144-07	1	80.2	4.36052	HROB	High
TCGA-EO-A22S-01A-11R-A18M-07	1	62.4	4.37395	HROB	High
TCGA-EY-A1G8-01A-11R-A13S-07	2	15.2	4.37927	HROB	High
TCGA-A5-A1OG-01A-11R-A14D-07	2	32.4333	4.38126	HROB	High
TCGA-A5-A0R6-01A-11R-A104-07	1	38.4333	4.38175	HROB	High
TCGA-D1-A0ZQ-01A-11R-A118-07	1	8.66667	4.38472	HROB	High
TCGA-A5-A0G2-01A-11R-A16W-07	1	151.633	4.39137	HROB	High
TCGA-B5-A1MY-01A-11R-A144-07	2	12.0333	4.40137	HROB	High
TCGA-BG-A2AD-01A-21R-A16F-07	1	20.3	4.41882	HROB	High
TCGA-A5-A1OF-01A-11R-A14D-07	1	32.4333	4.42293	HROB	High
TCGA-D1-A0ZP-01A-21R-A10J-07	1	30.3667	4.43367	HROB	High
TCGA-D1-A177-01A-21R-A12I-07	1	18.2667	4.43385	HROB	High
TCGA-B5-A11E-01A-11R-A10J-07	1	60.6667	4.4415	HROB	High
TCGA-FI-A3PX-01A-11R-A22K-07	1	79.4667	4.45081	HROB	High
TCGA-KP-A3VZ-01A-11R-A22K-07	1	24.0667	4.4654	HROB	High
TCGA-FI-A2EW-01A-11R-A17B-07	1	59.8333	4.4729	HROB	High
TCGA-AJ-A3NG-01A-11R-A22K-07	1	15.8333	4.47918	HROB	High
TCGA-FI-A2EU-01A-11R-A17B-07	1	98.0333	4.49555	HROB	High
TCGA-AJ-A3QS-01A-11R-A22K-07	1	17.1	4.52021	HROB	High
TCGA-AP-A054-01A-11R-A16W-07	2	23.6333	4.55766	HROB	High
TCGA-AX-A1C9-01A-11R-A137-07	1	26.7333	4.56975	HROB	High
TCGA-BG-A0MG-01A-21R-A104-07	1	49.2333	4.59017	HROB	High
TCGA-A5-A2K7-01A-11R-A180-07	1	35.4333	4.59201	HROB	High
TCGA-BK-A139-02A-11R-A27V-07	2	31.4333	4.59846	HROB	High
TCGA-EY-A1GM-01A-12R-A14D-07	2	33.1667	4.61352	HROB	High
TCGA-PG-A6IB-01A-21R-A31O-07	1	21.6	4.61589	HROB	High
TCGA-FI-A2D6-01A-11R-A17B-07	2	25.5667	4.61604	HROB	High
TCGA-B5-A5OE-01A-11R-A31O-07	1	35.4333	4.6192	HROB	High
TCGA-D1-A2G7-01A-21R-A180-07	2	59.7667	4.62007	HROB	High
TCGA-AX-A2HF-01A-11R-A17B-07	1	28.2667	4.62949	HROB	High
TCGA-AX-A2HK-01A-11R-A17B-07	2	3	4.68847	HROB	High
TCGA-AJ-A3EL-01A-11R-A213-07	1	22.8	4.6897	HROB	High
TCGA-AP-A056-01A-11R-A00V-07	1	87.2667	4.69663	HROB	High
TCGA-D1-A16S-01A-11R-A12I-07	1	18.9333	4.72302	HROB	High
TCGA-EO-A3KU-01A-11R-A22K-07	1	22.5667	4.72486	HROB	High
TCGA-AJ-A23M-01A-11R-A157-07	2	20.5333	4.78924	HROB	High
TCGA-AX-A3G6-01A-11R-A213-07	1	0.266667	4.79672	HROB	High
TCGA-EO-A3B0-01A-12R-A19W-07	1	47.0667	4.82437	HROB	High
TCGA-EY-A1GO-01A-11R-A14D-07	1	19.5333	4.87269	HROB	High
TCGA-AX-A1C4-01A-11R-A137-07	1	13.4667	4.88413	HROB	High
TCGA-EY-A3L3-01A-11R-A22K-07	1	27.7333	4.89246	HROB	High
TCGA-B5-A11I-01A-11R-A10J-07	1	76.7667	4.98035	HROB	High
TCGA-AX-A3GI-01A-11R-A213-07	1	0.4	5.01064	HROB	High
TCGA-A5-A0GH-01A-21R-A16W-07	1	75.1333	5.02244	HROB	High
TCGA-FI-A2EX-01A-11R-A17B-07	1	9.46667	5.0331	HROB	High
TCGA-AX-A0IW-01A-11R-A040-07	1	38.3	5.05131	HROB	High
TCGA-AJ-A3EM-01A-11R-A213-07	1	22.5667	5.06419	HROB	High
TCGA-B5-A0JN-01A-11R-A104-07	1	81.5	5.14225	HROB	High
TCGA-D1-A0ZZ-01A-11R-A10J-07	1	22.8667	5.16466	HROB	High
TCGA-EO-A3B1-01A-12R-A19W-07	1	27.3333	5.27917	HROB	High
TCGA-AJ-A3BD-01A-11R-A19W-07	1	34.6333	5.35838	HROB	High
TCGA-PG-A7D5-01A-11R-A34R-07	1	39.2333	5.39944	HROB	High
TCGA-AX-A0IU-01A-11R-A16W-07	1	36.2333	5.55257	HROB	High
TCGA-AJ-A3BF-01A-11R-A213-07	1	18.3667	6.11498	HROB	High

[truncated: 3 more sheets: CHOL, KICH, SARC]
