# Supplementary material for: Pan-Cancer Analysis Identified Homologous Recombination Factor With OB-Fold (HROB) as a Potential Biomarker for Various Tumor Types
Source: Front Genet. 2022 Jul 12;13:904060. doi: 10.3389/fgene.2022.904060 (PMC9315351; doi:10.3389/fgene.2022.904060)
Supplement: Supplementary file 5 [file Table5.XLSX]

## Sheet: Sheet1
sample	Cancer Type	RNAss
TCGA-02-0047-01	Glioblastoma multiforme	0.239843
TCGA-02-0055-01	Glioblastoma multiforme	0.18783
TCGA-02-2483-01	Glioblastoma multiforme	0.408749
TCGA-02-2485-01	Glioblastoma multiforme	0.349145
TCGA-02-2486-01	Glioblastoma multiforme	0.249841
TCGA-04-1348-01	Ovarian serous cystadenocarcinoma	0.574147
TCGA-04-1357-01	Ovarian serous cystadenocarcinoma	0.381039
TCGA-04-1362-01	Ovarian serous cystadenocarcinoma	0.402316
TCGA-04-1364-01	Ovarian serous cystadenocarcinoma	0.555929
TCGA-04-1365-01	Ovarian serous cystadenocarcinoma	0.512914
TCGA-04-1514-01	Ovarian serous cystadenocarcinoma	0.418371
TCGA-04-1519-01	Ovarian serous cystadenocarcinoma	0.447336
TCGA-05-4244-01	Lung adenocarcinoma	0.363073
TCGA-05-4249-01	Lung adenocarcinoma	0.319605
TCGA-05-4250-01	Lung adenocarcinoma	0.372355
TCGA-05-4382-01	Lung adenocarcinoma	0.239002
TCGA-05-4384-01	Lung adenocarcinoma	0.263331
TCGA-05-4389-01	Lung adenocarcinoma	0.419322
TCGA-05-4390-01	Lung adenocarcinoma	0.371113
TCGA-05-4395-01	Lung adenocarcinoma	0.409757
TCGA-05-4396-01	Lung adenocarcinoma	0.285216
TCGA-05-4397-01	Lung adenocarcinoma	0.472307
TCGA-05-4398-01	Lung adenocarcinoma	0.341077
TCGA-05-4402-01	Lung adenocarcinoma	0.27336
TCGA-05-4403-01	Lung adenocarcinoma	0.263949
TCGA-05-4405-01	Lung adenocarcinoma	0.249853
TCGA-05-4410-01	Lung adenocarcinoma	0.350572
TCGA-05-4415-01	Lung adenocarcinoma	0.51383
TCGA-05-4417-01	Lung adenocarcinoma	0.242898
TCGA-05-4418-01	Lung adenocarcinoma	0.376765
TCGA-05-4420-01	Lung adenocarcinoma	0.39578
TCGA-05-4422-01	Lung adenocarcinoma	0.378743
TCGA-05-4424-01	Lung adenocarcinoma	0.373761
TCGA-05-4425-01	Lung adenocarcinoma	0.31136
TCGA-05-4426-01	Lung adenocarcinoma	0.290718
TCGA-05-4427-01	Lung adenocarcinoma	0.348212
TCGA-05-4430-01	Lung adenocarcinoma	0.237131
TCGA-05-4432-01	Lung adenocarcinoma	0.354357
TCGA-05-4433-01	Lung adenocarcinoma	0.334355
TCGA-05-4434-01	Lung adenocarcinoma	0.324555
TCGA-05-5423-01	Lung adenocarcinoma	0.338701
TCGA-05-5425-01	Lung adenocarcinoma	0.381064
TCGA-05-5428-01	Lung adenocarcinoma	0.470825
TCGA-05-5429-01	Lung adenocarcinoma	0.354147
TCGA-05-5715-01	Lung adenocarcinoma	0.320465
TCGA-06-0125-01	Glioblastoma multiforme	0.290712
TCGA-06-0125-02	Glioblastoma multiforme	0.214938
TCGA-06-0129-01	Glioblastoma multiforme	0.42025
TCGA-06-0130-01	Glioblastoma multiforme	0.229151
TCGA-06-0132-01	Glioblastoma multiforme	0.272068
TCGA-06-0138-01	Glioblastoma multiforme	0.25192
TCGA-06-0141-01	Glioblastoma multiforme	0.23405
TCGA-06-0152-02	Glioblastoma multiforme	0.299278
TCGA-06-0156-01	Glioblastoma multiforme	0.251861
TCGA-06-0156-01	Glioblastoma multiforme	0.281116
TCGA-06-0157-01	Glioblastoma multiforme	0.31093
TCGA-06-0158-01	Glioblastoma multiforme	0.243398
TCGA-06-0168-01	Glioblastoma multiforme	0.310621
TCGA-06-0171-02	Glioblastoma multiforme	0.180339
TCGA-06-0174-01	Glioblastoma multiforme	0.353419
TCGA-06-0178-01	Glioblastoma multiforme	0.393702
TCGA-06-0184-01	Glioblastoma multiforme	0.261613
TCGA-06-0187-01	Glioblastoma multiforme	0.298758
TCGA-06-0190-01	Glioblastoma multiforme	0.177315
TCGA-06-0190-02	Glioblastoma multiforme	0.15189
TCGA-06-0210-01	Glioblastoma multiforme	0.205321
TCGA-06-0210-02	Glioblastoma multiforme	0.241576
TCGA-06-0211-01	Glioblastoma multiforme	0.273362
TCGA-06-0211-01	Glioblastoma multiforme	0.356912
TCGA-06-0211-02	Glioblastoma multiforme	0.242382
TCGA-06-0219-01	Glioblastoma multiforme	0.368071
TCGA-06-0221-02	Glioblastoma multiforme	0.417139
TCGA-06-0238-01	Glioblastoma multiforme	0.371149
TCGA-06-0644-01	Glioblastoma multiforme	0.230865
TCGA-06-0645-01	Glioblastoma multiforme	0.223213
TCGA-06-0646-01	Glioblastoma multiforme	0.28228
TCGA-06-0649-01	Glioblastoma multiforme	0.200798
TCGA-06-0675-11	Glioblastoma multiforme	0.401431
TCGA-06-0678-11	Glioblastoma multiforme	0.362409
TCGA-06-0680-11	Glioblastoma multiforme	0.401086
TCGA-06-0681-11	Glioblastoma multiforme	0.379669
TCGA-06-0686-01	Glioblastoma multiforme	0.335177
TCGA-06-0743-01	Glioblastoma multiforme	0.249292
TCGA-06-0744-01	Glioblastoma multiforme	0.314464
TCGA-06-0745-01	Glioblastoma multiforme	0.28364
TCGA-06-0747-01	Glioblastoma multiforme	0.264925
TCGA-06-0749-01	Glioblastoma multiforme	0.298258
TCGA-06-0750-01	Glioblastoma multiforme	0.204947
TCGA-06-0878-01	Glioblastoma multiforme	0.234663
TCGA-06-0882-01	Glioblastoma multiforme	0.229519
TCGA-06-1804-01	Glioblastoma multiforme	0.278959
TCGA-06-2557-01	Glioblastoma multiforme	0.311573
TCGA-06-2558-01	Glioblastoma multiforme	0.328075
TCGA-06-2559-01	Glioblastoma multiforme	0.315554
TCGA-06-2561-01	Glioblastoma multiforme	0.263753
TCGA-06-2562-01	Glioblastoma multiforme	0.228228
TCGA-06-2563-01	Glioblastoma multiforme	0.32378
TCGA-06-2564-01	Glioblastoma multiforme	0.260515
TCGA-06-2565-01	Glioblastoma multiforme	0.277819
TCGA-06-2567-01	Glioblastoma multiforme	0.312989
TCGA-06-2569-01	Glioblastoma multiforme	0.225761
TCGA-06-2570-01	Glioblastoma multiforme	0.317852
TCGA-06-5408-01	Glioblastoma multiforme	0.315353
TCGA-06-5410-01	Glioblastoma multiforme	0.224241
TCGA-06-5411-01	Glioblastoma multiforme	0.342629
TCGA-06-5412-01	Glioblastoma multiforme	0.244185
TCGA-06-5413-01	Glioblastoma multiforme	0.331728
TCGA-06-5414-01	Glioblastoma multiforme	0.286167
TCGA-06-5415-01	Glioblastoma multiforme	0.295523
TCGA-06-5416-01	Glioblastoma multiforme	0.379066
TCGA-06-5417-01	Glioblastoma multiforme	0.415285
TCGA-06-5418-01	Glioblastoma multiforme	0.253208
TCGA-06-5856-01	Glioblastoma multiforme	0.337856
TCGA-06-5858-01	Glioblastoma multiforme	0.294418
TCGA-06-5859-01	Glioblastoma multiforme	0.338944
TCGA-06-AABW-11	Glioblastoma multiforme	0.364713
TCGA-08-0386-01	Glioblastoma multiforme	0.325904
TCGA-09-0364-01	Ovarian serous cystadenocarcinoma	0.501753
TCGA-09-0366-01	Ovarian serous cystadenocarcinoma	0.34311
TCGA-09-0367-01	Ovarian serous cystadenocarcinoma	0.444804
TCGA-09-0369-01	Ovarian serous cystadenocarcinoma	0.38825
TCGA-09-1659-01	Ovarian serous cystadenocarcinoma	0.408904
TCGA-09-1662-01	Ovarian serous cystadenocarcinoma	0.46216
TCGA-09-1666-01	Ovarian serous cystadenocarcinoma	0.45006
TCGA-09-1667-01	Ovarian serous cystadenocarcinoma	0.461884
TCGA-09-1668-01	Ovarian serous cystadenocarcinoma	0.383789
TCGA-09-1669-01	Ovarian serous cystadenocarcinoma	0.458885
TCGA-09-1670-01	Ovarian serous cystadenocarcinoma	0.490396
TCGA-09-1673-01	Ovarian serous cystadenocarcinoma	0.396227
TCGA-09-1674-01	Ovarian serous cystadenocarcinoma	0.472309
TCGA-09-2044-01	Ovarian serous cystadenocarcinoma	0.541416
TCGA-09-2045-01	Ovarian serous cystadenocarcinoma	0.358062
TCGA-09-2048-01	Ovarian serous cystadenocarcinoma	0.451507
TCGA-09-2051-01	Ovarian serous cystadenocarcinoma	0.512094
TCGA-09-2054-01	Ovarian serous cystadenocarcinoma	0.31684
TCGA-10-0928-01	Ovarian serous cystadenocarcinoma	0.474146
TCGA-10-0936-01	Ovarian serous cystadenocarcinoma	0.467438
TCGA-12-0616-01	Glioblastoma multiforme	0.360812
TCGA-12-0618-01	Glioblastoma multiforme	0.326287
TCGA-12-0619-01	Glioblastoma multiforme	0.260668
TCGA-12-0821-01	Glioblastoma multiforme	0.305004
TCGA-12-1597-01	Glioblastoma multiforme	0.340443
TCGA-12-3650-01	Glioblastoma multiforme	0.37426
TCGA-12-3652-01	Glioblastoma multiforme	0.33941
TCGA-12-3653-01	Glioblastoma multiforme	0.373504
TCGA-12-5295-01	Glioblastoma multiforme	0.37073
TCGA-12-5299-01	Glioblastoma multiforme	0.300636
TCGA-13-0730-01	Ovarian serous cystadenocarcinoma	0.368925
TCGA-13-0799-01	Ovarian serous cystadenocarcinoma	0.608954
TCGA-13-0800-01	Ovarian serous cystadenocarcinoma	0.456685
TCGA-13-0801-01	Ovarian serous cystadenocarcinoma	0.529018
TCGA-13-0890-01	Ovarian serous cystadenocarcinoma	0.364122
TCGA-13-0893-01	Ovarian serous cystadenocarcinoma	0.469916
TCGA-13-0897-01	Ovarian serous cystadenocarcinoma	0.413507
TCGA-13-0899-01	Ovarian serous cystadenocarcinoma	0.379944
TCGA-13-0913-01	Ovarian serous cystadenocarcinoma	0.466753
TCGA-13-0916-01	Ovarian serous cystadenocarcinoma	0.50924
TCGA-13-0920-01	Ovarian serous cystadenocarcinoma	0.508403
TCGA-13-0924-01	Ovarian serous cystadenocarcinoma	0.466516
TCGA-13-1403-01	Ovarian serous cystadenocarcinoma	0.368975
TCGA-13-1405-01	Ovarian serous cystadenocarcinoma	0.332303
TCGA-13-1410-01	Ovarian serous cystadenocarcinoma	0.42439
TCGA-13-1411-01	Ovarian serous cystadenocarcinoma	0.322332
TCGA-13-1481-01	Ovarian serous cystadenocarcinoma	0.321481
TCGA-13-1489-02	Ovarian serous cystadenocarcinoma	0.503412
TCGA-13-1497-01	Ovarian serous cystadenocarcinoma	0.460553
TCGA-13-1498-01	Ovarian serous cystadenocarcinoma	0.438671
TCGA-13-1505-01	Ovarian serous cystadenocarcinoma	0.345893
TCGA-13-1506-01	Ovarian serous cystadenocarcinoma	0.586456
TCGA-13-1507-01	Ovarian serous cystadenocarcinoma	0.399802
TCGA-13-1511-01	Ovarian serous cystadenocarcinoma	0.390609
TCGA-13-1512-01	Ovarian serous cystadenocarcinoma	0.449416
TCGA-13-2060-01	Ovarian serous cystadenocarcinoma	0.512708
TCGA-13-A5FT-01	Ovarian serous cystadenocarcinoma	0.549735
TCGA-14-0736-02	Glioblastoma multiforme	0.290179
TCGA-14-0781-01	Glioblastoma multiforme	0.144216
TCGA-14-0787-01	Glioblastoma multiforme	0.314191
TCGA-14-0789-01	Glioblastoma multiforme	0.190038
TCGA-14-0790-01	Glioblastoma multiforme	0.341124
TCGA-14-0817-01	Glioblastoma multiforme	0.331725
TCGA-14-0871-01	Glioblastoma multiforme	0.385305
TCGA-14-1034-01	Glioblastoma multiforme	0.300397
TCGA-14-1034-02	Glioblastoma multiforme	0.389707
TCGA-14-1402-02	Glioblastoma multiforme	0.320177
TCGA-14-1823-01	Glioblastoma multiforme	0.310961
TCGA-14-1825-01	Glioblastoma multiforme	0.413386
TCGA-14-1829-01	Glioblastoma multiforme	0.34491
TCGA-14-2554-01	Glioblastoma multiforme	0.290475
TCGA-15-0742-01	Glioblastoma multiforme	0.341141
TCGA-15-1444-01	Glioblastoma multiforme	0.310311
TCGA-16-0846-01	Glioblastoma multiforme	0.336219
TCGA-16-1045-01	Glioblastoma multiforme	0.209552
TCGA-18-3406-01	Lung squamous cell carcinoma	0.363125
TCGA-18-3407-01	Lung squamous cell carcinoma	0.341714
TCGA-18-3408-01	Lung squamous cell carcinoma	0.410138
TCGA-18-3410-01	Lung squamous cell carcinoma	0.48246
TCGA-18-3411-01	Lung squamous cell carcinoma	0.474658
TCGA-18-3412-01	Lung squamous cell carcinoma	0.494167
TCGA-18-3414-01	Lung squamous cell carcinoma	0.35819
TCGA-18-3415-01	Lung squamous cell carcinoma	0.390909
TCGA-18-3416-01	Lung squamous cell carcinoma	0.532918
TCGA-18-3417-01	Lung squamous cell carcinoma	0.317357
TCGA-18-3419-01	Lung squamous cell carcinoma	0.495928
TCGA-18-3421-01	Lung squamous cell carcinoma	0.505631
TCGA-18-4083-01	Lung squamous cell carcinoma	0.494434
TCGA-18-4086-01	Lung squamous cell carcinoma	0.413123
TCGA-18-4721-01	Lung squamous cell carcinoma	0.452389
TCGA-18-5592-01	Lung squamous cell carcinoma	0.462488
TCGA-19-0957-02	Glioblastoma multiforme	0.291043
TCGA-19-1389-02	Glioblastoma multiforme	0.204872
TCGA-19-1390-01	Glioblastoma multiforme	0.386857
TCGA-19-1787-01	Glioblastoma multiforme	0.38078
TCGA-19-2619-01	Glioblastoma multiforme	0.27496
TCGA-19-2620-01	Glioblastoma multiforme	0.212531
TCGA-19-2624-01	Glioblastoma multiforme	0.360016
TCGA-19-2625-01	Glioblastoma multiforme	0.248772
TCGA-19-2629-01	Glioblastoma multiforme	0.3477
TCGA-19-4065-01	Glioblastoma multiforme	0.252873
TCGA-19-4065-02	Glioblastoma multiforme	0.234885
TCGA-19-5960-01	Glioblastoma multiforme	0.413504
TCGA-20-1682-01	Ovarian serous cystadenocarcinoma	0.401197
TCGA-20-1683-01	Ovarian serous cystadenocarcinoma	0.400753
TCGA-20-1684-01	Ovarian serous cystadenocarcinoma	0.51059
TCGA-20-1685-01	Ovarian serous cystadenocarcinoma	0.536347
TCGA-20-1687-01	Ovarian serous cystadenocarcinoma	0.376029
TCGA-21-1071-01	Lung squamous cell carcinoma	0.411395
TCGA-21-1072-01	Lung squamous cell carcinoma	0.458199
TCGA-21-1075-01	Lung squamous cell carcinoma	0.516057
TCGA-21-1076-01	Lung squamous cell carcinoma	0.312322
TCGA-21-1076-01	Lung squamous cell carcinoma	0.331811
TCGA-21-1079-01	Lung squamous cell carcinoma	0.299624
TCGA-21-1080-01	Lung squamous cell carcinoma	0.487925
TCGA-21-1081-01	Lung squamous cell carcinoma	0.436402
TCGA-21-1082-01	Lung squamous cell carcinoma	0.397065
TCGA-21-5782-01	Lung squamous cell carcinoma	0.352997
TCGA-21-5783-01	Lung squamous cell carcinoma	0.360761
TCGA-21-5784-01	Lung squamous cell carcinoma	0.292967
TCGA-21-5786-01	Lung squamous cell carcinoma	0.396022
TCGA-21-5787-01	Lung squamous cell carcinoma	0.470877
TCGA-22-0940-01	Lung squamous cell carcinoma	0.396561
TCGA-22-0944-01	Lung squamous cell carcinoma	0.501685
TCGA-22-1000-01	Lung squamous cell carcinoma	0.164431
TCGA-22-1002-01	Lung squamous cell carcinoma	0.303235
TCGA-22-1005-01	Lung squamous cell carcinoma	0.25755
TCGA-22-1011-01	Lung squamous cell carcinoma	0.362922
TCGA-22-1012-01	Lung squamous cell carcinoma	0.521707
TCGA-22-1016-01	Lung squamous cell carcinoma	0.25232
TCGA-22-1017-01	Lung squamous cell carcinoma	0.424261
TCGA-22-4591-01	Lung squamous cell carcinoma	0.466278
TCGA-22-4593-01	Lung squamous cell carcinoma	0.381488
TCGA-22-4593-11	Lung squamous cell carcinoma	0.216541
TCGA-22-4594-01	Lung squamous cell carcinoma	0.379727
TCGA-22-4595-01	Lung squamous cell carcinoma	0.38875
TCGA-22-4596-01	Lung squamous cell carcinoma	0.229027
TCGA-22-4599-01	Lung squamous cell carcinoma	0.483768
TCGA-22-4601-01	Lung squamous cell carcinoma	0.404204
TCGA-22-4604-01	Lung squamous cell carcinoma	0.390652
TCGA-22-4605-01	Lung squamous cell carcinoma	0.276518
TCGA-22-4607-01	Lung squamous cell carcinoma	0.417375
TCGA-22-4609-01	Lung squamous cell carcinoma	0.297891
TCGA-22-4609-11	Lung squamous cell carcinoma	0.173913
TCGA-22-4613-01	Lung squamous cell carcinoma	0.518898
TCGA-22-5471-01	Lung squamous cell carcinoma	0.487182
TCGA-22-5471-11	Lung squamous cell carcinoma	0.170084
TCGA-22-5472-01	Lung squamous cell carcinoma	0.315795
TCGA-22-5472-11	Lung squamous cell carcinoma	0.169429
TCGA-22-5473-01	Lung squamous cell carcinoma	0.425102
TCGA-22-5474-01	Lung squamous cell carcinoma	0.433662
TCGA-22-5477-01	Lung squamous cell carcinoma	0.480088
TCGA-22-5478-01	Lung squamous cell carcinoma	0.306206
TCGA-22-5478-11	Lung squamous cell carcinoma	0.194619
TCGA-22-5479-01	Lung squamous cell carcinoma	0.455938
TCGA-22-5480-01	Lung squamous cell carcinoma	0.412988
TCGA-22-5481-01	Lung squamous cell carcinoma	0.617256
TCGA-22-5481-11	Lung squamous cell carcinoma	0.178431
TCGA-22-5482-01	Lung squamous cell carcinoma	0.359485
TCGA-22-5482-11	Lung squamous cell carcinoma	0.103367
TCGA-22-5483-01	Lung squamous cell carcinoma	0.444042
TCGA-22-5483-11	Lung squamous cell carcinoma	0.222228
TCGA-22-5485-01	Lung squamous cell carcinoma	0.471892
TCGA-22-5489-01	Lung squamous cell carcinoma	0.373334
TCGA-22-5489-11	Lung squamous cell carcinoma	0.169198
TCGA-22-5491-01	Lung squamous cell carcinoma	0.552848
TCGA-22-5491-11	Lung squamous cell carcinoma	0.150675
TCGA-22-5492-01	Lung squamous cell carcinoma	0.342272
TCGA-22-A5C4-01	Lung squamous cell carcinoma	0.414989
TCGA-23-1023-01	Ovarian serous cystadenocarcinoma	0.347487
TCGA-23-1023-01	Ovarian serous cystadenocarcinoma	0.33717
TCGA-23-1026-01	Ovarian serous cystadenocarcinoma	0.394819
TCGA-23-1027-01	Ovarian serous cystadenocarcinoma	0.432116
TCGA-23-1029-01	Ovarian serous cystadenocarcinoma	0.454411
TCGA-23-1109-01	Ovarian serous cystadenocarcinoma	0.375182
TCGA-23-1111-01	Ovarian serous cystadenocarcinoma	0.368727
TCGA-23-1114-01	Ovarian serous cystadenocarcinoma	0.310232
TCGA-23-1120-01	Ovarian serous cystadenocarcinoma	0.420863
TCGA-23-1122-01	Ovarian serous cystadenocarcinoma	0.419304
TCGA-23-1123-01	Ovarian serous cystadenocarcinoma	0.492944
TCGA-23-1809-01	Ovarian serous cystadenocarcinoma	0.440252
TCGA-23-2077-01	Ovarian serous cystadenocarcinoma	0.393423
TCGA-23-2078-01	Ovarian serous cystadenocarcinoma	0.342568
TCGA-23-2081-01	Ovarian serous cystadenocarcinoma	0.359157
TCGA-23-2084-01	Ovarian serous cystadenocarcinoma	0.499586
TCGA-24-0975-01	Ovarian serous cystadenocarcinoma	0.324507
TCGA-24-1103-01	Ovarian serous cystadenocarcinoma	0.512108
TCGA-24-1413-01	Ovarian serous cystadenocarcinoma	0.413054
TCGA-24-1416-01	Ovarian serous cystadenocarcinoma	0.44089
TCGA-24-1417-01	Ovarian serous cystadenocarcinoma	0.424011
TCGA-24-1418-01	Ovarian serous cystadenocarcinoma	0.373452
TCGA-24-1419-01	Ovarian serous cystadenocarcinoma	0.433857
TCGA-24-1423-01	Ovarian serous cystadenocarcinoma	0.363531
TCGA-24-1424-01	Ovarian serous cystadenocarcinoma	0.384884
TCGA-24-1425-01	Ovarian serous cystadenocarcinoma	0.284983
TCGA-24-1427-01	Ovarian serous cystadenocarcinoma	0.306785
TCGA-24-1428-01	Ovarian serous cystadenocarcinoma	0.500617
TCGA-24-1430-01	Ovarian serous cystadenocarcinoma	0.388929
TCGA-24-1434-01	Ovarian serous cystadenocarcinoma	0.252441
TCGA-24-1435-01	Ovarian serous cystadenocarcinoma	0.35873
TCGA-24-1436-01	Ovarian serous cystadenocarcinoma	0.428003
TCGA-24-1463-01	Ovarian serous cystadenocarcinoma	0.337833
TCGA-24-1467-01	Ovarian serous cystadenocarcinoma	0.434236
TCGA-24-1469-01	Ovarian serous cystadenocarcinoma	0.508511
TCGA-24-1474-01	Ovarian serous cystadenocarcinoma	0.558504
TCGA-24-1544-01	Ovarian serous cystadenocarcinoma	0.412934
TCGA-24-1545-01	Ovarian serous cystadenocarcinoma	0.316398
TCGA-24-1546-01	Ovarian serous cystadenocarcinoma	0.267795
TCGA-24-1548-01	Ovarian serous cystadenocarcinoma	0.574125
TCGA-24-1549-01	Ovarian serous cystadenocarcinoma	0.451547
TCGA-24-1550-01	Ovarian serous cystadenocarcinoma	0.266602
TCGA-24-1551-01	Ovarian serous cystadenocarcinoma	0.495648
TCGA-24-1552-01	Ovarian serous cystadenocarcinoma	0.435161
TCGA-24-1553-01	Ovarian serous cystadenocarcinoma	0.355635
TCGA-24-1555-01	Ovarian serous cystadenocarcinoma	0.545627
TCGA-24-1556-01	Ovarian serous cystadenocarcinoma	0.502443
TCGA-24-1557-01	Ovarian serous cystadenocarcinoma	0.458202
TCGA-24-1558-01	Ovarian serous cystadenocarcinoma	0.511948
TCGA-24-1560-01	Ovarian serous cystadenocarcinoma	0.470896
TCGA-24-1562-01	Ovarian serous cystadenocarcinoma	0.388234
TCGA-24-1563-01	Ovarian serous cystadenocarcinoma	0.317358
TCGA-24-1564-01	Ovarian serous cystadenocarcinoma	0.285419
TCGA-24-1567-01	Ovarian serous cystadenocarcinoma	0.497386
TCGA-24-1603-01	Ovarian serous cystadenocarcinoma	0.478667
TCGA-24-1604-01	Ovarian serous cystadenocarcinoma	0.438744
TCGA-24-1616-01	Ovarian serous cystadenocarcinoma	0.497295
TCGA-24-1842-01	Ovarian serous cystadenocarcinoma	0.490088
TCGA-24-1843-01	Ovarian serous cystadenocarcinoma	0.511974
TCGA-24-1844-01	Ovarian serous cystadenocarcinoma	0.399447
TCGA-24-1846-01	Ovarian serous cystadenocarcinoma	0.478917
TCGA-24-1847-01	Ovarian serous cystadenocarcinoma	0.359366
TCGA-24-1849-01	Ovarian serous cystadenocarcinoma	0.250139
TCGA-24-1850-01	Ovarian serous cystadenocarcinoma	0.409075
TCGA-24-1924-01	Ovarian serous cystadenocarcinoma	0.498378
TCGA-24-1928-01	Ovarian serous cystadenocarcinoma	0.353588
TCGA-24-1930-01	Ovarian serous cystadenocarcinoma	0.339431
TCGA-24-2019-01	Ovarian serous cystadenocarcinoma	0.465336
TCGA-24-2020-01	Ovarian serous cystadenocarcinoma	0.494846
TCGA-24-2023-01	Ovarian serous cystadenocarcinoma	0.462825
TCGA-24-2024-01	Ovarian serous cystadenocarcinoma	0.330022
TCGA-24-2026-01	Ovarian serous cystadenocarcinoma	0.441719
TCGA-24-2027-01	Ovarian serous cystadenocarcinoma	0.437483
TCGA-24-2033-01	Ovarian serous cystadenocarcinoma	0.401075
TCGA-24-2035-01	Ovarian serous cystadenocarcinoma	0.236024
TCGA-24-2038-01	Ovarian serous cystadenocarcinoma	0.301854
TCGA-24-2254-01	Ovarian serous cystadenocarcinoma	0.297208
TCGA-24-2261-01	Ovarian serous cystadenocarcinoma	0.454968
TCGA-24-2262-01	Ovarian serous cystadenocarcinoma	0.349587
TCGA-24-2267-01	Ovarian serous cystadenocarcinoma	0.411464
TCGA-24-2271-01	Ovarian serous cystadenocarcinoma	0.344863
TCGA-24-2281-01	Ovarian serous cystadenocarcinoma	0.469479
TCGA-24-2288-01	Ovarian serous cystadenocarcinoma	0.371628
TCGA-24-2289-01	Ovarian serous cystadenocarcinoma	0.308747
TCGA-24-2290-01	Ovarian serous cystadenocarcinoma	0.509136
TCGA-24-2293-01	Ovarian serous cystadenocarcinoma	0.236853
TCGA-24-2297-01	Ovarian serous cystadenocarcinoma	0.383134
TCGA-24-2298-01	Ovarian serous cystadenocarcinoma	0.331991
TCGA-25-1312-01	Ovarian serous cystadenocarcinoma	0.418371
TCGA-25-1313-01	Ovarian serous cystadenocarcinoma	0.34917
TCGA-25-1314-01	Ovarian serous cystadenocarcinoma	0.409855
TCGA-25-1315-01	Ovarian serous cystadenocarcinoma	0.461075
TCGA-25-1316-01	Ovarian serous cystadenocarcinoma	0.403676
TCGA-25-1317-01	Ovarian serous cystadenocarcinoma	0.360644
TCGA-25-1318-01	Ovarian serous cystadenocarcinoma	0.339695
TCGA-25-1319-01	Ovarian serous cystadenocarcinoma	0.449843
TCGA-25-1320-01	Ovarian serous cystadenocarcinoma	0.34036
TCGA-25-1321-01	Ovarian serous cystadenocarcinoma	0.39961
TCGA-25-1322-01	Ovarian serous cystadenocarcinoma	0.422978
TCGA-25-1323-01	Ovarian serous cystadenocarcinoma	0.397937
TCGA-25-1324-01	Ovarian serous cystadenocarcinoma	0.493778
TCGA-25-1326-01	Ovarian serous cystadenocarcinoma	0.370473
TCGA-25-1328-01	Ovarian serous cystadenocarcinoma	0.238806
TCGA-25-1329-01	Ovarian serous cystadenocarcinoma	0.357758
TCGA-25-1623-01	Ovarian serous cystadenocarcinoma	0.349172
TCGA-25-1625-01	Ovarian serous cystadenocarcinoma	0.366276
TCGA-25-1626-01	Ovarian serous cystadenocarcinoma	0.201829
TCGA-25-1627-01	Ovarian serous cystadenocarcinoma	0.46313
TCGA-25-1628-01	Ovarian serous cystadenocarcinoma	0.320507
TCGA-25-1630-01	Ovarian serous cystadenocarcinoma	0.400683
TCGA-25-1631-01	Ovarian serous cystadenocarcinoma	0.39631
TCGA-25-1632-01	Ovarian serous cystadenocarcinoma	0.359303
TCGA-25-1633-01	Ovarian serous cystadenocarcinoma	0.262151
TCGA-25-1634-01	Ovarian serous cystadenocarcinoma	0.441303
TCGA-25-1635-01	Ovarian serous cystadenocarcinoma	0.363593
TCGA-25-1870-01	Ovarian serous cystadenocarcinoma	0.373085
TCGA-25-1871-01	Ovarian serous cystadenocarcinoma	0.482642
TCGA-25-2042-01	Ovarian serous cystadenocarcinoma	0.159957
TCGA-25-2391-01	Ovarian serous cystadenocarcinoma	0.45878
TCGA-25-2392-01	Ovarian serous cystadenocarcinoma	0.39006
TCGA-25-2393-01	Ovarian serous cystadenocarcinoma	0.556876
TCGA-25-2396-01	Ovarian serous cystadenocarcinoma	0.463783
TCGA-25-2397-01	Ovarian serous cystadenocarcinoma	0.412594
TCGA-25-2398-01	Ovarian serous cystadenocarcinoma	0.260552
TCGA-25-2399-01	Ovarian serous cystadenocarcinoma	0.419086
TCGA-25-2400-01	Ovarian serous cystadenocarcinoma	0.512502
TCGA-25-2401-01	Ovarian serous cystadenocarcinoma	0.3789
TCGA-25-2404-01	Ovarian serous cystadenocarcinoma	0.32823
TCGA-25-2409-01	Ovarian serous cystadenocarcinoma	0.343153
TCGA-26-1442-01	Glioblastoma multiforme	0.301937
TCGA-26-5132-01	Glioblastoma multiforme	0.288
TCGA-26-5133-01	Glioblastoma multiforme	0.384179
TCGA-26-5134-01	Glioblastoma multiforme	0.336075
TCGA-26-5135-01	Glioblastoma multiforme	0.283045
TCGA-26-5136-01	Glioblastoma multiforme	0.322006
TCGA-26-5139-01	Glioblastoma multiforme	0.247994
TCGA-27-1830-01	Glioblastoma multiforme	0.21773
TCGA-27-1831-01	Glioblastoma multiforme	0.357211
TCGA-27-1832-01	Glioblastoma multiforme	0.240376
TCGA-27-1834-01	Glioblastoma multiforme	0.261966
TCGA-27-1835-01	Glioblastoma multiforme	0.342673
TCGA-27-1837-01	Glioblastoma multiforme	0.331587
TCGA-27-2519-01	Glioblastoma multiforme	0.321821
TCGA-27-2521-01	Glioblastoma multiforme	0.371605
TCGA-27-2523-01	Glioblastoma multiforme	0.375565
TCGA-27-2524-01	Glioblastoma multiforme	0.307634
TCGA-27-2526-01	Glioblastoma multiforme	0.379364
TCGA-27-2528-01	Glioblastoma multiforme	0.286747
TCGA-28-1747-01	Glioblastoma multiforme	0.353672
TCGA-28-1753-01	Glioblastoma multiforme	0.258225
TCGA-28-2499-01	Glioblastoma multiforme	0.287453
TCGA-28-2509-01	Glioblastoma multiforme	0.306046
TCGA-28-2510-01	Glioblastoma multiforme	0.300638
TCGA-28-2513-01	Glioblastoma multiforme	0.193742
TCGA-28-2514-01	Glioblastoma multiforme	0.302002
TCGA-28-5204-01	Glioblastoma multiforme	0.371776
TCGA-28-5207-01	Glioblastoma multiforme	0.302424
TCGA-28-5208-01	Glioblastoma multiforme	0.330644
TCGA-28-5209-01	Glioblastoma multiforme	0.328311
TCGA-28-5213-01	Glioblastoma multiforme	0.253394
TCGA-28-5215-01	Glioblastoma multiforme	0.300235
TCGA-28-5216-01	Glioblastoma multiforme	0.279298
TCGA-28-5218-01	Glioblastoma multiforme	0.18855
TCGA-28-5220-01	Glioblastoma multiforme	0.369696
TCGA-29-1688-01	Ovarian serous cystadenocarcinoma	0.482017
TCGA-29-1690-01	Ovarian serous cystadenocarcinoma	0.276884
TCGA-29-1691-01	Ovarian serous cystadenocarcinoma	0.500671
TCGA-29-1693-01	Ovarian serous cystadenocarcinoma	0.370019
TCGA-29-1694-01	Ovarian serous cystadenocarcinoma	0.341716
TCGA-29-1695-01	Ovarian serous cystadenocarcinoma	0.395984
TCGA-29-1696-01	Ovarian serous cystadenocarcinoma	0.446336
TCGA-29-1697-01	Ovarian serous cystadenocarcinoma	0.547261
TCGA-29-1698-01	Ovarian serous cystadenocarcinoma	0.391208
TCGA-29-1699-01	Ovarian serous cystadenocarcinoma	0.467398
TCGA-29-1701-01	Ovarian serous cystadenocarcinoma	0.492502
TCGA-29-1702-01	Ovarian serous cystadenocarcinoma	0.413472
TCGA-29-1703-01	Ovarian serous cystadenocarcinoma	0.424929
TCGA-29-1705-01	Ovarian serous cystadenocarcinoma	0.394953
TCGA-29-1710-01	Ovarian serous cystadenocarcinoma	0.323505
TCGA-29-1711-01	Ovarian serous cystadenocarcinoma	0.382727
TCGA-29-1761-01	Ovarian serous cystadenocarcinoma	0.583335
TCGA-29-1762-01	Ovarian serous cystadenocarcinoma	0.521952
TCGA-29-1763-01	Ovarian serous cystadenocarcinoma	0.321128
TCGA-29-1770-01	Ovarian serous cystadenocarcinoma	0.355485
TCGA-29-1770-02	Ovarian serous cystadenocarcinoma	0.3928
TCGA-29-1776-01	Ovarian serous cystadenocarcinoma	0.380861
TCGA-29-1778-01	Ovarian serous cystadenocarcinoma	0.402025
TCGA-29-1781-01	Ovarian serous cystadenocarcinoma	0.499212
TCGA-29-1783-01	Ovarian serous cystadenocarcinoma	0.335824
TCGA-29-1784-01	Ovarian serous cystadenocarcinoma	0.491836
TCGA-29-1785-01	Ovarian serous cystadenocarcinoma	0.446739
TCGA-29-2414-01	Ovarian serous cystadenocarcinoma	0.368128
TCGA-29-2414-02	Ovarian serous cystadenocarcinoma	0.465674
TCGA-29-2425-01	Ovarian serous cystadenocarcinoma	0.465644
TCGA-29-2427-01	Ovarian serous cystadenocarcinoma	0.431253
TCGA-29-2428-01	Ovarian serous cystadenocarcinoma	0.401627
TCGA-29-A5NZ-01	Ovarian serous cystadenocarcinoma	0.350539
TCGA-2A-A8VL-01	Prostate adenocarcinoma	0.270342
TCGA-2A-A8VO-01	Prostate adenocarcinoma	0.290117
TCGA-2A-A8VT-01	Prostate adenocarcinoma	0.345723
TCGA-2A-A8VV-01	Prostate adenocarcinoma	0.301081
TCGA-2A-A8VX-01	Prostate adenocarcinoma	0.36484
TCGA-2A-A8W1-01	Prostate adenocarcinoma	0.456226
TCGA-2A-A8W3-01	Prostate adenocarcinoma	0.338623
TCGA-2A-AAYF-01	Prostate adenocarcinoma	0.352523
TCGA-2A-AAYO-01	Prostate adenocarcinoma	0.290664
TCGA-2A-AAYU-01	Prostate adenocarcinoma	0.317882
TCGA-2E-A9G8-01	Uterine Corpus Endometrial Carcinoma	0.518853
TCGA-2F-A9KO-01	Bladder Urothelial Carcinoma	0.382784
TCGA-2F-A9KP-01	Bladder Urothelial Carcinoma	0.489702
TCGA-2F-A9KQ-01	Bladder Urothelial Carcinoma	0.35467
TCGA-2F-A9KR-01	Bladder Urothelial Carcinoma	0.35763
TCGA-2F-A9KT-01	Bladder Urothelial Carcinoma	0.363458
TCGA-2F-A9KW-01	Bladder Urothelial Carcinoma	0.436324
TCGA-2G-AAEW-01	Testicular Germ Cell Tumors	0.723536
TCGA-2G-AAEX-01	Testicular Germ Cell Tumors	0.748858
TCGA-2G-AAF1-01	Testicular Germ Cell Tumors	0.697505
TCGA-2G-AAF4-01	Testicular Germ Cell Tumors	0.760405
TCGA-2G-AAF6-01	Testicular Germ Cell Tumors	0.77188
TCGA-2G-AAF8-01	Testicular Germ Cell Tumors	0.762578
TCGA-2G-AAFG-01	Testicular Germ Cell Tumors	0.73667
TCGA-2G-AAFG-05	Testicular Germ Cell Tumors	0.685335
TCGA-2G-AAFH-01	Testicular Germ Cell Tumors	0.717009
TCGA-2G-AAFI-01	Testicular Germ Cell Tumors	0.731676
TCGA-2G-AAFJ-01	Testicular Germ Cell Tumors	0.174396
TCGA-2G-AAFL-01	Testicular Germ Cell Tumors	0.631836
TCGA-2G-AAFM-01	Testicular Germ Cell Tumors	0.805988
TCGA-2G-AAFN-01	Testicular Germ Cell Tumors	0.889938
TCGA-2G-AAFO-01	Testicular Germ Cell Tumors	0.659063
TCGA-2G-AAFV-01	Testicular Germ Cell Tumors	0.389209
TCGA-2G-AAFY-01	Testicular Germ Cell Tumors	0.735285
TCGA-2G-AAFZ-01	Testicular Germ Cell Tumors	0.393388
TCGA-2G-AAG0-01	Testicular Germ Cell Tumors	0.884063
TCGA-2G-AAG3-01	Testicular Germ Cell Tumors	0.430043
TCGA-2G-AAG5-01	Testicular Germ Cell Tumors	0.0638929
TCGA-2G-AAG6-01	Testicular Germ Cell Tumors	0.0950741
TCGA-2G-AAG7-01	Testicular Germ Cell Tumors	0.904614
TCGA-2G-AAG8-01	Testicular Germ Cell Tumors	0.749942
TCGA-2G-AAG9-01	Testicular Germ Cell Tumors	0.717945
TCGA-2G-AAGA-01	Testicular Germ Cell Tumors	0.85283
TCGA-2G-AAGC-01	Testicular Germ Cell Tumors	0.689097
TCGA-2G-AAGE-01	Testicular Germ Cell Tumors	0.784277
TCGA-2G-AAGF-01	Testicular Germ Cell Tumors	0.654953
TCGA-2G-AAGG-01	Testicular Germ Cell Tumors	0.377867
TCGA-2G-AAGI-01	Testicular Germ Cell Tumors	0.403852
TCGA-2G-AAGI-05	Testicular Germ Cell Tumors	0.728751
TCGA-2G-AAGJ-01	Testicular Germ Cell Tumors	0.816821
TCGA-2G-AAGK-01	Testicular Germ Cell Tumors	0.746864
TCGA-2G-AAGM-01	Testicular Germ Cell Tumors	0.415603
TCGA-2G-AAGN-01	Testicular Germ Cell Tumors	0.869774
TCGA-2G-AAGO-01	Testicular Germ Cell Tumors	0.927033
TCGA-2G-AAGP-01	Testicular Germ Cell Tumors	0.399577
TCGA-2G-AAGS-01	Testicular Germ Cell Tumors	0.675419
TCGA-2G-AAGT-01	Testicular Germ Cell Tumors	0.423648
TCGA-2G-AAGV-01	Testicular Germ Cell Tumors	0.148138
TCGA-2G-AAGW-01	Testicular Germ Cell Tumors	0.951326
TCGA-2G-AAGX-01	Testicular Germ Cell Tumors	0.239769
TCGA-2G-AAGY-01	Testicular Germ Cell Tumors	0.183662
TCGA-2G-AAGY-05	Testicular Germ Cell Tumors	0.784208
TCGA-2G-AAGZ-01	Testicular Germ Cell Tumors	0.667897
TCGA-2G-AAH0-01	Testicular Germ Cell Tumors	0.77295
TCGA-2G-AAH2-01	Testicular Germ Cell Tumors	0.317339
TCGA-2G-AAH3-01	Testicular Germ Cell Tumors	0.688172
TCGA-2G-AAH4-01	Testicular Germ Cell Tumors	0.232351
TCGA-2G-AAH8-01	Testicular Germ Cell Tumors	0.828313
TCGA-2G-AAHA-01	Testicular Germ Cell Tumors	0.66738
TCGA-2G-AAHC-01	Testicular Germ Cell Tumors	0.65689
TCGA-2G-AAHG-01	Testicular Germ Cell Tumors	0.755842
TCGA-2G-AAHL-01	Testicular Germ Cell Tumors	0.770886
TCGA-2G-AAHN-01	Testicular Germ Cell Tumors	0.62806
TCGA-2G-AAHP-01	Testicular Germ Cell Tumors	0.802661
TCGA-2G-AAHP-05	Testicular Germ Cell Tumors	0.709816
TCGA-2G-AAHT-01	Testicular Germ Cell Tumors	0.735474
TCGA-2G-AAKD-01	Testicular Germ Cell Tumors	0.829945
TCGA-2G-AAKG-01	Testicular Germ Cell Tumors	0.66343
TCGA-2G-AAKG-05	Testicular Germ Cell Tumors	0.659737
TCGA-2G-AAKH-01	Testicular Germ Cell Tumors	0.781097
TCGA-2G-AAKL-01	Testicular Germ Cell Tumors	0.850228
TCGA-2G-AAKM-01	Testicular Germ Cell Tumors	0.731723
TCGA-2G-AAKO-01	Testicular Germ Cell Tumors	0.685832
TCGA-2G-AAKO-05	Testicular Germ Cell Tumors	0.590964
TCGA-2G-AAL5-01	Testicular Germ Cell Tumors	0.291936
TCGA-2G-AAL7-01	Testicular Germ Cell Tumors	0.896908
TCGA-2G-AALF-01	Testicular Germ Cell Tumors	0.44571
TCGA-2G-AALG-01	Testicular Germ Cell Tumors	0.215117
TCGA-2G-AALN-01	Testicular Germ Cell Tumors	0.568716
TCGA-2G-AALO-01	Testicular Germ Cell Tumors	0.177718
TCGA-2G-AALP-01	Testicular Germ Cell Tumors	0.775864
TCGA-2G-AALQ-01	Testicular Germ Cell Tumors	0.222468
TCGA-2G-AALR-01	Testicular Germ Cell Tumors	0.276609
TCGA-2G-AALS-01	Testicular Germ Cell Tumors	0.583348
TCGA-2G-AALT-01	Testicular Germ Cell Tumors	0.233184
TCGA-2G-AALW-01	Testicular Germ Cell Tumors	0.17333
TCGA-2G-AALX-01	Testicular Germ Cell Tumors	0.151983
TCGA-2G-AALY-01	Testicular Germ Cell Tumors	0.666193
TCGA-2G-AALZ-01	Testicular Germ Cell Tumors	0.0829963
TCGA-2G-AAM2-01	Testicular Germ Cell Tumors	0.974502
TCGA-2G-AAM3-01	Testicular Germ Cell Tumors	0.126182
TCGA-2G-AAM4-01	Testicular Germ Cell Tumors	1
TCGA-2H-A9GF-01	Esophageal carcinoma	0.45852
TCGA-2H-A9GG-01	Esophageal carcinoma	0.306715
TCGA-2H-A9GH-01	Esophageal carcinoma	0.47013
TCGA-2H-A9GI-01	Esophageal carcinoma	0.514881
TCGA-2H-A9GJ-01	Esophageal carcinoma	0.475206
TCGA-2H-A9GK-01	Esophageal carcinoma	0.358196
TCGA-2H-A9GL-01	Esophageal carcinoma	0.443036
TCGA-2H-A9GM-01	Esophageal carcinoma	0.426269
TCGA-2H-A9GN-01	Esophageal carcinoma	0.535998
TCGA-2H-A9GO-01	Esophageal carcinoma	0.534841
TCGA-2H-A9GQ-01	Esophageal carcinoma	0.487822
TCGA-2H-A9GR-01	Esophageal carcinoma	0.414143
TCGA-2J-AAB1-01	Pancreatic adenocarcinoma	0.220158
TCGA-2J-AAB4-01	Pancreatic adenocarcinoma	0.190189
TCGA-2J-AAB6-01	Pancreatic adenocarcinoma	0.210653
TCGA-2J-AAB8-01	Pancreatic adenocarcinoma	0.192543
TCGA-2J-AAB9-01	Pancreatic adenocarcinoma	0.169545
TCGA-2J-AABA-01	Pancreatic adenocarcinoma	0.149897
TCGA-2J-AABE-01	Pancreatic adenocarcinoma	0.147201
TCGA-2J-AABF-01	Pancreatic adenocarcinoma	0.229143
TCGA-2J-AABH-01	Pancreatic adenocarcinoma	0.220342
TCGA-2J-AABI-01	Pancreatic adenocarcinoma	0.252516
TCGA-2J-AABK-01	Pancreatic adenocarcinoma	0.269501
TCGA-2J-AABO-01	Pancreatic adenocarcinoma	0.153398
TCGA-2J-AABP-01	Pancreatic adenocarcinoma	0.287845
TCGA-2J-AABR-01	Pancreatic adenocarcinoma	0.151691
TCGA-2J-AABT-01	Pancreatic adenocarcinoma	0.136038
TCGA-2J-AABU-01	Pancreatic adenocarcinoma	0.182376
TCGA-2J-AABV-01	Pancreatic adenocarcinoma	0.33162
TCGA-2K-A9WE-01	Kidney renal papillary cell carcinoma	0.214662
TCGA-2L-AAQA-01	Pancreatic adenocarcinoma	0.279218
TCGA-2L-AAQE-01	Pancreatic adenocarcinoma	0.237594
TCGA-2L-AAQI-01	Pancreatic adenocarcinoma	0.235589
TCGA-2L-AAQJ-01	Pancreatic adenocarcinoma	0.234705
TCGA-2L-AAQL-01	Pancreatic adenocarcinoma	0.20492
TCGA-2V-A95S-01	Liver hepatocellular carcinoma	0.402031
TCGA-2W-A8YY-01	Cervical squamous cell carcinoma and endocervical adenocarcinoma	0.484763
TCGA-2X-A9D5-01	Testicular Germ Cell Tumors	0.662616
TCGA-2X-A9D6-01	Testicular Germ Cell Tumors	0.625886
TCGA-2Y-A9GS-01	Liver hepatocellular carcinoma	0.442297
TCGA-2Y-A9GT-01	Liver hepatocellular carcinoma	0.300768
TCGA-2Y-A9GU-01	Liver hepatocellular carcinoma	0.375268
TCGA-2Y-A9GV-01	Liver hepatocellular carcinoma	0.310258
TCGA-2Y-A9GW-01	Liver hepatocellular carcinoma	0.325595
TCGA-2Y-A9GX-01	Liver hepatocellular carcinoma	0.256915
TCGA-2Y-A9GY-01	Liver hepatocellular carcinoma	0.467311
TCGA-2Y-A9GZ-01	Liver hepatocellular carcinoma	0.398377
TCGA-2Y-A9H0-01	Liver hepatocellular carcinoma	0.512639
TCGA-2Y-A9H1-01	Liver hepatocellular carcinoma	0.428315
TCGA-2Y-A9H2-01	Liver hepatocellular carcinoma	0.373168
TCGA-2Y-A9H3-01	Liver hepatocellular carcinoma	0.343728
TCGA-2Y-A9H4-01	Liver hepatocellular carcinoma	0.444588
TCGA-2Y-A9H5-01	Liver hepatocellular carcinoma	0.302689
TCGA-2Y-A9H6-01	Liver hepatocellular carcinoma	0.272553
TCGA-2Y-A9H7-01	Liver hepatocellular carcinoma	0.415275
TCGA-2Y-A9H8-01	Liver hepatocellular carcinoma	0.434945
TCGA-2Y-A9H9-01	Liver hepatocellular carcinoma	0.390973
TCGA-2Y-A9HA-01	Liver hepatocellular carcinoma	0.410491
TCGA-2Y-A9HB-01	Liver hepatocellular carcinoma	0.378926
TCGA-2Z-A9J1-01	Kidney renal papillary cell carcinoma	0.247949
TCGA-2Z-A9J2-01	Kidney renal papillary cell carcinoma	0.388138
TCGA-2Z-A9J3-01	Kidney renal papillary cell carcinoma	0.32784
TCGA-2Z-A9J5-01	Kidney renal papillary cell carcinoma	0.268892
TCGA-2Z-A9J6-01	Kidney renal papillary cell carcinoma	0.274305
TCGA-2Z-A9J7-01	Kidney renal papillary cell carcinoma	0.318643
TCGA-2Z-A9J8-01	Kidney renal papillary cell carcinoma	0.349274
TCGA-2Z-A9J9-01	Kidney renal papillary cell carcinoma	0.18209
TCGA-2Z-A9JD-01	Kidney renal papillary cell carcinoma	0.31808
TCGA-2Z-A9JE-01	Kidney renal papillary cell carcinoma	0.285379
TCGA-2Z-A9JG-01	Kidney renal papillary cell carcinoma	0.253261
TCGA-2Z-A9JI-01	Kidney renal papillary cell carcinoma	0.305221
TCGA-2Z-A9JJ-01	Kidney renal papillary cell carcinoma	0.22051
TCGA-2Z-A9JK-01	Kidney renal papillary cell carcinoma	0.185574
TCGA-2Z-A9JL-01	Kidney renal papillary cell carcinoma	0.217388
TCGA-2Z-A9JM-01	Kidney renal papillary cell carcinoma	0.257311
TCGA-2Z-A9JN-01	Kidney renal papillary cell carcinoma	0.317712
TCGA-2Z-A9JO-01	Kidney renal papillary cell carcinoma	0.296471
TCGA-2Z-A9JP-01	Kidney renal papillary cell carcinoma	0.283043
TCGA-2Z-A9JQ-01	Kidney renal papillary cell carcinoma	0.29601
TCGA-2Z-A9JR-01	Kidney renal papillary cell carcinoma	0.229224
TCGA-2Z-A9JS-01	Kidney renal papillary cell carcinoma	0.225541
TCGA-2Z-A9JT-01	Kidney renal papillary cell carcinoma	0.319798
TCGA-30-1718-01	Ovarian serous cystadenocarcinoma	0.416196
TCGA-30-1855-01	Ovarian serous cystadenocarcinoma	0.386821
TCGA-30-1857-01	Ovarian serous cystadenocarcinoma	0.325526
TCGA-30-1860-01	Ovarian serous cystadenocarcinoma	0.492649
TCGA-30-1861-01	Ovarian serous cystadenocarcinoma	0.329609
TCGA-30-1862-01	Ovarian serous cystadenocarcinoma	0.34329
TCGA-30-1891-01	Ovarian serous cystadenocarcinoma	0.348267
TCGA-31-1944-01	Ovarian serous cystadenocarcinoma	0.403548
TCGA-31-1946-01	Ovarian serous cystadenocarcinoma	0.378692
TCGA-31-1951-01	Ovarian serous cystadenocarcinoma	0.342496
TCGA-31-1953-01	Ovarian serous cystadenocarcinoma	0.372384
TCGA-31-1956-01	Ovarian serous cystadenocarcinoma	0.34914
TCGA-31-1959-01	Ovarian serous cystadenocarcinoma	0.314859
TCGA-32-1970-01	Glioblastoma multiforme	0.344886
TCGA-32-1980-01	Glioblastoma multiforme	0.262616
TCGA-32-1982-01	Glioblastoma multiforme	0.219505
TCGA-32-2615-01	Glioblastoma multiforme	0.216522
TCGA-32-2616-01	Glioblastoma multiforme	0.344147
TCGA-32-2632-01	Glioblastoma multiforme	0.310858
TCGA-32-2634-01	Glioblastoma multiforme	0.359857
TCGA-32-2638-01	Glioblastoma multiforme	0.222595
TCGA-32-4213-01	Glioblastoma multiforme	0.262515
TCGA-32-5222-01	Glioblastoma multiforme	0.341515
TCGA-33-4532-01	Lung squamous cell carcinoma	0.565957
TCGA-33-4533-01	Lung squamous cell carcinoma	0.297832
TCGA-33-4538-01	Lung squamous cell carcinoma	0.477602
TCGA-33-4547-01	Lung squamous cell carcinoma	0.32395
TCGA-33-4566-01	Lung squamous cell carcinoma	0.525269
TCGA-33-4582-01	Lung squamous cell carcinoma	0.537444
TCGA-33-4583-01	Lung squamous cell carcinoma	0.581852
TCGA-33-4586-01	Lung squamous cell carcinoma	0.403914
TCGA-33-4587-01	Lung squamous cell carcinoma	0.548192
TCGA-33-4587-11	Lung squamous cell carcinoma	0.182764
TCGA-33-4589-01	Lung squamous cell carcinoma	0.479944
TCGA-33-6738-01	Lung squamous cell carcinoma	0.460138
TCGA-33-A4WN-01	Lung squamous cell carcinoma	0.490429
TCGA-33-A5GW-01	Lung squamous cell carcinoma	0.458652
TCGA-33-AAS8-01	Lung squamous cell carcinoma	0.441844
TCGA-33-AASB-01	Lung squamous cell carcinoma	0.476157
TCGA-33-AASD-01	Lung squamous cell carcinoma	0.353393
TCGA-33-AASI-01	Lung squamous cell carcinoma	0.440615
TCGA-33-AASJ-01	Lung squamous cell carcinoma	0.589981
TCGA-33-AASL-01	Lung squamous cell carcinoma	0.493541
TCGA-34-2596-01	Lung squamous cell carcinoma	0.391045
TCGA-34-2600-01	Lung squamous cell carcinoma	0.381223
TCGA-34-2608-01	Lung squamous cell carcinoma	0.210011
TCGA-34-5231-01	Lung squamous cell carcinoma	0.538801
TCGA-34-5232-01	Lung squamous cell carcinoma	0.423824
TCGA-34-5234-01	Lung squamous cell carcinoma	0.266581
TCGA-34-5236-01	Lung squamous cell carcinoma	0.373761
TCGA-34-5239-01	Lung squamous cell carcinoma	0.33026
TCGA-34-5240-01	Lung squamous cell carcinoma	0.451933
TCGA-34-5241-01	Lung squamous cell carcinoma	0.325503
TCGA-34-5927-01	Lung squamous cell carcinoma	0.474897
TCGA-34-5928-01	Lung squamous cell carcinoma	0.270378
TCGA-34-5929-01	Lung squamous cell carcinoma	0.430445
TCGA-34-7107-01	Lung squamous cell carcinoma	0.427171
TCGA-34-7107-11	Lung squamous cell carcinoma	0.12677
TCGA-34-8454-01	Lung squamous cell carcinoma	0.349895
TCGA-34-8454-11	Lung squamous cell carcinoma	0.0884794
TCGA-34-8455-01	Lung squamous cell carcinoma	0.335436
TCGA-34-8456-01	Lung squamous cell carcinoma	0.367338
TCGA-34-A5IX-01	Lung squamous cell carcinoma	0.455825
TCGA-35-3615-01	Lung adenocarcinoma	0.358479
TCGA-35-4122-01	Lung adenocarcinoma	0.422752
TCGA-35-4123-01	Lung adenocarcinoma	0.3774
TCGA-35-5375-01	Lung adenocarcinoma	0.458493
TCGA-36-1568-01	Ovarian serous cystadenocarcinoma	0.373498
TCGA-36-1569-01	Ovarian serous cystadenocarcinoma	0.31825
TCGA-36-1570-01	Ovarian serous cystadenocarcinoma	0.489737
TCGA-36-1571-01	Ovarian serous cystadenocarcinoma	0.493345
TCGA-36-1574-01	Ovarian serous cystadenocarcinoma	0.462716
TCGA-36-1575-01	Ovarian serous cystadenocarcinoma	0.475777
TCGA-36-1576-01	Ovarian serous cystadenocarcinoma	0.305916
TCGA-36-1577-01	Ovarian serous cystadenocarcinoma	0.476876
TCGA-36-1578-01	Ovarian serous cystadenocarcinoma	0.462814
TCGA-36-1580-01	Ovarian serous cystadenocarcinoma	0.30252
TCGA-36-1581-01	Ovarian serous cystadenocarcinoma	0.466422
TCGA-37-3783-01	Lung squamous cell carcinoma	0.478462
TCGA-37-3789-01	Lung squamous cell carcinoma	0.425008
TCGA-37-3792-01	Lung squamous cell carcinoma	0.422962
TCGA-37-4129-01	Lung squamous cell carcinoma	0.348437
TCGA-37-4130-01	Lung squamous cell carcinoma	0.475751
TCGA-37-4132-01	Lung squamous cell carcinoma	0.469656
TCGA-37-4133-01	Lung squamous cell carcinoma	0.499408
TCGA-37-4135-01	Lung squamous cell carcinoma	0.529933
TCGA-37-4141-01	Lung squamous cell carcinoma	0.458618
TCGA-37-5819-01	Lung squamous cell carcinoma	0.512084
TCGA-37-A5EL-01	Lung squamous cell carcinoma	0.426888
TCGA-37-A5EM-01	Lung squamous cell carcinoma	0.353609
TCGA-37-A5EN-01	Lung squamous cell carcinoma	0.489555
TCGA-38-4625-01	Lung adenocarcinoma	0.491011
TCGA-38-4625-11	Lung adenocarcinoma	0.188561
TCGA-38-4626-01	Lung adenocarcinoma	0.218153
TCGA-38-4626-11	Lung adenocarcinoma	0.223015
TCGA-38-4627-01	Lung adenocarcinoma	0.126212
TCGA-38-4627-11	Lung adenocarcinoma	0.14582
TCGA-38-4628-01	Lung adenocarcinoma	0.349088
TCGA-38-4631-01	Lung adenocarcinoma	0.474938
TCGA-38-4632-01	Lung adenocarcinoma	0.399363
TCGA-38-4632-11	Lung adenocarcinoma	0.270565
TCGA-38-6178-01	Lung adenocarcinoma	0.296619
TCGA-38-7271-01	Lung adenocarcinoma	0.2584
TCGA-38-A44F-01	Lung adenocarcinoma	0.167093
TCGA-39-5011-01	Lung squamous cell carcinoma	0.449849
TCGA-39-5016-01	Lung squamous cell carcinoma	0.48037
TCGA-39-5019-01	Lung squamous cell carcinoma	0.391212
TCGA-39-5021-01	Lung squamous cell carcinoma	0.512477
TCGA-39-5022-01	Lung squamous cell carcinoma	0.312622
TCGA-39-5024-01	Lung squamous cell carcinoma	0.391328
TCGA-39-5027-01	Lung squamous cell carcinoma	0.524145
TCGA-39-5028-01	Lung squamous cell carcinoma	0.315907
TCGA-39-5029-01	Lung squamous cell carcinoma	0.370739
TCGA-39-5030-01	Lung squamous cell carcinoma	0.312689
TCGA-39-5031-01	Lung squamous cell carcinoma	0.346386
TCGA-39-5034-01	Lung squamous cell carcinoma	0.410736
TCGA-39-5035-01	Lung squamous cell carcinoma	0.457141
TCGA-39-5036-01	Lung squamous cell carcinoma	0.484463
TCGA-39-5037-01	Lung squamous cell carcinoma	0.60531
TCGA-39-5039-01	Lung squamous cell carcinoma	0.267976
TCGA-39-5040-01	Lung squamous cell carcinoma	0.375705
TCGA-39-5040-11	Lung squamous cell carcinoma	0.190369
TCGA-3A-A9I5-01	Pancreatic adenocarcinoma	0.266423
TCGA-3A-A9I7-01	Pancreatic adenocarcinoma	0.136515
TCGA-3A-A9I9-01	Pancreatic adenocarcinoma	0.184748
TCGA-3A-A9IB-01	Pancreatic adenocarcinoma	0.149791
TCGA-3A-A9IC-01	Pancreatic adenocarcinoma	0.144327
TCGA-3A-A9IH-01	Pancreatic adenocarcinoma	0.216758
TCGA-3A-A9IU-01	Pancreatic adenocarcinoma	0.184751
TCGA-3A-A9IX-01	Pancreatic adenocarcinoma	0.135335
TCGA-3A-A9IZ-01	Pancreatic adenocarcinoma	0.249969
TCGA-3A-A9J0-01	Pancreatic adenocarcinoma	0.230271
TCGA-3B-A9HI-01	Sarcoma	0.168147
TCGA-3B-A9HJ-01	Sarcoma	0.306112
TCGA-3B-A9HL-01	Sarcoma	0.15182
TCGA-3B-A9HO-01	Sarcoma	0.241925
TCGA-3B-A9HP-01	Sarcoma	0.154725
TCGA-3B-A9HQ-01	Sarcoma	0.263808
TCGA-3B-A9HR-01	Sarcoma	0.304282
TCGA-3B-A9HS-01	Sarcoma	0.173486
TCGA-3B-A9HT-01	Sarcoma	0.334252
TCGA-3B-A9HU-01	Sarcoma	0.251291
TCGA-3B-A9HV-01	Sarcoma	0.344485
TCGA-3B-A9HX-01	Sarcoma	0.156664
TCGA-3B-A9HY-01	Sarcoma	0.257923
TCGA-3B-A9HZ-01	Sarcoma	0.213625
TCGA-3B-A9I0-01	Sarcoma	0.243386
TCGA-3B-A9I1-01	Sarcoma	0.263711
TCGA-3B-A9I3-01	Sarcoma	0.229507
TCGA-3C-AAAU-01	Breast invasive carcinoma	0.3923
TCGA-3C-AALI-01	Breast invasive carcinoma	0.353771
TCGA-3C-AALJ-01	Breast invasive carcinoma	0.324191
TCGA-3C-AALK-01	Breast invasive carcinoma	0.218894
TCGA-3E-AAAY-01	Pancreatic adenocarcinoma	0.17115
TCGA-3E-AAAZ-01	Pancreatic adenocarcinoma	0.227226
TCGA-3G-AB0O-01	Thymoma	0.579738
TCGA-3G-AB0Q-01	Thymoma	0.209272
TCGA-3G-AB0T-01	Thymoma	0.518931
TCGA-3G-AB14-01	Thymoma	0.417979
TCGA-3G-AB19-01	Thymoma	0.319163
TCGA-3H-AB3K-01	Mesothelioma	0.278672
TCGA-3H-AB3L-01	Mesothelioma	0.342354
TCGA-3H-AB3M-01	Mesothelioma	0.213941
TCGA-3H-AB3O-01	Mesothelioma	0.278888
TCGA-3H-AB3S-01	Mesothelioma	0.165921
TCGA-3H-AB3T-01	Mesothelioma	0.361245
TCGA-3H-AB3U-01	Mesothelioma	0.257258
TCGA-3H-AB3X-01	Mesothelioma	0.267905
TCGA-3K-AAZ8-01	Liver hepatocellular carcinoma	0.421625
TCGA-3L-AA1B-01	Colon adenocarcinoma	0.396243
TCGA-3M-AB46-01	Stomach adenocarcinoma	0.501689
TCGA-3M-AB47-01	Stomach adenocarcinoma	0.317381
TCGA-3N-A9WB-06	Skin Cutaneous Melanoma	0.428424
TCGA-3N-A9WC-06	Skin Cutaneous Melanoma	0.359719
TCGA-3N-A9WD-06	Skin Cutaneous Melanoma	0.313015
TCGA-3P-A9WA-01	Ovarian serous cystadenocarcinoma	0.497168
TCGA-3Q-A9WF-01	Thymoma	0.509757
TCGA-3R-A8YX-01	Sarcoma	0.314784
TCGA-3S-A8YW-01	Thymoma	0.571839
TCGA-3S-AAYX-01	Thymoma	0.571355
TCGA-3T-AA9L-01	Thymoma	0.509392
TCGA-3U-A98D-01	Mesothelioma	0.168833
TCGA-3U-A98E-01	Mesothelioma	0.252046
TCGA-3U-A98F-01	Mesothelioma	0.290624
TCGA-3U-A98G-01	Mesothelioma	0.0500561
TCGA-3U-A98H-01	Mesothelioma	0.160818
TCGA-3U-A98I-01	Mesothelioma	0.120264
TCGA-3U-A98J-01	Mesothelioma	0.205313
TCGA-3X-AAV9-01	Cholangiocarcinoma	0.15769
TCGA-3X-AAVA-01	Cholangiocarcinoma	0.271102
TCGA-3X-AAVB-01	Cholangiocarcinoma	0.169268
TCGA-3X-AAVC-01	Cholangiocarcinoma	0.38701
TCGA-3X-AAVE-01	Cholangiocarcinoma	0.336199
TCGA-3Z-A93Z-01	Kidney renal clear cell carcinoma	0.168506
TCGA-41-2571-01	Glioblastoma multiforme	0.324288
TCGA-41-2572-01	Glioblastoma multiforme	0.283211
TCGA-41-3915-01	Glioblastoma multiforme	0.187724
TCGA-41-4097-01	Glioblastoma multiforme	0.170967
TCGA-41-5651-01	Glioblastoma multiforme	0.416739
TCGA-43-2576-01	Lung squamous cell carcinoma	0.279505
TCGA-43-2578-01	Lung squamous cell carcinoma	0.449207
TCGA-43-2581-01	Lung squamous cell carcinoma	0.350915
TCGA-43-3394-01	Lung squamous cell carcinoma	0.442039
TCGA-43-3394-11	Lung squamous cell carcinoma	0.156869
TCGA-43-3920-01	Lung squamous cell carcinoma	0.336441
TCGA-43-5668-01	Lung squamous cell carcinoma	0.41565
TCGA-43-5670-01	Lung squamous cell carcinoma	0.374755
TCGA-43-5670-11	Lung squamous cell carcinoma	0.12861
TCGA-43-6143-01	Lung squamous cell carcinoma	0.497759
TCGA-43-6143-11	Lung squamous cell carcinoma	0.172616
TCGA-43-6647-01	Lung squamous cell carcinoma	0.210732
TCGA-43-6647-11	Lung squamous cell carcinoma	0.159646
TCGA-43-6770-01	Lung squamous cell carcinoma	0.382582
TCGA-43-6771-01	Lung squamous cell carcinoma	0.333009
TCGA-43-6771-11	Lung squamous cell carcinoma	0.167859
TCGA-43-6773-01	Lung squamous cell carcinoma	0.328999
TCGA-43-6773-11	Lung squamous cell carcinoma	0.141937
TCGA-43-7656-01	Lung squamous cell carcinoma	0.457506
TCGA-43-7657-01	Lung squamous cell carcinoma	0.342359
TCGA-43-7657-11	Lung squamous cell carcinoma	0.1245
TCGA-43-7658-01	Lung squamous cell carcinoma	0.535695
TCGA-43-7658-11	Lung squamous cell carcinoma	0.160945
TCGA-43-8115-01	Lung squamous cell carcinoma	0.291703
TCGA-43-8116-01	Lung squamous cell carcinoma	0.494318
TCGA-43-8118-01	Lung squamous cell carcinoma	0.45451
TCGA-43-A474-01	Lung squamous cell carcinoma	0.42291
TCGA-43-A475-01	Lung squamous cell carcinoma	0.434707
TCGA-43-A56U-01	Lung squamous cell carcinoma	0.246341
TCGA-43-A56V-01	Lung squamous cell carcinoma	0.432385
TCGA-44-2655-01	Lung adenocarcinoma	0.324399
TCGA-44-2655-11	Lung adenocarcinoma	0.106392
TCGA-44-2656-01	Lung adenocarcinoma	0.336186
TCGA-44-2657-01	Lung adenocarcinoma	0.272417
TCGA-44-2657-11	Lung adenocarcinoma	0.23497
TCGA-44-2659-01	Lung adenocarcinoma	0.28918
TCGA-44-2662-01	Lung adenocarcinoma	0.354653
TCGA-44-2662-11	Lung adenocarcinoma	0.113765
TCGA-44-2665-01	Lung adenocarcinoma	0.18968
TCGA-44-2665-11	Lung adenocarcinoma	0.143226
TCGA-44-2666-01	Lung adenocarcinoma	0.357814
TCGA-44-2668-01	Lung adenocarcinoma	0.321666
TCGA-44-2668-11	Lung adenocarcinoma	0.243179
TCGA-44-3396-01	Lung adenocarcinoma	0.270298
TCGA-44-3396-11	Lung adenocarcinoma	0.127661
TCGA-44-3398-01	Lung adenocarcinoma	0.216222
TCGA-44-3398-11	Lung adenocarcinoma	0.116607
TCGA-44-3918-01	Lung adenocarcinoma	0.267747
TCGA-44-3919-01	Lung adenocarcinoma	0.281274
TCGA-44-4112-01	Lung adenocarcinoma	0.277799
TCGA-44-5643-01	Lung adenocarcinoma	0.552232
TCGA-44-5644-01	Lung adenocarcinoma	0.378036
TCGA-44-5645-01	Lung adenocarcinoma	0.260241
TCGA-44-5645-11	Lung adenocarcinoma	0.132745
TCGA-44-6144-11	Lung adenocarcinoma	0.185493
TCGA-44-6145-01	Lung adenocarcinoma	0.290715
TCGA-44-6145-11	Lung adenocarcinoma	0.183622
TCGA-44-6146-01	Lung adenocarcinoma	0.289192
TCGA-44-6146-11	Lung adenocarcinoma	0.143391
TCGA-44-6148-01	Lung adenocarcinoma	0.121154
TCGA-44-6148-11	Lung adenocarcinoma	0.109379
TCGA-44-6774-01	Lung adenocarcinoma	0.176482
TCGA-44-6775-01	Lung adenocarcinoma	0.271807
TCGA-44-6776-01	Lung adenocarcinoma	0.330487
TCGA-44-6776-11	Lung adenocarcinoma	0.1748
TCGA-44-6777-01	Lung adenocarcinoma	0.20755
TCGA-44-6777-11	Lung adenocarcinoma	0.163691
TCGA-44-6778-01	Lung adenocarcinoma	0.355671
TCGA-44-6778-11	Lung adenocarcinoma	0.145043
TCGA-44-6779-01	Lung adenocarcinoma	0.321504
TCGA-44-7659-01	Lung adenocarcinoma	0.321142
TCGA-44-7660-01	Lung adenocarcinoma	0.50423
TCGA-44-7661-01	Lung adenocarcinoma	0.303897
TCGA-44-7662-01	Lung adenocarcinoma	0.303382
TCGA-44-7667-01	Lung adenocarcinoma	0.592346
TCGA-44-7669-01	Lung adenocarcinoma	0.495525
TCGA-44-7670-01	Lung adenocarcinoma	0.40629
TCGA-44-7671-01	Lung adenocarcinoma	0.298132
TCGA-44-7672-01	Lung adenocarcinoma	0.265479
TCGA-44-8117-01	Lung adenocarcinoma	0.303982
TCGA-44-8119-01	Lung adenocarcinoma	0.274797
TCGA-44-8120-01	Lung adenocarcinoma	0.190742
TCGA-44-A479-01	Lung adenocarcinoma	0.32682
TCGA-44-A47A-01	Lung adenocarcinoma	0.367842
TCGA-44-A47B-01	Lung adenocarcinoma	0.298996
TCGA-44-A47G-01	Lung adenocarcinoma	0.261525
TCGA-44-A4SS-01	Lung adenocarcinoma	0.269268
TCGA-44-A4SU-01	Lung adenocarcinoma	0.217824
TCGA-46-3765-01	Lung squamous cell carcinoma	0.442487
TCGA-46-3766-01	Lung squamous cell carcinoma	0.190141
TCGA-46-3767-01	Lung squamous cell carcinoma	0.180177
TCGA-46-3768-01	Lung squamous cell carcinoma	0.53244
TCGA-46-3769-01	Lung squamous cell carcinoma	0.380218
TCGA-46-6025-01	Lung squamous cell carcinoma	0.401579
TCGA-46-6026-01	Lung squamous cell carcinoma	0.466329
TCGA-49-4486-01	Lung adenocarcinoma	0.417349
TCGA-49-4487-01	Lung adenocarcinoma	0.363298
TCGA-49-4488-01	Lung adenocarcinoma	0.383295
TCGA-49-4490-01	Lung adenocarcinoma	0.26823
TCGA-49-4490-11	Lung adenocarcinoma	0.200677
TCGA-49-4494-01	Lung adenocarcinoma	0.377084
TCGA-49-4501-01	Lung adenocarcinoma	0.28472
TCGA-49-4505-01	Lung adenocarcinoma	0.253408
TCGA-49-4506-01	Lung adenocarcinoma	0.482123
TCGA-49-4507-01	Lung adenocarcinoma	0.414093
TCGA-49-4510-01	Lung adenocarcinoma	0.239578
TCGA-49-4512-01	Lung adenocarcinoma	0.269014
TCGA-49-4512-11	Lung adenocarcinoma	0.234285
TCGA-49-4514-01	Lung adenocarcinoma	0.486384
TCGA-49-6742-01	Lung adenocarcinoma	0.401632
TCGA-49-6742-11	Lung adenocarcinoma	0.197568
TCGA-49-6743-01	Lung adenocarcinoma	0.383668
TCGA-49-6743-11	Lung adenocarcinoma	0.1645
TCGA-49-6744-01	Lung adenocarcinoma	0.274358
TCGA-49-6744-11	Lung adenocarcinoma	0.160724
TCGA-49-6745-01	Lung adenocarcinoma	0.343101
TCGA-49-6745-11	Lung adenocarcinoma	0.195958
TCGA-49-6761-01	Lung adenocarcinoma	0.379008
TCGA-49-6761-11	Lung adenocarcinoma	0.183097
TCGA-49-6767-01	Lung adenocarcinoma	0.444991
TCGA-49-AAQV-01	Lung adenocarcinoma	0.383724
TCGA-49-AAR0-01	Lung adenocarcinoma	0.331329
TCGA-49-AAR2-01	Lung adenocarcinoma	0.410644
TCGA-49-AAR3-01	Lung adenocarcinoma	0.358159
TCGA-49-AAR4-01	Lung adenocarcinoma	0.260023
TCGA-49-AAR9-01	Lung adenocarcinoma	0.398501
TCGA-49-AARE-01	Lung adenocarcinoma	0.362403
TCGA-49-AARN-01	Lung adenocarcinoma	0.279382
TCGA-49-AARO-01	Lung adenocarcinoma	0.211066
TCGA-49-AARQ-01	Lung adenocarcinoma	0.464551
TCGA-49-AARR-01	Lung adenocarcinoma	0.10531
TCGA-4A-A93W-01	Kidney renal papillary cell carcinoma	0.195835
TCGA-4A-A93X-01	Kidney renal papillary cell carcinoma	0.436771
TCGA-4A-A93Y-01	Kidney renal papillary cell carcinoma	0.173687
TCGA-4B-A93V-01	Lung adenocarcinoma	0.453143
TCGA-4C-A93U-01	Thyroid carcinoma	0.183982
TCGA-4E-A92E-01	Uterine Corpus Endometrial Carcinoma	0.285413
TCGA-4G-AAZO-01	Cholangiocarcinoma	0.300268
TCGA-4G-AAZT-01	Cholangiocarcinoma	0.312602
TCGA-4H-AAAK-01	Breast invasive carcinoma	0.231862
TCGA-4J-AA1J-01	Cervical squamous cell carcinoma and endocervical adenocarcinoma	0.418364
TCGA-4K-AA1G-01	Testicular Germ Cell Tumors	0.798902
TCGA-4K-AA1H-01	Testicular Germ Cell Tumors	0.489955
TCGA-4K-AA1I-01	Testicular Germ Cell Tumors	0.67904
TCGA-4K-AAAL-01	Testicular Germ Cell Tumors	0.631556
TCGA-4L-AA1F-01	Prostate adenocarcinoma	0.142809
TCGA-4N-A93T-01	Colon adenocarcinoma	0.46116
TCGA-4P-AA8J-01	Head and Neck squamous cell carcinoma	0.248501
TCGA-4R-AA8I-01	Liver hepatocellular carcinoma	0.394801
TCGA-4T-AA8H-01	Colon adenocarcinoma	0.517938
TCGA-4V-A9QI-01	Thymoma	0.519761
TCGA-4V-A9QJ-01	Thymoma	0.531379
TCGA-4V-A9QL-01	Thymoma	0.363706
TCGA-4V-A9QM-01	Thymoma	0.285496
TCGA-4V-A9QN-01	Thymoma	0.443511
TCGA-4V-A9QR-01	Thymoma	0.423347
TCGA-4V-A9QS-01	Thymoma	0.494359
TCGA-4V-A9QT-01	Thymoma	0.631948
TCGA-4V-A9QU-01	Thymoma	0.462656
TCGA-4V-A9QW-01	Thymoma	0.512062
TCGA-4V-A9QX-01	Thymoma	0.458316
TCGA-4X-A9F9-01	Thymoma	0.551484
TCGA-4X-A9FA-01	Thymoma	0.264862
TCGA-4X-A9FB-01	Thymoma	0.549678
TCGA-4X-A9FC-01	Thymoma	0.515088
TCGA-4X-A9FD-01	Thymoma	0.439019
TCGA-4Z-AA7M-01	Bladder Urothelial Carcinoma	0.463472
TCGA-4Z-AA7N-01	Bladder Urothelial Carcinoma	0.245673
TCGA-4Z-AA7O-01	Bladder Urothelial Carcinoma	0.342353
TCGA-4Z-AA7Q-01	Bladder Urothelial Carcinoma	0.470142
TCGA-4Z-AA7R-01	Bladder Urothelial Carcinoma	0.484861
TCGA-4Z-AA7S-01	Bladder Urothelial Carcinoma	0.431374
TCGA-4Z-AA7W-01	Bladder Urothelial Carcinoma	0.457943
TCGA-4Z-AA7Y-01	Bladder Urothelial Carcinoma	0.395739
TCGA-4Z-AA80-01	Bladder Urothelial Carcinoma	0.57863
TCGA-4Z-AA81-01	Bladder Urothelial Carcinoma	0.480695
TCGA-4Z-AA82-01	Bladder Urothelial Carcinoma	0.382861
TCGA-4Z-AA83-01	Bladder Urothelial Carcinoma	0.276463
TCGA-4Z-AA84-01	Bladder Urothelial Carcinoma	0.535941
TCGA-4Z-AA86-01	Bladder Urothelial Carcinoma	0.381864
TCGA-4Z-AA87-01	Bladder Urothelial Carcinoma	0.572167
TCGA-4Z-AA89-01	Bladder Urothelial Carcinoma	0.41343
TCGA-50-5044-01	Lung adenocarcinoma	0.273325
TCGA-50-5045-01	Lung adenocarcinoma	0.246045
TCGA-50-5049-01	Lung adenocarcinoma	0.28963
TCGA-50-5051-01	Lung adenocarcinoma	0.353646
TCGA-50-5055-01	Lung adenocarcinoma	0.243401
TCGA-50-5066-01	Lung adenocarcinoma	0.373849
TCGA-50-5066-02	Lung adenocarcinoma	0.372043
TCGA-50-5068-01	Lung adenocarcinoma	0.34953
TCGA-50-5072-01	Lung adenocarcinoma	0.419026
TCGA-50-5930-01	Lung adenocarcinoma	0.28122
TCGA-50-5930-11	Lung adenocarcinoma	0.2024
TCGA-50-5931-01	Lung adenocarcinoma	0.427207
TCGA-50-5931-11	Lung adenocarcinoma	0.163854
TCGA-50-5932-01	Lung adenocarcinoma	0.361265
TCGA-50-5932-11	Lung adenocarcinoma	0.14485
TCGA-50-5933-01	Lung adenocarcinoma	0.330194
TCGA-50-5933-11	Lung adenocarcinoma	0.16962
TCGA-50-5935-01	Lung adenocarcinoma	0.27881
TCGA-50-5935-11	Lung adenocarcinoma	0.131336
TCGA-50-5936-01	Lung adenocarcinoma	0.333906
TCGA-50-5936-11	Lung adenocarcinoma	0.160577
TCGA-50-5939-01	Lung adenocarcinoma	0.295489
TCGA-50-5939-11	Lung adenocarcinoma	0.12006
TCGA-50-5941-01	Lung adenocarcinoma	0.3422
TCGA-50-5942-01	Lung adenocarcinoma	0.244968
TCGA-50-5944-01	Lung adenocarcinoma	0.218948
TCGA-50-5946-01	Lung adenocarcinoma	0.424484
TCGA-50-5946-02	Lung adenocarcinoma	0.296982
TCGA-50-6590-01	Lung adenocarcinoma	0.41957
TCGA-50-6591-01	Lung adenocarcinoma	0.370938
TCGA-50-6592-01	Lung adenocarcinoma	0.392061
TCGA-50-6593-01	Lung adenocarcinoma	0.290231
TCGA-50-6594-01	Lung adenocarcinoma	0.411491
TCGA-50-6595-01	Lung adenocarcinoma	0.320523
TCGA-50-6595-11	Lung adenocarcinoma	0.131589
TCGA-50-6597-01	Lung adenocarcinoma	0.352428
TCGA-50-6673-01	Lung adenocarcinoma	0.286305
TCGA-50-7109-01	Lung adenocarcinoma	0.367287
TCGA-50-8457-01	Lung adenocarcinoma	0.234495
TCGA-50-8459-01	Lung adenocarcinoma	0.0810467
TCGA-50-8460-01	Lung adenocarcinoma	0.266624
TCGA-51-4079-01	Lung squamous cell carcinoma	0.422821
TCGA-51-4079-11	Lung squamous cell carcinoma	0.117684
TCGA-51-4080-01	Lung squamous cell carcinoma	0.537618
TCGA-51-4080-11	Lung squamous cell carcinoma	0.156369
TCGA-51-4081-01	Lung squamous cell carcinoma	0.359472
TCGA-51-4081-11	Lung squamous cell carcinoma	0.142586
TCGA-51-6867-01	Lung squamous cell carcinoma	0.432453
TCGA-52-7622-01	Lung squamous cell carcinoma	0.368885
TCGA-52-7809-01	Lung squamous cell carcinoma	0.468889
TCGA-52-7810-01	Lung squamous cell carcinoma	0.407265
TCGA-52-7811-01	Lung squamous cell carcinoma	0.349208
TCGA-52-7812-01	Lung squamous cell carcinoma	0.494173
TCGA-53-7624-01	Lung adenocarcinoma	0.476548
TCGA-53-7626-01	Lung adenocarcinoma	0.255355
TCGA-53-7813-01	Lung adenocarcinoma	0.430181
TCGA-53-A4EZ-01	Lung adenocarcinoma	0.489287
TCGA-55-1592-01	Lung adenocarcinoma	0.334825
TCGA-55-1594-01	Lung adenocarcinoma	0.43437
TCGA-55-1595-01	Lung adenocarcinoma	0.314325
TCGA-55-1596-01	Lung adenocarcinoma	0.489618
TCGA-55-5899-01	Lung adenocarcinoma	0.43315
TCGA-55-6543-01	Lung adenocarcinoma	0.267374
TCGA-55-6642-01	Lung adenocarcinoma	0.277898
TCGA-55-6712-01	Lung adenocarcinoma	0.32502
TCGA-55-6968-01	Lung adenocarcinoma	0.515054
TCGA-55-6968-11	Lung adenocarcinoma	0.234595
TCGA-55-6969-01	Lung adenocarcinoma	0.362291
TCGA-55-6969-11	Lung adenocarcinoma	0.17495
TCGA-55-6970-01	Lung adenocarcinoma	0.383213
TCGA-55-6970-11	Lung adenocarcinoma	0.160882
TCGA-55-6971-01	Lung adenocarcinoma	0.284306
TCGA-55-6971-11	Lung adenocarcinoma	0.17603
TCGA-55-6972-01	Lung adenocarcinoma	0.449734
TCGA-55-6972-11	Lung adenocarcinoma	0.139408
TCGA-55-6975-01	Lung adenocarcinoma	0.312185
TCGA-55-6975-11	Lung adenocarcinoma	0.173579
TCGA-55-6978-01	Lung adenocarcinoma	0.323443
TCGA-55-6978-11	Lung adenocarcinoma	0.150554
TCGA-55-6979-01	Lung adenocarcinoma	0.295816
TCGA-55-6979-11	Lung adenocarcinoma	0.203673
TCGA-55-6980-01	Lung adenocarcinoma	0.196777
TCGA-55-6980-11	Lung adenocarcinoma	0.143949
TCGA-55-6981-01	Lung adenocarcinoma	0.295937
TCGA-55-6981-11	Lung adenocarcinoma	0.118974
TCGA-55-6982-01	Lung adenocarcinoma	0.298998
TCGA-55-6982-11	Lung adenocarcinoma	0.143546
TCGA-55-6983-01	Lung adenocarcinoma	0.269483
TCGA-55-6983-11	Lung adenocarcinoma	0.243151
TCGA-55-6984-01	Lung adenocarcinoma	0.341664
TCGA-55-6984-11	Lung adenocarcinoma	0.175115
TCGA-55-6985-01	Lung adenocarcinoma	0.247624
TCGA-55-6985-11	Lung adenocarcinoma	0.167911
TCGA-55-6986-01	Lung adenocarcinoma	0.353507
TCGA-55-6986-11	Lung adenocarcinoma	0.0995281
TCGA-55-6987-01	Lung adenocarcinoma	0.374691
TCGA-55-7227-01	Lung adenocarcinoma	0.26377
TCGA-55-7281-01	Lung adenocarcinoma	0.260378
TCGA-55-7283-01	Lung adenocarcinoma	0.378282
TCGA-55-7284-01	Lung adenocarcinoma	0.218086
TCGA-55-7570-01	Lung adenocarcinoma	0.543391
TCGA-55-7573-01	Lung adenocarcinoma	0.233429
TCGA-55-7574-01	Lung adenocarcinoma	0.201845
TCGA-55-7576-01	Lung adenocarcinoma	0.352834
TCGA-55-7724-01	Lung adenocarcinoma	0.341744
TCGA-55-7725-01	Lung adenocarcinoma	0.431472
TCGA-55-7726-01	Lung adenocarcinoma	0.307304
TCGA-55-7727-01	Lung adenocarcinoma	0.412019
TCGA-55-7728-01	Lung adenocarcinoma	0.253881
TCGA-55-7815-01	Lung adenocarcinoma	0.39993
TCGA-55-7816-01	Lung adenocarcinoma	0.16553
TCGA-55-7903-01	Lung adenocarcinoma	0.387338
TCGA-55-7907-01	Lung adenocarcinoma	0.311295
TCGA-55-7910-01	Lung adenocarcinoma	0.389708
TCGA-55-7911-01	Lung adenocarcinoma	0.402629
TCGA-55-7913-01	Lung adenocarcinoma	0.454459
TCGA-55-7914-01	Lung adenocarcinoma	0.392326
TCGA-55-7994-01	Lung adenocarcinoma	0.412824
TCGA-55-7995-01	Lung adenocarcinoma	0.407449
TCGA-55-8085-01	Lung adenocarcinoma	0.409636
TCGA-55-8087-01	Lung adenocarcinoma	0.258981
TCGA-55-8089-01	Lung adenocarcinoma	0.340565
TCGA-55-8090-01	Lung adenocarcinoma	0.212347
TCGA-55-8091-01	Lung adenocarcinoma	0.200895
TCGA-55-8092-01	Lung adenocarcinoma	0.342492
TCGA-55-8094-01	Lung adenocarcinoma	0.441838
TCGA-55-8096-01	Lung adenocarcinoma	0.225161
TCGA-55-8097-01	Lung adenocarcinoma	0.234542
TCGA-55-8203-01	Lung adenocarcinoma	0.337346
TCGA-55-8204-01	Lung adenocarcinoma	0.331191
TCGA-55-8205-01	Lung adenocarcinoma	0.425294
TCGA-55-8206-01	Lung adenocarcinoma	0.251732
TCGA-55-8207-01	Lung adenocarcinoma	0.190275
TCGA-55-8208-01	Lung adenocarcinoma	0.278492
TCGA-55-8299-01	Lung adenocarcinoma	0.244466
TCGA-55-8301-01	Lung adenocarcinoma	0.353262
TCGA-55-8302-01	Lung adenocarcinoma	0.342985
TCGA-55-8505-01	Lung adenocarcinoma	0.295365
TCGA-55-8506-01	Lung adenocarcinoma	0.316191
TCGA-55-8507-01	Lung adenocarcinoma	0.363342
TCGA-55-8508-01	Lung adenocarcinoma	0.308698
TCGA-55-8510-01	Lung adenocarcinoma	0.260084
TCGA-55-8511-01	Lung adenocarcinoma	0.311644
TCGA-55-8512-01	Lung adenocarcinoma	0.184401
TCGA-55-8513-01	Lung adenocarcinoma	0.169564
TCGA-55-8514-01	Lung adenocarcinoma	0.328125
TCGA-55-8614-01	Lung adenocarcinoma	0.243318
TCGA-55-8615-01	Lung adenocarcinoma	0.300284
TCGA-55-8616-01	Lung adenocarcinoma	0.320518
TCGA-55-8619-01	Lung adenocarcinoma	0.205102
TCGA-55-8620-01	Lung adenocarcinoma	0.498937
TCGA-55-8621-01	Lung adenocarcinoma	0.194481
TCGA-55-A48X-01	Lung adenocarcinoma	0.230038
TCGA-55-A48Y-01	Lung adenocarcinoma	0.353159
TCGA-55-A48Z-01	Lung adenocarcinoma	0.265952
TCGA-55-A490-01	Lung adenocarcinoma	0.336968
TCGA-55-A491-01	Lung adenocarcinoma	0.314743
TCGA-55-A492-01	Lung adenocarcinoma	0.331542
TCGA-55-A493-01	Lung adenocarcinoma	0.38649
TCGA-55-A494-01	Lung adenocarcinoma	0.351759
TCGA-55-A4DF-01	Lung adenocarcinoma	0.466004
TCGA-55-A4DG-01	Lung adenocarcinoma	0.271081
TCGA-55-A57B-01	Lung adenocarcinoma	0.208082
TCGA-56-1622-01	Lung squamous cell carcinoma	0.384393
TCGA-56-5897-01	Lung squamous cell carcinoma	0.291662
TCGA-56-5898-01	Lung squamous cell carcinoma	0.328409
TCGA-56-6545-01	Lung squamous cell carcinoma	0.248919
TCGA-56-6546-01	Lung squamous cell carcinoma	0.499215
TCGA-56-7221-01	Lung squamous cell carcinoma	0.520207
TCGA-56-7222-01	Lung squamous cell carcinoma	0.48873
TCGA-56-7222-11	Lung squamous cell carcinoma	0.261022
TCGA-56-7223-01	Lung squamous cell carcinoma	0.551883
TCGA-56-7579-01	Lung squamous cell carcinoma	0.514759
TCGA-56-7579-11	Lung squamous cell carcinoma	0.154389
TCGA-56-7580-01	Lung squamous cell carcinoma	0.43573
TCGA-56-7580-11	Lung squamous cell carcinoma	0.133619
TCGA-56-7582-01	Lung squamous cell carcinoma	0.428888
TCGA-56-7582-11	Lung squamous cell carcinoma	0.115247
TCGA-56-7730-01	Lung squamous cell carcinoma	0.465421
TCGA-56-7730-11	Lung squamous cell carcinoma	0.177472
TCGA-56-7731-01	Lung squamous cell carcinoma	0.267242
TCGA-56-7731-11	Lung squamous cell carcinoma	0.223296
TCGA-56-7822-01	Lung squamous cell carcinoma	0.252715
TCGA-56-7823-01	Lung squamous cell carcinoma	0.56556
TCGA-56-7823-11	Lung squamous cell carcinoma	0.137684
TCGA-56-8082-01	Lung squamous cell carcinoma	0.386981
TCGA-56-8082-11	Lung squamous cell carcinoma	0.136855
TCGA-56-8083-01	Lung squamous cell carcinoma	0.417923
TCGA-56-8083-11	Lung squamous cell carcinoma	0.121721
TCGA-56-8201-01	Lung squamous cell carcinoma	0.380895
TCGA-56-8201-11	Lung squamous cell carcinoma	0.158355
TCGA-56-8304-01	Lung squamous cell carcinoma	0.521673
TCGA-56-8305-01	Lung squamous cell carcinoma	0.415679
TCGA-56-8307-01	Lung squamous cell carcinoma	0.496045
TCGA-56-8308-01	Lung squamous cell carcinoma	0.319192
TCGA-56-8309-01	Lung squamous cell carcinoma	0.242826
TCGA-56-8309-11	Lung squamous cell carcinoma	0.136734
TCGA-56-8503-01	Lung squamous cell carcinoma	0.257887
TCGA-56-8504-01	Lung squamous cell carcinoma	0.473085
TCGA-56-8622-01	Lung squamous cell carcinoma	0.228797
TCGA-56-8623-01	Lung squamous cell carcinoma	0.122376
TCGA-56-8623-11	Lung squamous cell carcinoma	0.124865
TCGA-56-8624-01	Lung squamous cell carcinoma	0.244385
TCGA-56-8625-01	Lung squamous cell carcinoma	0.286269
TCGA-56-8626-01	Lung squamous cell carcinoma	0.207481
TCGA-56-8628-01	Lung squamous cell carcinoma	0.161231
TCGA-56-8629-01	Lung squamous cell carcinoma	0.367888
TCGA-56-A49D-01	Lung squamous cell carcinoma	0.440295
TCGA-56-A4BW-01	Lung squamous cell carcinoma	0.314139
TCGA-56-A4BX-01	Lung squamous cell carcinoma	0.473822
TCGA-56-A4BY-01	Lung squamous cell carcinoma	0.403828
TCGA-56-A4ZJ-01	Lung squamous cell carcinoma	0.140515
TCGA-56-A4ZK-01	Lung squamous cell carcinoma	0.452524
TCGA-56-A5DR-01	Lung squamous cell carcinoma	0.489252
TCGA-56-A5DS-01	Lung squamous cell carcinoma	0.339337
TCGA-56-A62T-01	Lung squamous cell carcinoma	0.394601
TCGA-57-1582-01	Ovarian serous cystadenocarcinoma	0.51651
TCGA-57-1583-01	Ovarian serous cystadenocarcinoma	0.506207
TCGA-57-1584-01	Ovarian serous cystadenocarcinoma	0.457491
TCGA-57-1585-01	Ovarian serous cystadenocarcinoma	0.283914
TCGA-57-1993-01	Ovarian serous cystadenocarcinoma	0.4405
TCGA-57-1994-01	Ovarian serous cystadenocarcinoma	0.393301
TCGA-58-8386-01	Lung squamous cell carcinoma	0.321146
TCGA-58-8386-11	Lung squamous cell carcinoma	0.163751
TCGA-58-8387-01	Lung squamous cell carcinoma	0.52089
TCGA-58-8388-01	Lung squamous cell carcinoma	0.297081
TCGA-58-8390-01	Lung squamous cell carcinoma	0.307016
TCGA-58-8391-01	Lung squamous cell carcinoma	0.444125
TCGA-58-8392-01	Lung squamous cell carcinoma	0.44049
TCGA-58-8393-01	Lung squamous cell carcinoma	0.381099
TCGA-58-A46J-01	Lung squamous cell carcinoma	0.438496
TCGA-58-A46K-01	Lung squamous cell carcinoma	0.491773
TCGA-58-A46L-01	Lung squamous cell carcinoma	0.462671
TCGA-58-A46M-01	Lung squamous cell carcinoma	0.553424
TCGA-58-A46N-01	Lung squamous cell carcinoma	0.49872
TCGA-59-2348-01	Ovarian serous cystadenocarcinoma	0.405146
TCGA-59-2350-01	Ovarian serous cystadenocarcinoma	0.521542
TCGA-59-2351-01	Ovarian serous cystadenocarcinoma	0.473735
TCGA-59-2352-01	Ovarian serous cystadenocarcinoma	0.343814
TCGA-59-2354-01	Ovarian serous cystadenocarcinoma	0.312159
TCGA-59-2355-01	Ovarian serous cystadenocarcinoma	0.382083
TCGA-59-2363-01	Ovarian serous cystadenocarcinoma	0.467537
TCGA-59-A5PD-01	Ovarian serous cystadenocarcinoma	0.535648
TCGA-5B-A90C-01	Uterine Corpus Endometrial Carcinoma	0.524002
TCGA-5C-A9VG-01	Liver hepatocellular carcinoma	0.421896
TCGA-5C-A9VH-01	Liver hepatocellular carcinoma	0.301258
TCGA-5C-AAPD-01	Liver hepatocellular carcinoma	0.420491
TCGA-5G-A9ZZ-01	Thymoma	0.47016
TCGA-5K-AAAP-01	Thymoma	0.410327
TCGA-5L-AAT0-01	Breast invasive carcinoma	0.219236
TCGA-5M-AAT4-01	Colon adenocarcinoma	0.574798
TCGA-5M-AAT5-01	Colon adenocarcinoma	0.586372
TCGA-5M-AAT6-01	Colon adenocarcinoma	0.46464
TCGA-5M-AATA-01	Colon adenocarcinoma	0.501039
TCGA-5M-AATE-01	Colon adenocarcinoma	0.539396
TCGA-5N-A9KI-01	Bladder Urothelial Carcinoma	0.352132
TCGA-5N-A9KM-01	Bladder Urothelial Carcinoma	0.355438
TCGA-5P-A9JU-01	Kidney renal papillary cell carcinoma	0.332256
TCGA-5P-A9JV-01	Kidney renal papillary cell carcinoma	0.148008
TCGA-5P-A9JW-01	Kidney renal papillary cell carcinoma	0.280059
TCGA-5P-A9JY-01	Kidney renal papillary cell carcinoma	0.276682
TCGA-5P-A9JZ-01	Kidney renal papillary cell carcinoma	0.278472
TCGA-5P-A9K0-01	Kidney renal papillary cell carcinoma	0.297057
TCGA-5P-A9K2-01	Kidney renal papillary cell carcinoma	0.247248
TCGA-5P-A9K3-01	Kidney renal papillary cell carcinoma	0.41549
TCGA-5P-A9K4-01	Kidney renal papillary cell carcinoma	0.268368
TCGA-5P-A9K6-01	Kidney renal papillary cell carcinoma	0.26111
TCGA-5P-A9K8-01	Kidney renal papillary cell carcinoma	0.337079
TCGA-5P-A9K9-01	Kidney renal papillary cell carcinoma	0.320977
TCGA-5P-A9KA-01	Kidney renal papillary cell carcinoma	0.17601
TCGA-5P-A9KC-01	Kidney renal papillary cell carcinoma	0.334408
TCGA-5P-A9KE-01	Kidney renal papillary cell carcinoma	0.306595
TCGA-5P-A9KF-01	Kidney renal papillary cell carcinoma	0.231647
TCGA-5P-A9KH-01	Kidney renal papillary cell carcinoma	0.375557
TCGA-5R-AA1C-01	Liver hepatocellular carcinoma	0.422825
TCGA-5R-AA1D-01	Liver hepatocellular carcinoma	0.214527
TCGA-5R-AAAM-01	Liver hepatocellular carcinoma	0.27347
TCGA-5S-A9Q8-01	Uterine Corpus Endometrial Carcinoma	0.304455
TCGA-5T-A9QA-01	Breast invasive carcinoma	0.513357
TCGA-5U-AB0D-01	Thymoma	0.522543
TCGA-5U-AB0E-01	Thymoma	0.4849
TCGA-5U-AB0F-01	Thymoma	0.486979
TCGA-5V-A9RR-01	Thymoma	0.346059
TCGA-5X-AA5U-01	Ovarian serous cystadenocarcinoma	0.436135
TCGA-60-2695-01	Lung squamous cell carcinoma	0.413977
TCGA-60-2697-01	Lung squamous cell carcinoma	0.253186
TCGA-60-2698-01	Lung squamous cell carcinoma	0.398401
TCGA-60-2703-01	Lung squamous cell carcinoma	0.383686
TCGA-60-2704-01	Lung squamous cell carcinoma	0.24067
TCGA-60-2706-01	Lung squamous cell carcinoma	0.542405
TCGA-60-2707-01	Lung squamous cell carcinoma	0.252484
TCGA-60-2708-01	Lung squamous cell carcinoma	0.255743
TCGA-60-2709-01	Lung squamous cell carcinoma	0.30607
TCGA-60-2709-11	Lung squamous cell carcinoma	0.191649
TCGA-60-2710-01	Lung squamous cell carcinoma	0.380945
TCGA-60-2711-01	Lung squamous cell carcinoma	0.493486
TCGA-60-2713-01	Lung squamous cell carcinoma	0.3466
TCGA-60-2714-01	Lung squamous cell carcinoma	0.401451
TCGA-60-2716-01	Lung squamous cell carcinoma	0.472009
TCGA-60-2719-01	Lung squamous cell carcinoma	0.540908
TCGA-60-2720-01	Lung squamous cell carcinoma	0.347111
TCGA-60-2721-01	Lung squamous cell carcinoma	0.369068
TCGA-60-2722-01	Lung squamous cell carcinoma	0.527562
TCGA-60-2723-01	Lung squamous cell carcinoma	0.432552
TCGA-60-2724-01	Lung squamous cell carcinoma	0.364247
TCGA-60-2725-01	Lung squamous cell carcinoma	0.327251
TCGA-60-2726-01	Lung squamous cell carcinoma	0.445586
TCGA-61-1721-01	Ovarian serous cystadenocarcinoma	0.114287
TCGA-61-1724-01	Ovarian serous cystadenocarcinoma	0.408069
TCGA-61-1725-01	Ovarian serous cystadenocarcinoma	0.4771
TCGA-61-1728-01	Ovarian serous cystadenocarcinoma	0.384194
TCGA-61-1733-01	Ovarian serous cystadenocarcinoma	0.324914
TCGA-61-1736-01	Ovarian serous cystadenocarcinoma	0.434512
TCGA-61-1737-01	Ovarian serous cystadenocarcinoma	0.395119
TCGA-61-1738-01	Ovarian serous cystadenocarcinoma	0.483169
TCGA-61-1740-01	Ovarian serous cystadenocarcinoma	0.484766
TCGA-61-1741-01	Ovarian serous cystadenocarcinoma	0.473337
TCGA-61-1743-01	Ovarian serous cystadenocarcinoma	0.430103
TCGA-61-1900-01	Ovarian serous cystadenocarcinoma	0.446412
TCGA-61-1907-01	Ovarian serous cystadenocarcinoma	0.522401
TCGA-61-1910-01	Ovarian serous cystadenocarcinoma	0.466611
TCGA-61-1914-01	Ovarian serous cystadenocarcinoma	0.437664
TCGA-61-1917-01	Ovarian serous cystadenocarcinoma	0.402918
TCGA-61-1918-01	Ovarian serous cystadenocarcinoma	0.404389
TCGA-61-1919-01	Ovarian serous cystadenocarcinoma	0.379519
TCGA-61-1995-01	Ovarian serous cystadenocarcinoma	0.465399
TCGA-61-1998-01	Ovarian serous cystadenocarcinoma	0.34896
TCGA-61-2000-01	Ovarian serous cystadenocarcinoma	0.517875
TCGA-61-2002-01	Ovarian serous cystadenocarcinoma	0.377315
TCGA-61-2003-01	Ovarian serous cystadenocarcinoma	0.279586
TCGA-61-2008-01	Ovarian serous cystadenocarcinoma	0.392851
TCGA-61-2008-02	Ovarian serous cystadenocarcinoma	0.448535
TCGA-61-2009-01	Ovarian serous cystadenocarcinoma	0.345602
TCGA-61-2012-01	Ovarian serous cystadenocarcinoma	0.381595
TCGA-61-2016-01	Ovarian serous cystadenocarcinoma	0.405395
TCGA-61-2088-01	Ovarian serous cystadenocarcinoma	0.340821
TCGA-61-2092-01	Ovarian serous cystadenocarcinoma	0.572417
TCGA-61-2094-01	Ovarian serous cystadenocarcinoma	0.433522
TCGA-61-2095-01	Ovarian serous cystadenocarcinoma	0.220195
TCGA-61-2097-01	Ovarian serous cystadenocarcinoma	0.30436
TCGA-61-2098-01	Ovarian serous cystadenocarcinoma	0.358145
TCGA-61-2101-01	Ovarian serous cystadenocarcinoma	0.336005
TCGA-61-2102-01	Ovarian serous cystadenocarcinoma	0.291611
TCGA-61-2104-01	Ovarian serous cystadenocarcinoma	0.415476
TCGA-61-2109-01	Ovarian serous cystadenocarcinoma	0.475955
TCGA-61-2110-01	Ovarian serous cystadenocarcinoma	0.467601
TCGA-61-2111-01	Ovarian serous cystadenocarcinoma	0.394349
TCGA-61-2113-01	Ovarian serous cystadenocarcinoma	0.358815
TCGA-62-8394-01	Lung adenocarcinoma	0.373044
TCGA-62-8395-01	Lung adenocarcinoma	0.233796
TCGA-62-8397-01	Lung adenocarcinoma	0.286418
TCGA-62-8398-01	Lung adenocarcinoma	0.363554
TCGA-62-8399-01	Lung adenocarcinoma	0.321616
TCGA-62-8402-01	Lung adenocarcinoma	0.433348
TCGA-62-A46O-01	Lung adenocarcinoma	0.459868
TCGA-62-A46P-01	Lung adenocarcinoma	0.320021
TCGA-62-A46R-01	Lung adenocarcinoma	0.358529
TCGA-62-A46S-01	Lung adenocarcinoma	0.274337
TCGA-62-A46U-01	Lung adenocarcinoma	0.396635
TCGA-62-A46V-01	Lung adenocarcinoma	0.29964
TCGA-62-A46Y-01	Lung adenocarcinoma	0.329894
TCGA-62-A470-01	Lung adenocarcinoma	0.366106
TCGA-62-A471-01	Lung adenocarcinoma	0.431188
TCGA-62-A472-01	Lung adenocarcinoma	0.378868
TCGA-63-5128-01	Lung squamous cell carcinoma	0.384867
TCGA-63-5131-01	Lung squamous cell carcinoma	0.426261
TCGA-63-6202-01	Lung squamous cell carcinoma	0.389671
TCGA-63-7020-01	Lung squamous cell carcinoma	0.361861
TCGA-63-7021-01	Lung squamous cell carcinoma	0.364627
TCGA-63-7022-01	Lung squamous cell carcinoma	0.223526
TCGA-63-7023-01	Lung squamous cell carcinoma	0.57793
TCGA-63-A5M9-01	Lung squamous cell carcinoma	0.475021
TCGA-63-A5MB-01	Lung squamous cell carcinoma	0.457094
TCGA-63-A5MG-01	Lung squamous cell carcinoma	0.319668
TCGA-63-A5MH-01	Lung squamous cell carcinoma	0.376592
TCGA-63-A5MI-01	Lung squamous cell carcinoma	0.497737
TCGA-63-A5MJ-01	Lung squamous cell carcinoma	0.466456
TCGA-63-A5ML-01	Lung squamous cell carcinoma	0.382196
TCGA-63-A5MM-01	Lung squamous cell carcinoma	0.311938
TCGA-63-A5MN-01	Lung squamous cell carcinoma	0.247291
TCGA-63-A5MP-01	Lung squamous cell carcinoma	0.478177
TCGA-63-A5MR-01	Lung squamous cell carcinoma	0.413388
TCGA-63-A5MS-01	Lung squamous cell carcinoma	0.209509
TCGA-63-A5MT-01	Lung squamous cell carcinoma	0.369397
TCGA-63-A5MU-01	Lung squamous cell carcinoma	0.525947
TCGA-63-A5MV-01	Lung squamous cell carcinoma	0.280723
TCGA-63-A5MW-01	Lung squamous cell carcinoma	0.259674
TCGA-63-A5MY-01	Lung squamous cell carcinoma	0.5561
TCGA-64-1676-01	Lung adenocarcinoma	0.375785
TCGA-64-1677-01	Lung adenocarcinoma	0.448074
TCGA-64-1678-01	Lung adenocarcinoma	0.522517
TCGA-64-1679-01	Lung adenocarcinoma	0.253946
TCGA-64-1680-01	Lung adenocarcinoma	0.343069
TCGA-64-1681-01	Lung adenocarcinoma	0.266974
TCGA-64-5774-01	Lung adenocarcinoma	0.39474
TCGA-64-5775-01	Lung adenocarcinoma	0.376866
TCGA-64-5778-01	Lung adenocarcinoma	0.398623
TCGA-64-5779-01	Lung adenocarcinoma	0.300397
TCGA-64-5781-01	Lung adenocarcinoma	0.335352
TCGA-64-5815-01	Lung adenocarcinoma	0.200792
TCGA-66-2727-01	Lung squamous cell carcinoma	0.486303
TCGA-66-2734-01	Lung squamous cell carcinoma	0.353238
TCGA-66-2737-01	Lung squamous cell carcinoma	0.308407
TCGA-66-2742-01	Lung squamous cell carcinoma	0.370466
TCGA-66-2744-01	Lung squamous cell carcinoma	0.345575
TCGA-66-2753-01	Lung squamous cell carcinoma	0.403574
TCGA-66-2754-01	Lung squamous cell carcinoma	0.658453
TCGA-66-2755-01	Lung squamous cell carcinoma	0.442465
TCGA-66-2756-01	Lung squamous cell carcinoma	0.511256
TCGA-66-2757-01	Lung squamous cell carcinoma	0.534879
TCGA-66-2758-01	Lung squamous cell carcinoma	0.48582
TCGA-66-2759-01	Lung squamous cell carcinoma	0.449245
TCGA-66-2763-01	Lung squamous cell carcinoma	0.448778
TCGA-66-2765-01	Lung squamous cell carcinoma	0.380414
TCGA-66-2766-01	Lung squamous cell carcinoma	0.451314
TCGA-66-2767-01	Lung squamous cell carcinoma	0.349632
TCGA-66-2768-01	Lung squamous cell carcinoma	0.412765
TCGA-66-2769-01	Lung squamous cell carcinoma	0.333714
TCGA-66-2770-01	Lung squamous cell carcinoma	0.352896
TCGA-66-2771-01	Lung squamous cell carcinoma	0.496159
TCGA-66-2773-01	Lung squamous cell carcinoma	0.390833
TCGA-66-2777-01	Lung squamous cell carcinoma	0.410532
TCGA-66-2778-01	Lung squamous cell carcinoma	0.474169
TCGA-66-2780-01	Lung squamous cell carcinoma	0.33758
TCGA-66-2781-01	Lung squamous cell carcinoma	0.42001
TCGA-66-2782-01	Lung squamous cell carcinoma	0.386883
TCGA-66-2783-01	Lung squamous cell carcinoma	0.420801
TCGA-66-2785-01	Lung squamous cell carcinoma	0.445889
TCGA-66-2786-01	Lung squamous cell carcinoma	0.371854
TCGA-66-2787-01	Lung squamous cell carcinoma	0.490212
TCGA-66-2788-01	Lung squamous cell carcinoma	0.310404
TCGA-66-2789-01	Lung squamous cell carcinoma	0.236548
TCGA-66-2790-01	Lung squamous cell carcinoma	0.353497
TCGA-66-2791-01	Lung squamous cell carcinoma	0.402789
TCGA-66-2792-01	Lung squamous cell carcinoma	0.423115
TCGA-66-2793-01	Lung squamous cell carcinoma	0.482818
TCGA-66-2794-01	Lung squamous cell carcinoma	0.539708
TCGA-66-2795-01	Lung squamous cell carcinoma	0.425518
TCGA-66-2800-01	Lung squamous cell carcinoma	0.388561
TCGA-67-3770-01	Lung adenocarcinoma	0.29655
TCGA-67-3771-01	Lung adenocarcinoma	0.374755
TCGA-67-3772-01	Lung adenocarcinoma	0.261174
TCGA-67-3773-01	Lung adenocarcinoma	0.289674
TCGA-67-3774-01	Lung adenocarcinoma	0.253659
TCGA-67-4679-01	Lung adenocarcinoma	0.254991
TCGA-67-6215-01	Lung adenocarcinoma	0.378269
TCGA-67-6216-01	Lung adenocarcinoma	0.309546
TCGA-67-6217-01	Lung adenocarcinoma	0.28449
TCGA-68-7755-01	Lung squamous cell carcinoma	0.47981
TCGA-68-7756-01	Lung squamous cell carcinoma	0.347801
TCGA-68-7757-01	Lung squamous cell carcinoma	0.241633
TCGA-68-8250-01	Lung squamous cell carcinoma	0.345506
TCGA-68-8251-01	Lung squamous cell carcinoma	0.433765
TCGA-68-A59I-01	Lung squamous cell carcinoma	0.239736
TCGA-68-A59J-01	Lung squamous cell carcinoma	0.409243
TCGA-69-7760-01	Lung adenocarcinoma	0.377568
TCGA-69-7761-01	Lung adenocarcinoma	0.308124
TCGA-69-7763-01	Lung adenocarcinoma	0.229129
TCGA-69-7764-01	Lung adenocarcinoma	0.298161
TCGA-69-7765-01	Lung adenocarcinoma	0.263677
TCGA-69-7973-01	Lung adenocarcinoma	0.393758
TCGA-69-7974-01	Lung adenocarcinoma	0.332657
TCGA-69-7978-01	Lung adenocarcinoma	0.289222
TCGA-69-7979-01	Lung adenocarcinoma	0.336753
TCGA-69-7980-01	Lung adenocarcinoma	0.256338
TCGA-69-8253-01	Lung adenocarcinoma	0.35435
TCGA-69-8254-01	Lung adenocarcinoma	0.257945
TCGA-69-8255-01	Lung adenocarcinoma	0.592343
TCGA-69-8453-01	Lung adenocarcinoma	0.257113
TCGA-69-A59K-01	Lung adenocarcinoma	0.374066
TCGA-6A-AB49-01	Lung squamous cell carcinoma	0.418877
TCGA-6D-AA2E-01	Kidney renal clear cell carcinoma	0.189999
TCGA-70-6722-01	Lung squamous cell carcinoma	0.356624
TCGA-70-6723-01	Lung squamous cell carcinoma	0.550536
TCGA-71-6725-01	Lung adenocarcinoma	0.369076
TCGA-71-8520-01	Lung adenocarcinoma	0.238447
TCGA-73-4658-01	Lung adenocarcinoma	0.223191
TCGA-73-4659-01	Lung adenocarcinoma	0.324266
TCGA-73-4662-01	Lung adenocarcinoma	0.32188
TCGA-73-4666-01	Lung adenocarcinoma	0.485844
TCGA-73-4668-01	Lung adenocarcinoma	0.323929
TCGA-73-4670-01	Lung adenocarcinoma	0.39071
TCGA-73-4675-01	Lung adenocarcinoma	0.271745
TCGA-73-4676-01	Lung adenocarcinoma	0.416953
TCGA-73-4676-11	Lung adenocarcinoma	0.202995
TCGA-73-4677-01	Lung adenocarcinoma	0.318347
TCGA-73-7498-01	Lung adenocarcinoma	0.230373
TCGA-73-7499-01	Lung adenocarcinoma	0.411428
TCGA-73-A9RS-01	Lung adenocarcinoma	0.450108
TCGA-75-5122-01	Lung adenocarcinoma	0.341167
TCGA-75-5125-01	Lung adenocarcinoma	0.395178
TCGA-75-5126-01	Lung adenocarcinoma	0.345665
TCGA-75-5146-01	Lung adenocarcinoma	0.307831
TCGA-75-5147-01	Lung adenocarcinoma	0.388462
TCGA-75-6203-01	Lung adenocarcinoma	0.227291
TCGA-75-6205-01	Lung adenocarcinoma	0.318261
TCGA-75-6206-01	Lung adenocarcinoma	0.280086
TCGA-75-6207-01	Lung adenocarcinoma	0.482397
TCGA-75-6211-01	Lung adenocarcinoma	0.413931
TCGA-75-6212-01	Lung adenocarcinoma	0.322101
TCGA-75-6214-01	Lung adenocarcinoma	0.380558
TCGA-75-7025-01	Lung adenocarcinoma	0.162307
TCGA-75-7027-01	Lung adenocarcinoma	0.338381
TCGA-75-7030-01	Lung adenocarcinoma	0.0922941
TCGA-75-7031-01	Lung adenocarcinoma	0.415636
TCGA-76-4925-01	Glioblastoma multiforme	0.362947
TCGA-76-4926-01	Glioblastoma multiforme	0.288779
TCGA-76-4927-01	Glioblastoma multiforme	0.254308
TCGA-76-4928-01	Glioblastoma multiforme	0.239546
TCGA-76-4929-01	Glioblastoma multiforme	0.271018
TCGA-76-4931-01	Glioblastoma multiforme	0.326861
TCGA-76-4932-01	Glioblastoma multiforme	0.316759
TCGA-77-6842-01	Lung squamous cell carcinoma	0.387312
TCGA-77-6843-01	Lung squamous cell carcinoma	0.43064
TCGA-77-6844-01	Lung squamous cell carcinoma	0.44149
TCGA-77-6845-01	Lung squamous cell carcinoma	0.493351
TCGA-77-7138-01	Lung squamous cell carcinoma	0.497968
TCGA-77-7138-11	Lung squamous cell carcinoma	0.163111
TCGA-77-7139-01	Lung squamous cell carcinoma	0.564203
TCGA-77-7140-01	Lung squamous cell carcinoma	0.472137
TCGA-77-7141-01	Lung squamous cell carcinoma	0.496339
TCGA-77-7142-01	Lung squamous cell carcinoma	0.431767
TCGA-77-7142-11	Lung squamous cell carcinoma	0.155975
TCGA-77-7335-01	Lung squamous cell carcinoma	0.289915
TCGA-77-7335-11	Lung squamous cell carcinoma	0.214135
TCGA-77-7337-01	Lung squamous cell carcinoma	0.40233
TCGA-77-7337-11	Lung squamous cell carcinoma	0.179717
TCGA-77-7338-01	Lung squamous cell carcinoma	0.320834
TCGA-77-7338-11	Lung squamous cell carcinoma	0.16455
TCGA-77-7463-01	Lung squamous cell carcinoma	0.51305
TCGA-77-7465-01	Lung squamous cell carcinoma	0.471702
TCGA-77-8007-01	Lung squamous cell carcinoma	0.357904
TCGA-77-8007-11	Lung squamous cell carcinoma	0.20276
TCGA-77-8008-01	Lung squamous cell carcinoma	0.157078
TCGA-77-8008-11	Lung squamous cell carcinoma	0.14544
TCGA-77-8009-01	Lung squamous cell carcinoma	0.4574
TCGA-77-8128-01	Lung squamous cell carcinoma	0.42444
TCGA-77-8130-01	Lung squamous cell carcinoma	0.216751
TCGA-77-8131-01	Lung squamous cell carcinoma	0.317027
TCGA-77-8133-01	Lung squamous cell carcinoma	0.39315
TCGA-77-8136-01	Lung squamous cell carcinoma	0.326098
TCGA-77-8139-01	Lung squamous cell carcinoma	0.456866
TCGA-77-8140-01	Lung squamous cell carcinoma	0.395622
TCGA-77-8143-01	Lung squamous cell carcinoma	0.565736
TCGA-77-8144-01	Lung squamous cell carcinoma	0.57673
TCGA-77-8145-01	Lung squamous cell carcinoma	0.240195
TCGA-77-8146-01	Lung squamous cell carcinoma	0.299493
TCGA-77-8148-01	Lung squamous cell carcinoma	0.482694
TCGA-77-8150-01	Lung squamous cell carcinoma	0.459655
TCGA-77-8153-01	Lung squamous cell carcinoma	0.471279
TCGA-77-8154-01	Lung squamous cell carcinoma	0.480635
TCGA-77-8156-01	Lung squamous cell carcinoma	0.428583
TCGA-77-A5FZ-01	Lung squamous cell carcinoma	0.209168
TCGA-77-A5G1-01	Lung squamous cell carcinoma	0.302201
TCGA-77-A5G3-01	Lung squamous cell carcinoma	0.473058
TCGA-77-A5G6-01	Lung squamous cell carcinoma	0.431794
TCGA-77-A5G7-01	Lung squamous cell carcinoma	0.54238
TCGA-77-A5G8-01	Lung squamous cell carcinoma	0.416062
TCGA-77-A5GB-01	Lung squamous cell carcinoma	0.402243
TCGA-77-A5GF-01	Lung squamous cell carcinoma	0.44004
TCGA-77-A5GH-01	Lung squamous cell carcinoma	0.335388
TCGA-78-7143-01	Lung adenocarcinoma	0.362634
TCGA-78-7145-01	Lung adenocarcinoma	0.360986
TCGA-78-7146-01	Lung adenocarcinoma	0.453182
TCGA-78-7147-01	Lung adenocarcinoma	0.37867
TCGA-78-7148-01	Lung adenocarcinoma	0.358886
TCGA-78-7149-01	Lung adenocarcinoma	0.299811
TCGA-78-7150-01	Lung adenocarcinoma	0.39301
TCGA-78-7152-01	Lung adenocarcinoma	0.370695
TCGA-78-7153-01	Lung adenocarcinoma	0.423455
TCGA-78-7154-01	Lung adenocarcinoma	0.490402
TCGA-78-7155-01	Lung adenocarcinoma	0.599429
TCGA-78-7156-01	Lung adenocarcinoma	0.318134
TCGA-78-7158-01	Lung adenocarcinoma	0.404714
TCGA-78-7159-01	Lung adenocarcinoma	0.358065
TCGA-78-7160-01	Lung adenocarcinoma	0.320022
TCGA-78-7161-01	Lung adenocarcinoma	0.262279
TCGA-78-7162-01	Lung adenocarcinoma	0.278699
TCGA-78-7163-01	Lung adenocarcinoma	0.395358
TCGA-78-7166-01	Lung adenocarcinoma	0.377007
TCGA-78-7167-01	Lung adenocarcinoma	0.294916
TCGA-78-7220-01	Lung adenocarcinoma	0.470929
TCGA-78-7535-01	Lung adenocarcinoma	0.357394
TCGA-78-7536-01	Lung adenocarcinoma	0.498888
TCGA-78-7537-01	Lung adenocarcinoma	0.285214
TCGA-78-7539-01	Lung adenocarcinoma	0.360644
TCGA-78-7540-01	Lung adenocarcinoma	0.274042
TCGA-78-7542-01	Lung adenocarcinoma	0.429525
TCGA-78-7633-01	Lung adenocarcinoma	0.320102
TCGA-78-8640-01	Lung adenocarcinoma	0.499647
TCGA-78-8648-01	Lung adenocarcinoma	0.139139
TCGA-78-8655-01	Lung adenocarcinoma	0.283333
TCGA-78-8660-01	Lung adenocarcinoma	0.39314
TCGA-78-8662-01	Lung adenocarcinoma	0.408052
TCGA-79-5596-01	Lung squamous cell carcinoma	0.469018
TCGA-80-5607-01	Lung adenocarcinoma	0.336246
TCGA-80-5608-01	Lung adenocarcinoma	0.35383
TCGA-80-5611-01	Lung adenocarcinoma	0.437873
TCGA-83-5908-01	Lung adenocarcinoma	0.419045
TCGA-85-6175-01	Lung squamous cell carcinoma	0.138926
TCGA-85-6560-01	Lung squamous cell carcinoma	0.512694
TCGA-85-6561-01	Lung squamous cell carcinoma	0.352699
TCGA-85-6798-01	Lung squamous cell carcinoma	0.411542
TCGA-85-7696-01	Lung squamous cell carcinoma	0.436186
TCGA-85-7697-01	Lung squamous cell carcinoma	0.399126
TCGA-85-7698-01	Lung squamous cell carcinoma	0.368903
TCGA-85-7699-01	Lung squamous cell carcinoma	0.428172
TCGA-85-7710-01	Lung squamous cell carcinoma	0.384643
TCGA-85-7710-11	Lung squamous cell carcinoma	0.266046
TCGA-85-7843-01	Lung squamous cell carcinoma	0.457568
TCGA-85-7844-01	Lung squamous cell carcinoma	0.288624
TCGA-85-7950-01	Lung squamous cell carcinoma	0.371812
TCGA-85-8048-01	Lung squamous cell carcinoma	0.308573
TCGA-85-8049-01	Lung squamous cell carcinoma	0.272814
TCGA-85-8052-01	Lung squamous cell carcinoma	0.428415
TCGA-85-8070-01	Lung squamous cell carcinoma	0.527094
TCGA-85-8071-01	Lung squamous cell carcinoma	0.425005
TCGA-85-8072-01	Lung squamous cell carcinoma	0.406394
TCGA-85-8276-01	Lung squamous cell carcinoma	0.427235
TCGA-85-8277-01	Lung squamous cell carcinoma	0.500165
TCGA-85-8287-01	Lung squamous cell carcinoma	0.240483
TCGA-85-8288-01	Lung squamous cell carcinoma	0.362637
TCGA-85-8350-01	Lung squamous cell carcinoma	0.255353
TCGA-85-8351-01	Lung squamous cell carcinoma	0.441828
TCGA-85-8352-01	Lung squamous cell carcinoma	0.547668
TCGA-85-8353-01	Lung squamous cell carcinoma	0.287063
TCGA-85-8354-01	Lung squamous cell carcinoma	0.584393
TCGA-85-8355-01	Lung squamous cell carcinoma	0.382438
TCGA-85-8479-01	Lung squamous cell carcinoma	0.379835
TCGA-85-8481-01	Lung squamous cell carcinoma	0.255678
TCGA-85-8580-01	Lung squamous cell carcinoma	0.474471
TCGA-85-8582-01	Lung squamous cell carcinoma	0.255987
TCGA-85-8584-01	Lung squamous cell carcinoma	0.340195
TCGA-85-8664-01	Lung squamous cell carcinoma	0.455083
TCGA-85-8666-01	Lung squamous cell carcinoma	0.421847
TCGA-85-A4CL-01	Lung squamous cell carcinoma	0.423133
TCGA-85-A4CN-01	Lung squamous cell carcinoma	0.41153
TCGA-85-A4JB-01	Lung squamous cell carcinoma	0.376505
TCGA-85-A4JC-01	Lung squamous cell carcinoma	0.332546
TCGA-85-A4PA-01	Lung squamous cell carcinoma	0.424365
TCGA-85-A4QQ-01	Lung squamous cell carcinoma	0.398848
TCGA-85-A4QR-01	Lung squamous cell carcinoma	0.535961
TCGA-85-A50M-01	Lung squamous cell carcinoma	0.261809
TCGA-85-A50Z-01	Lung squamous cell carcinoma	0.439425
TCGA-85-A510-01	Lung squamous cell carcinoma	0.538102
TCGA-85-A511-01	Lung squamous cell carcinoma	0.347313
TCGA-85-A512-01	Lung squamous cell carcinoma	0.460954
TCGA-85-A513-01	Lung squamous cell carcinoma	0.281972
TCGA-85-A53L-01	Lung squamous cell carcinoma	0.376734
TCGA-85-A5B5-01	Lung squamous cell carcinoma	0.406235
TCGA-86-6562-01	Lung adenocarcinoma	0.255372
TCGA-86-6851-01	Lung adenocarcinoma	0.333029
TCGA-86-7701-01	Lung adenocarcinoma	0.352098
TCGA-86-7711-01	Lung adenocarcinoma	0.416949
TCGA-86-7713-01	Lung adenocarcinoma	0.465272
TCGA-86-7714-01	Lung adenocarcinoma	0.306896
TCGA-86-7953-01	Lung adenocarcinoma	0.373263
TCGA-86-7954-01	Lung adenocarcinoma	0.318952
TCGA-86-7955-01	Lung adenocarcinoma	0.462865
TCGA-86-8054-01	Lung adenocarcinoma	0.439094
TCGA-86-8055-01	Lung adenocarcinoma	0.216216
TCGA-86-8056-01	Lung adenocarcinoma	0.280052
TCGA-86-8073-01	Lung adenocarcinoma	0.305138
TCGA-86-8074-01	Lung adenocarcinoma	0.290239
TCGA-86-8075-01	Lung adenocarcinoma	0.269169
TCGA-86-8076-01	Lung adenocarcinoma	0.296948
TCGA-86-8278-01	Lung adenocarcinoma	0.267783
TCGA-86-8279-01	Lung adenocarcinoma	0.307545
TCGA-86-8280-01	Lung adenocarcinoma	0.236253
TCGA-86-8281-01	Lung adenocarcinoma	0.329892
TCGA-86-8358-01	Lung adenocarcinoma	0.534918
TCGA-86-8359-01	Lung adenocarcinoma	0.29311
TCGA-86-8585-01	Lung adenocarcinoma	0.356649
TCGA-86-8668-01	Lung adenocarcinoma	0.212276
TCGA-86-8669-01	Lung adenocarcinoma	0.324781
TCGA-86-8671-01	Lung adenocarcinoma	0.222851
TCGA-86-8672-01	Lung adenocarcinoma	0.355453
TCGA-86-8673-01	Lung adenocarcinoma	0.344786
TCGA-86-8674-01	Lung adenocarcinoma	0.386165
TCGA-86-A456-01	Lung adenocarcinoma	0.267978
TCGA-86-A4D0-01	Lung adenocarcinoma	0.535449
TCGA-86-A4JF-01	Lung adenocarcinoma	0.405396
TCGA-86-A4P7-01	Lung adenocarcinoma	0.234546
TCGA-86-A4P8-01	Lung adenocarcinoma	0.14008
TCGA-90-6837-01	Lung squamous cell carcinoma	0.297859
TCGA-90-6837-11	Lung squamous cell carcinoma	0.141724
TCGA-90-7766-01	Lung squamous cell carcinoma	0.442673
TCGA-90-7767-01	Lung squamous cell carcinoma	0.423678
TCGA-90-7767-11	Lung squamous cell carcinoma	0.132487
TCGA-90-7769-01	Lung squamous cell carcinoma	0.504997
TCGA-90-7964-01	Lung squamous cell carcinoma	0.351979
TCGA-90-A4ED-01	Lung squamous cell carcinoma	0.261305
TCGA-90-A4EE-01	Lung squamous cell carcinoma	0.43048
TCGA-90-A59Q-01	Lung squamous cell carcinoma	0.309735
TCGA-91-6828-01	Lung adenocarcinoma	0.324667
TCGA-91-6828-11	Lung adenocarcinoma	0.169358
TCGA-91-6829-01	Lung adenocarcinoma	0.277577
TCGA-91-6829-11	Lung adenocarcinoma	0.250264
TCGA-91-6830-01	Lung adenocarcinoma	0.247306
TCGA-91-6831-01	Lung adenocarcinoma	0.410366
TCGA-91-6831-11	Lung adenocarcinoma	0.167526
TCGA-91-6835-01	Lung adenocarcinoma	0.296829
TCGA-91-6835-11	Lung adenocarcinoma	0.122961
TCGA-91-6836-01	Lung adenocarcinoma	0.505413
TCGA-91-6836-11	Lung adenocarcinoma	0.197243
TCGA-91-6840-01	Lung adenocarcinoma	0.349946
TCGA-91-6847-01	Lung adenocarcinoma	0.453108
TCGA-91-6847-11	Lung adenocarcinoma	0.167521
TCGA-91-6848-01	Lung adenocarcinoma	0.394118
TCGA-91-6849-01	Lung adenocarcinoma	0.300742
TCGA-91-6849-11	Lung adenocarcinoma	0.108644
TCGA-91-7771-01	Lung adenocarcinoma	0.27843
TCGA-91-8496-01	Lung adenocarcinoma	0.297886
TCGA-91-8497-01	Lung adenocarcinoma	0.224103
TCGA-91-8499-01	Lung adenocarcinoma	0.557179
TCGA-91-A4BC-01	Lung adenocarcinoma	0.306414
TCGA-91-A4BD-01	Lung adenocarcinoma	0.354986
TCGA-92-7340-01	Lung squamous cell carcinoma	0.301229
TCGA-92-7340-11	Lung squamous cell carcinoma	0.159203
TCGA-92-7341-01	Lung squamous cell carcinoma	0.463929
TCGA-92-8063-01	Lung squamous cell carcinoma	0.421818
TCGA-92-8064-01	Lung squamous cell carcinoma	0.403815
TCGA-92-8065-01	Lung squamous cell carcinoma	0.383961
TCGA-93-7347-01	Lung adenocarcinoma	0.27192
TCGA-93-7348-01	Lung adenocarcinoma	0.188938
TCGA-93-8067-01	Lung adenocarcinoma	0.350006
TCGA-93-A4JN-01	Lung adenocarcinoma	0.252025
TCGA-93-A4JO-01	Lung adenocarcinoma	0.28131
TCGA-93-A4JP-01	Lung adenocarcinoma	0.223584
TCGA-93-A4JQ-01	Lung adenocarcinoma	0.231842
TCGA-94-7033-01	Lung squamous cell carcinoma	0.487711
TCGA-94-7557-01	Lung squamous cell carcinoma	0.47015
TCGA-94-7943-01	Lung squamous cell carcinoma	0.472878
TCGA-94-8035-01	Lung squamous cell carcinoma	0.47422
TCGA-94-8490-01	Lung squamous cell carcinoma	0.468911
TCGA-94-8491-01	Lung squamous cell carcinoma	0.396391
TCGA-94-A4VJ-01	Lung squamous cell carcinoma	0.355349
TCGA-94-A5I4-01	Lung squamous cell carcinoma	0.491293
TCGA-94-A5I6-01	Lung squamous cell carcinoma	0.444172
TCGA-95-7039-01	Lung adenocarcinoma	0.342663
TCGA-95-7043-01	Lung adenocarcinoma	0.46558
TCGA-95-7562-01	Lung adenocarcinoma	0.435588
TCGA-95-7567-01	Lung adenocarcinoma	0.389247
TCGA-95-7944-01	Lung adenocarcinoma	0.430932
TCGA-95-7947-01	Lung adenocarcinoma	0.439261
TCGA-95-7948-01	Lung adenocarcinoma	0.36319
TCGA-95-8039-01	Lung adenocarcinoma	0.283882
TCGA-95-8494-01	Lung adenocarcinoma	0.395153
TCGA-95-A4VK-01	Lung adenocarcinoma	0.298436
TCGA-95-A4VN-01	Lung adenocarcinoma	0.354847
TCGA-95-A4VP-01	Lung adenocarcinoma	0.248601
TCGA-96-7544-01	Lung squamous cell carcinoma	0.381857
TCGA-96-7545-01	Lung squamous cell carcinoma	0.355481
TCGA-96-8169-01	Lung squamous cell carcinoma	0.305503
TCGA-96-8170-01	Lung squamous cell carcinoma	0.354025
TCGA-96-A4JL-01	Lung squamous cell carcinoma	0.392262
TCGA-97-7546-01	Lung adenocarcinoma	0.263689
TCGA-97-7547-01	Lung adenocarcinoma	0.300703
TCGA-97-7552-01	Lung adenocarcinoma	0.252083
TCGA-97-7553-01	Lung adenocarcinoma	0.255744
TCGA-97-7554-01	Lung adenocarcinoma	0.290371
TCGA-97-7937-01	Lung adenocarcinoma	0.379002
TCGA-97-7938-01	Lung adenocarcinoma	0.258857
TCGA-97-7941-01	Lung adenocarcinoma	0.221399
TCGA-97-8171-01	Lung adenocarcinoma	0.475731
TCGA-97-8172-01	Lung adenocarcinoma	0.20844
TCGA-97-8174-01	Lung adenocarcinoma	0.184131
TCGA-97-8175-01	Lung adenocarcinoma	0.287425
TCGA-97-8176-01	Lung adenocarcinoma	0.399904
TCGA-97-8177-01	Lung adenocarcinoma	0.243924
TCGA-97-8179-01	Lung adenocarcinoma	0.3331
TCGA-97-8547-01	Lung adenocarcinoma	0.229204
TCGA-97-8552-01	Lung adenocarcinoma	0.198052
TCGA-97-A4LX-01	Lung adenocarcinoma	0.27712
TCGA-97-A4M0-01	Lung adenocarcinoma	0.312691
TCGA-97-A4M1-01	Lung adenocarcinoma	0.235445
TCGA-97-A4M2-01	Lung adenocarcinoma	0.23697
TCGA-97-A4M3-01	Lung adenocarcinoma	0.29868
TCGA-97-A4M5-01	Lung adenocarcinoma	0.219067
TCGA-97-A4M6-01	Lung adenocarcinoma	0.249727
TCGA-97-A4M7-01	Lung adenocarcinoma	0.204379
TCGA-98-7454-01	Lung squamous cell carcinoma	0.33255
TCGA-98-8020-01	Lung squamous cell carcinoma	0.339707
TCGA-98-8021-01	Lung squamous cell carcinoma	0.275006
TCGA-98-8022-01	Lung squamous cell carcinoma	0.296122
TCGA-98-8023-01	Lung squamous cell carcinoma	0.385182
TCGA-98-A538-01	Lung squamous cell carcinoma	0.470444
TCGA-98-A539-01	Lung squamous cell carcinoma	0.372219
TCGA-98-A53A-01	Lung squamous cell carcinoma	0.46492
TCGA-98-A53B-01	Lung squamous cell carcinoma	0.362359
TCGA-98-A53C-01	Lung squamous cell carcinoma	0.155468
TCGA-98-A53D-01	Lung squamous cell carcinoma	0.138488
TCGA-98-A53H-01	Lung squamous cell carcinoma	0.156525
TCGA-98-A53I-01	Lung squamous cell carcinoma	0.404675
TCGA-98-A53J-01	Lung squamous cell carcinoma	0.390865
TCGA-99-7458-01	Lung adenocarcinoma	0.275264
TCGA-99-8025-01	Lung adenocarcinoma	0.286977
TCGA-99-8028-01	Lung adenocarcinoma	0.204589
TCGA-99-8032-01	Lung adenocarcinoma	0.266457
TCGA-99-8033-01	Lung adenocarcinoma	0.405552
TCGA-99-AA5R-01	Lung adenocarcinoma	0.146328
TCGA-A1-A0SB-01	Breast invasive carcinoma	0.310355
TCGA-A1-A0SD-01	Breast invasive carcinoma	0.240854
TCGA-A1-A0SE-01	Breast invasive carcinoma	0.296824
TCGA-A1-A0SF-01	Breast invasive carcinoma	0.317576
TCGA-A1-A0SG-01	Breast invasive carcinoma	0.271171
TCGA-A1-A0SH-01	Breast invasive carcinoma	0.169053
TCGA-A1-A0SI-01	Breast invasive carcinoma	0.274654
TCGA-A1-A0SJ-01	Breast invasive carcinoma	0.30699
TCGA-A1-A0SK-01	Breast invasive carcinoma	0.620559
TCGA-A1-A0SM-01	Breast invasive carcinoma	0.262299
TCGA-A1-A0SN-01	Breast invasive carcinoma	0.355076
TCGA-A1-A0SO-01	Breast invasive carcinoma	0.643111
TCGA-A1-A0SP-01	Breast invasive carcinoma	0.509667
TCGA-A1-A0SQ-01	Breast invasive carcinoma	0.391143
TCGA-A2-A04N-01	Breast invasive carcinoma	0.256962
TCGA-A2-A04P-01	Breast invasive carcinoma	0.388884
TCGA-A2-A04Q-01	Breast invasive carcinoma	0.382731
TCGA-A2-A04R-01	Breast invasive carcinoma	0.360754
TCGA-A2-A04T-01	Breast invasive carcinoma	0.517141
TCGA-A2-A04U-01	Breast invasive carcinoma	0.544411
TCGA-A2-A04V-01	Breast invasive carcinoma	0.305476
TCGA-A2-A04W-01	Breast invasive carcinoma	0.260884
TCGA-A2-A04X-01	Breast invasive carcinoma	0.410755
TCGA-A2-A04Y-01	Breast invasive carcinoma	0.370952
TCGA-A2-A0CK-01	Breast invasive carcinoma	0.260938
TCGA-A2-A0CL-01	Breast invasive carcinoma	0.346165
TCGA-A2-A0CM-01	Breast invasive carcinoma	0.513557
TCGA-A2-A0CO-01	Breast invasive carcinoma	0.166567
TCGA-A2-A0CP-01	Breast invasive carcinoma	0.190877
TCGA-A2-A0CQ-01	Breast invasive carcinoma	0.347997
TCGA-A2-A0CR-01	Breast invasive carcinoma	0.264524
TCGA-A2-A0CS-01	Breast invasive carcinoma	0.289239
TCGA-A2-A0CT-01	Breast invasive carcinoma	0.40653
TCGA-A2-A0CU-01	Breast invasive carcinoma	0.317862
TCGA-A2-A0CV-01	Breast invasive carcinoma	0.206057
TCGA-A2-A0CW-01	Breast invasive carcinoma	0.511469
TCGA-A2-A0CX-01	Breast invasive carcinoma	0.385415
TCGA-A2-A0CY-01	Breast invasive carcinoma	0.465279
TCGA-A2-A0CZ-01	Breast invasive carcinoma	0.179011
TCGA-A2-A0D0-01	Breast invasive carcinoma	0.580823
TCGA-A2-A0D1-01	Breast invasive carcinoma	0.431635
TCGA-A2-A0D2-01	Breast invasive carcinoma	0.509926
TCGA-A2-A0D3-01	Breast invasive carcinoma	0.381432
TCGA-A2-A0D4-01	Breast invasive carcinoma	0.42667
TCGA-A2-A0EM-01	Breast invasive carcinoma	0.329473
TCGA-A2-A0EN-01	Breast invasive carcinoma	0.227932
TCGA-A2-A0EO-01	Breast invasive carcinoma	0.215649
TCGA-A2-A0EP-01	Breast invasive carcinoma	0.183835
TCGA-A2-A0EQ-01	Breast invasive carcinoma	0.453504
TCGA-A2-A0ER-01	Breast invasive carcinoma	0.387206
TCGA-A2-A0ES-01	Breast invasive carcinoma	0.201028
TCGA-A2-A0ET-01	Breast invasive carcinoma	0.430132
TCGA-A2-A0EU-01	Breast invasive carcinoma	0.359414
TCGA-A2-A0EV-01	Breast invasive carcinoma	0.321511
TCGA-A2-A0EW-01	Breast invasive carcinoma	0.208242
TCGA-A2-A0EX-01	Breast invasive carcinoma	0.283562
TCGA-A2-A0EY-01	Breast invasive carcinoma	0.356639
TCGA-A2-A0ST-01	Breast invasive carcinoma	0.401356
TCGA-A2-A0SU-01	Breast invasive carcinoma	0.290148
TCGA-A2-A0SV-01	Breast invasive carcinoma	0.380143
TCGA-A2-A0SW-01	Breast invasive carcinoma	0.398368
TCGA-A2-A0SX-01	Breast invasive carcinoma	0.36936
TCGA-A2-A0SY-01	Breast invasive carcinoma	0.264465
TCGA-A2-A0T0-01	Breast invasive carcinoma	0.476994
TCGA-A2-A0T1-01	Breast invasive carcinoma	0.326308
TCGA-A2-A0T2-01	Breast invasive carcinoma	0.370988
TCGA-A2-A0T3-01	Breast invasive carcinoma	0.426072
TCGA-A2-A0T4-01	Breast invasive carcinoma	0.269921
TCGA-A2-A0T5-01	Breast invasive carcinoma	0.337238
TCGA-A2-A0T6-01	Breast invasive carcinoma	0.201559
TCGA-A2-A0T7-01	Breast invasive carcinoma	0.266305
TCGA-A2-A0YC-01	Breast invasive carcinoma	0.305548
TCGA-A2-A0YD-01	Breast invasive carcinoma	0.190872
TCGA-A2-A0YE-01	Breast invasive carcinoma	0.357268
TCGA-A2-A0YF-01	Breast invasive carcinoma	0.372725
TCGA-A2-A0YG-01	Breast invasive carcinoma	0.461916
TCGA-A2-A0YH-01	Breast invasive carcinoma	0.376834
TCGA-A2-A0YI-01	Breast invasive carcinoma	0.286826
TCGA-A2-A0YJ-01	Breast invasive carcinoma	0.48574
TCGA-A2-A0YK-01	Breast invasive carcinoma	0.236875
TCGA-A2-A0YL-01	Breast invasive carcinoma	0.263363
TCGA-A2-A0YM-01	Breast invasive carcinoma	0.521555
TCGA-A2-A0YT-01	Breast invasive carcinoma	0.440253
TCGA-A2-A1FV-01	Breast invasive carcinoma	0.334932
TCGA-A2-A1FW-01	Breast invasive carcinoma	0.408358
TCGA-A2-A1FX-01	Breast invasive carcinoma	0.376109
TCGA-A2-A1FZ-01	Breast invasive carcinoma	0.240764
TCGA-A2-A1G0-01	Breast invasive carcinoma	0.276457
TCGA-A2-A1G1-01	Breast invasive carcinoma	0.45328
TCGA-A2-A1G4-01	Breast invasive carcinoma	0.423011
TCGA-A2-A1G6-01	Breast invasive carcinoma	0.213765
TCGA-A2-A259-01	Breast invasive carcinoma	0.314712
TCGA-A2-A25A-01	Breast invasive carcinoma	0.198609
TCGA-A2-A25B-01	Breast invasive carcinoma	0.417236
TCGA-A2-A25C-01	Breast invasive carcinoma	0.372528
TCGA-A2-A25D-01	Breast invasive carcinoma	0.396991
TCGA-A2-A25E-01	Breast invasive carcinoma	0.40364
TCGA-A2-A25F-01	Breast invasive carcinoma	0.386481
TCGA-A2-A3KC-01	Breast invasive carcinoma	0.211706
TCGA-A2-A3KD-01	Breast invasive carcinoma	0.292819
TCGA-A2-A3XS-01	Breast invasive carcinoma	0.363845
TCGA-A2-A3XT-01	Breast invasive carcinoma	0.505531
TCGA-A2-A3XU-01	Breast invasive carcinoma	0.523549
TCGA-A2-A3XV-01	Breast invasive carcinoma	0.44906
TCGA-A2-A3XW-01	Breast invasive carcinoma	0.264694
TCGA-A2-A3XX-01	Breast invasive carcinoma	0.438208
TCGA-A2-A3XY-01	Breast invasive carcinoma	0.30872
TCGA-A2-A3XZ-01	Breast invasive carcinoma	0.400994
TCGA-A2-A3Y0-01	Breast invasive carcinoma	0.542027
TCGA-A2-A4RW-01	Breast invasive carcinoma	0.259364
TCGA-A2-A4RX-01	Breast invasive carcinoma	0.234542
TCGA-A2-A4RY-01	Breast invasive carcinoma	0.16575
TCGA-A2-A4S0-01	Breast invasive carcinoma	0.342684
TCGA-A2-A4S1-01	Breast invasive carcinoma	0.154726
TCGA-A2-A4S2-01	Breast invasive carcinoma	0.268984
TCGA-A2-A4S3-01	Breast invasive carcinoma	0.467085
TCGA-A3-3306-01	Kidney renal clear cell carcinoma	0.281227
TCGA-A3-3307-01	Kidney renal clear cell carcinoma	0.20522
TCGA-A3-3308-01	Kidney renal clear cell carcinoma	0.157116
TCGA-A3-3311-01	Kidney renal clear cell carcinoma	0.211111
TCGA-A3-3313-01	Kidney renal clear cell carcinoma	0.314947
TCGA-A3-3316-01	Kidney renal clear cell carcinoma	0.162845
TCGA-A3-3317-01	Kidney renal clear cell carcinoma	0.205467
TCGA-A3-3319-01	Kidney renal clear cell carcinoma	0.262301
TCGA-A3-3320-01	Kidney renal clear cell carcinoma	0.188812
TCGA-A3-3322-01	Kidney renal clear cell carcinoma	0.19109
TCGA-A3-3323-01	Kidney renal clear cell carcinoma	0.155315
TCGA-A3-3324-01	Kidney renal clear cell carcinoma	0.212597
TCGA-A3-3325-01	Kidney renal clear cell carcinoma	0.167391
TCGA-A3-3326-01	Kidney renal clear cell carcinoma	0.20812
TCGA-A3-3328-01	Kidney renal clear cell carcinoma	0.396434
TCGA-A3-3329-01	Kidney renal clear cell carcinoma	0.194184
TCGA-A3-3331-01	Kidney renal clear cell carcinoma	0.175994
TCGA-A3-3335-01	Kidney renal clear cell carcinoma	0.232877
TCGA-A3-3343-01	Kidney renal clear cell carcinoma	0.201464
TCGA-A3-3346-01	Kidney renal clear cell carcinoma	0.273095
TCGA-A3-3347-01	Kidney renal clear cell carcinoma	0.158907
TCGA-A3-3349-01	Kidney renal clear cell carcinoma	0.0992979
TCGA-A3-3351-01	Kidney renal clear cell carcinoma	0.176322
TCGA-A3-3352-01	Kidney renal clear cell carcinoma	0.233569
TCGA-A3-3357-01	Kidney renal clear cell carcinoma	0.274903
TCGA-A3-3358-01	Kidney renal clear cell carcinoma	0.185097
TCGA-A3-3358-11	Kidney renal clear cell carcinoma	0.237085
TCGA-A3-3359-01	Kidney renal clear cell carcinoma	0.183493
TCGA-A3-3362-01	Kidney renal clear cell carcinoma	0.162071
TCGA-A3-3363-01	Kidney renal clear cell carcinoma	0.236056
TCGA-A3-3365-01	Kidney renal clear cell carcinoma	0.138632
TCGA-A3-3367-01	Kidney renal clear cell carcinoma	0.213351
TCGA-A3-3370-01	Kidney renal clear cell carcinoma	0.17807
TCGA-A3-3372-01	Kidney renal clear cell carcinoma	0.182353
[truncated: 8,886 more rows]
