# Supplementary material for: Pan-Cancer Analysis Identified Homologous Recombination Factor With OB-Fold (HROB) as a Potential Biomarker for Various Tumor Types
Source: Front Genet. 2022 Jul 12;13:904060. doi: 10.3389/fgene.2022.904060 (PMC9315351; doi:10.3389/fgene.2022.904060)
Supplement: Supplementary file 6 [file DataSheet1.xlsx]

## Sheet: Stable6
Supplementary Table 1.Top 100 genes with similar expression pattern to HROB (C17ORF53) gene from all tumor types of TCGA datasets by GEPIA2.
Gene Symbol	Gene ID	Pearson Correlation Coefficient
AUNIP	ENSG00000127423.10	0.8
CDCA5	ENSG00000146670.9	0.79
OIP5	ENSG00000104147.8	0.79
EME1	ENSG00000154920.14	0.79
PLK4	ENSG00000142731.10	0.78
NCAPH	ENSG00000121152.9	0.78
KIF2C	ENSG00000142945.12	0.78
ORC6	ENSG00000091651.8	0.78
CCNB2	ENSG00000157456.7	0.77
FANCD2	ENSG00000144554.10	0.76
RAD54L	ENSG00000085999.11	0.76
RAD51	ENSG00000051180.16	0.75
CDC25C	ENSG00000158402.18	0.75
TRAIP	ENSG00000183763.8	0.74
GSG2	ENSG00000177602.5	0.74
ZWILCH	ENSG00000174442.11	0.74
FANCI	ENSG00000140525.17	0.73
SPAG5	ENSG00000076382.16	0.73
TTK	ENSG00000112742.9	0.73
TROAP	ENSG00000135451.12	0.72
MTFR2	ENSG00000146410.11	0.72
PLK1	ENSG00000166851.14	0.72
NUF2	ENSG00000143228.12	0.72
CENPO	ENSG00000138092.10	0.72
CENPH	ENSG00000153044.9	0.72
BUB1B	ENSG00000156970.12	0.72
KIF18A	ENSG00000121621.6	0.72
SGOL2	ENSG00000163535.17	0.72
CENPU	ENSG00000151725.11	0.71
PSMC3IP	ENSG00000131470.14	0.71
GINS1	ENSG00000101003.9	0.71
KIF15	ENSG00000163808.16	0.71
POLR2D	ENSG00000144231.10	0.71
BUB1	ENSG00000169679.14	0.71
DBF4	ENSG00000006634.7	0.71
LMNB2	ENSG00000176619.10	0.71
DTL	ENSG00000143476.17	0.71
HJURP	ENSG00000123485.11	0.71
KIF18B	ENSG00000186185.13	0.71
CDC25A	ENSG00000164045.11	0.7
FANCA	ENSG00000187741.14	0.7
KPNA2	ENSG00000182481.8	0.7
PPM1G	ENSG00000115241.10	0.7
MIS18A	ENSG00000159055.3	0.7
C16orf59	ENSG00000162062.14	0.7
NEK2	ENSG00000117650.12	0.7
PRC1	ENSG00000198901.13	0.69
BRCA1	ENSG00000012048.19	0.69
SASS6	ENSG00000156876.9	0.69
XRCC2	ENSG00000196584.2	0.69
CHAF1A	ENSG00000167670.15	0.69
SKA1	ENSG00000154839.9	0.69
CDCA3	ENSG00000111665.11	0.69
TICRR	ENSG00000140534.13	0.69
CDC45	ENSG00000093009.9	0.69
KIF23	ENSG00000137807.13	0.69
SGOL1	ENSG00000129810.14	0.68
DLGAP5	ENSG00000126787.12	0.68
GTSE1	ENSG00000075218.18	0.68
KIFC1	ENSG00000237649.7	0.68
RACGAP1	ENSG00000161800.12	0.68
RP11-443B20.1	ENSG00000271936.1	0.68
CASC5	ENSG00000137812.19	0.68
TIMELESS	ENSG00000111602.11	0.68
EZH2	ENSG00000106462.10	0.68
TUBG1	ENSG00000131462.7	0.68
PKMYT1	ENSG00000127564.16	0.68
NUP155	ENSG00000113569.15	0.68
EXO1	ENSG00000174371.16	0.67
ZWINT	ENSG00000122952.16	0.67
NCAPG	ENSG00000109805.9	0.67
SPDL1	ENSG00000040275.16	0.67
POC1A	ENSG00000164087.7	0.67
SUV39H2	ENSG00000152455.15	0.67
MCM8	ENSG00000125885.13	0.67
PBK	ENSG00000168078.9	0.67
TDP1	ENSG00000042088.13	0.66
TAF5	ENSG00000148835.10	0.66
ORC1	ENSG00000085840.12	0.66
TPX2	ENSG00000088325.15	0.66
C1orf112	ENSG00000000460.16	0.66
KIF11	ENSG00000138160.5	0.66
NCAPG2	ENSG00000146918.19	0.66
RFWD3	ENSG00000168411.13	0.66
DIAPH3	ENSG00000139734.17	0.66
CCNB1	ENSG00000134057.14	0.66
UBE2S	ENSG00000108106.13	0.66
KIAA1524	ENSG00000163507.13	0.66
CCDC138	ENSG00000163006.11	0.66
CEP85	ENSG00000130695.13	0.66
CDCA8	ENSG00000134690.10	0.66
GMPS	ENSG00000163655.15	0.65
DDIAS	ENSG00000165490.12	0.65
MND1	ENSG00000121211.7	0.65
RAD51AP1	ENSG00000111247.14	0.65
KIF24	ENSG00000186638.15	0.65
LYAR	ENSG00000145220.13	0.65
LRR1	ENSG00000165501.16	0.65
DBF4B	ENSG00000161692.17	0.65
CLSPN	ENSG00000092853.13	0.65

## Sheet: Stable7
Supplementary Table 2.GO biological process (BP) enrichment analysis of 50 co-expressed genes of HROB (C17ORF53) derived by STRING tools.
GO term ID	term description	observed gene count	background gene count	strength	false discovery rate	matching proteins in your network (IDs)	matching proteins in your network (labels)
GO:0000075	cell cycle checkpoint	9	193	1.25	6.32e-07	9606.ENSP00000301019,9606.ENSP00000313950,9606.ENSP00000318641,9606.ENSP00000321656,9606.ENSP00000351159,9606.ENSP00000356448,9606.ENSP00000405726,9606.ENSP00000415430,9606.ENSP00000445508	CDT1,AURKB,INTS3,CDC25C,CNOT3,TPR,CDC45,GTSE1,CNOT4
GO:0010948	negative regulation of cell cycle process	10	273	1.15	6.32e-07	9606.ENSP00000301019,9606.ENSP00000313950,9606.ENSP00000321656,9606.ENSP00000351159,9606.ENSP00000356448,9606.ENSP00000368818,9606.ENSP00000380256,9606.ENSP00000415430,9606.ENSP00000445508,9606.ENSP00000460823	CDT1,AURKB,CDC25C,CNOT3,TPR,TOM1L2,CCNF,GTSE1,CNOT4,TOM1L1
GO:0022402	cell cycle process	16	890	0.84	6.32e-07	9606.ENSP00000253462,9606.ENSP00000301019,9606.ENSP00000313950,9606.ENSP00000318641,9606.ENSP00000321656,9606.ENSP00000342307,9606.ENSP00000348020,9606.ENSP00000351159,9606.ENSP00000356448,9606.ENSP00000361298,9606.ENSP00000361540,9606.ENSP00000380256,9606.ENSP00000405726,9606.ENSP00000415430,9606.ENSP00000443647,9606.ENSP00000445508	GINS2,CDT1,AURKB,INTS3,CDC25C,FOXM1,MLH3,CNOT3,TPR,KIF2C,CDC20,CCNF,CDC45,GTSE1,AUNIP,CNOT4
GO:0044260	cellular macromolecule metabolic process	38	6413	0.36	6.32e-07	9606.ENSP00000216267,9606.ENSP00000242108,9606.ENSP00000253462,9606.ENSP00000263382,9606.ENSP00000266070,9606.ENSP00000281928,9606.ENSP00000301019,9606.ENSP00000307208,9606.ENSP00000312709,9606.ENSP00000313950,9606.ENSP00000315791,9606.ENSP00000318641,9606.ENSP00000319104,9606.ENSP00000321656,9606.ENSP00000342307,9606.ENSP00000348020,9606.ENSP00000348708,9606.ENSP00000350267,9606.ENSP00000351159,…	BRD1,EEPD1,GINS2,ASF1B,DIDO1,MED13L,CDT1,BPTF,TAF7,AURKB,CSTF3,INTS3,SUPT6H,CDC25C,FOXM1,MLH3,UPF2,BRPF3,CNOT3,HDGF,CDC20,TAF7L,MED12,FBXL19,PSIP1,BRPF1,TRIP12,CCNF,KDM7A,MED13,CXXC1,CDC45,MED12L,GGA3,AUNIP,CNOT4,USP10,TOM1L1
GO:0045930	negative regulation of mitotic cell cycle	10	243	1.2	6.32e-07	9606.ENSP00000301019,9606.ENSP00000313950,9606.ENSP00000318641,9606.ENSP00000321656,9606.ENSP00000351159,9606.ENSP00000356448,9606.ENSP00000368818,9606.ENSP00000415430,9606.ENSP00000445508,9606.ENSP00000460823	CDT1,AURKB,INTS3,CDC25C,CNOT3,TPR,TOM1L2,GTSE1,CNOT4,TOM1L1
GO:1903047	mitotic cell cycle process	13	564	0.95	6.32e-07	9606.ENSP00000253462,9606.ENSP00000301019,9606.ENSP00000313950,9606.ENSP00000318641,9606.ENSP00000321656,9606.ENSP00000342307,9606.ENSP00000351159,9606.ENSP00000356448,9606.ENSP00000361298,9606.ENSP00000361540,9606.ENSP00000405726,9606.ENSP00000415430,9606.ENSP00000445508	GINS2,CDT1,AURKB,INTS3,CDC25C,FOXM1,CNOT3,TPR,KIF2C,CDC20,CDC45,GTSE1,CNOT4
GO:0045786	negative regulation of cell cycle	12	517	0.95	1.07e-06	9606.ENSP00000301019,9606.ENSP00000313950,9606.ENSP00000318641,9606.ENSP00000321656,9606.ENSP00000351159,9606.ENSP00000356448,9606.ENSP00000368818,9606.ENSP00000380256,9606.ENSP00000405726,9606.ENSP00000415430,9606.ENSP00000445508,9606.ENSP00000460823	CDT1,AURKB,INTS3,CDC25C,CNOT3,TPR,TOM1L2,CCNF,CDC45,GTSE1,CNOT4,TOM1L1
GO:0090304	nucleic acid metabolic process	29	3941	0.45	1.13e-06	9606.ENSP00000242108,9606.ENSP00000253462,9606.ENSP00000263382,9606.ENSP00000266070,9606.ENSP00000281928,9606.ENSP00000301019,9606.ENSP00000307208,9606.ENSP00000312709,9606.ENSP00000315791,9606.ENSP00000318641,9606.ENSP00000319104,9606.ENSP00000342307,9606.ENSP00000348020,9606.ENSP00000348708,9606.ENSP00000351159,9606.ENSP00000357189,9606.ENSP00000361998,9606.ENSP00000363193,9606.ENSP00000370109,…	EEPD1,GINS2,ASF1B,DIDO1,MED13L,CDT1,BPTF,TAF7,CSTF3,INTS3,SUPT6H,FOXM1,MLH3,UPF2,CNOT3,HDGF,TAF7L,MED12,PSIP1,BRPF1,TRIP12,KDM7A,MED13,CXXC1,CDC45,MED12L,AUNIP,CNOT4,USP10
GO:0010564	regulation of cell cycle process	13	684	0.86	1.89e-06	9606.ENSP00000301019,9606.ENSP00000313950,9606.ENSP00000321656,9606.ENSP00000342307,9606.ENSP00000351159,9606.ENSP00000356448,9606.ENSP00000361540,9606.ENSP00000368818,9606.ENSP00000380256,9606.ENSP00000405726,9606.ENSP00000415430,9606.ENSP00000445508,9606.ENSP00000460823	CDT1,AURKB,CDC25C,FOXM1,CNOT3,TPR,CDC20,TOM1L2,CCNF,CDC45,GTSE1,CNOT4,TOM1L1
GO:0051276	chromosome organization	15	999	0.76	2.44e-06	9606.ENSP00000216267,9606.ENSP00000253462,9606.ENSP00000263382,9606.ENSP00000301019,9606.ENSP00000307208,9606.ENSP00000313950,9606.ENSP00000319104,9606.ENSP00000348020,9606.ENSP00000350267,9606.ENSP00000361298,9606.ENSP00000361540,9606.ENSP00000373340,9606.ENSP00000380692,9606.ENSP00000390475,9606.ENSP00000405726	BRD1,GINS2,ASF1B,CDT1,BPTF,AURKB,SUPT6H,MLH3,BRPF3,KIF2C,CDC20,BRPF1,KDM7A,CXXC1,CDC45
GO:0043170	macromolecule metabolic process	39	7453	0.3	2.57e-06	9606.ENSP00000216267,9606.ENSP00000242108,9606.ENSP00000253462,9606.ENSP00000263382,9606.ENSP00000266070,9606.ENSP00000281928,9606.ENSP00000301019,9606.ENSP00000307208,9606.ENSP00000312709,9606.ENSP00000313950,9606.ENSP00000315791,9606.ENSP00000318641,9606.ENSP00000319104,9606.ENSP00000321656,9606.ENSP00000342307,9606.ENSP00000348020,9606.ENSP00000348708,9606.ENSP00000350267,9606.ENSP00000351159,…	BRD1,EEPD1,GINS2,ASF1B,DIDO1,MED13L,CDT1,BPTF,TAF7,AURKB,CSTF3,INTS3,SUPT6H,CDC25C,FOXM1,MLH3,UPF2,BRPF3,CNOT3,TPR,HDGF,CDC20,TAF7L,MED12,FBXL19,PSIP1,BRPF1,TRIP12,CCNF,KDM7A,MED13,CXXC1,CDC45,MED12L,GGA3,AUNIP,CNOT4,USP10,TOM1L1
GO:0006974	cellular response to DNA damage stimulus	13	749	0.82	4.15e-06	9606.ENSP00000242108,9606.ENSP00000253462,9606.ENSP00000318641,9606.ENSP00000321656,9606.ENSP00000342307,9606.ENSP00000348020,9606.ENSP00000351159,9606.ENSP00000373696,9606.ENSP00000405726,9606.ENSP00000415430,9606.ENSP00000443647,9606.ENSP00000445508,9606.ENSP00000457411	EEPD1,GINS2,INTS3,CDC25C,FOXM1,MLH3,CNOT3,TRIP12,CDC45,GTSE1,AUNIP,CNOT4,USP10
GO:0006139	nucleobase-containing compound metabolic process	30	4551	0.4	4.43e-06	9606.ENSP00000242108,9606.ENSP00000253462,9606.ENSP00000263382,9606.ENSP00000263736,9606.ENSP00000266070,9606.ENSP00000281928,9606.ENSP00000301019,9606.ENSP00000307208,9606.ENSP00000312709,9606.ENSP00000315791,9606.ENSP00000318641,9606.ENSP00000319104,9606.ENSP00000342307,9606.ENSP00000348020,9606.ENSP00000348708,9606.ENSP00000351159,9606.ENSP00000357189,9606.ENSP00000361998,9606.ENSP00000363193,…	EEPD1,GINS2,ASF1B,SRBD1,DIDO1,MED13L,CDT1,BPTF,TAF7,CSTF3,INTS3,SUPT6H,FOXM1,MLH3,UPF2,CNOT3,HDGF,TAF7L,MED12,PSIP1,BRPF1,TRIP12,KDM7A,MED13,CXXC1,CDC45,MED12L,AUNIP,CNOT4,USP10
GO:0030330	DNA damage response, signal transduction by p53 class mediator	6	82	1.45	7.04e-06	9606.ENSP00000321656,9606.ENSP00000342307,9606.ENSP00000351159,9606.ENSP00000415430,9606.ENSP00000445508,9606.ENSP00000457411	CDC25C,FOXM1,CNOT3,GTSE1,CNOT4,USP10
GO:0007093	mitotic cell cycle checkpoint	7	153	1.24	1.02e-05	9606.ENSP00000313950,9606.ENSP00000318641,9606.ENSP00000321656,9606.ENSP00000351159,9606.ENSP00000356448,9606.ENSP00000415430,9606.ENSP00000445508	AURKB,INTS3,CDC25C,CNOT3,TPR,GTSE1,CNOT4
GO:0007346	regulation of mitotic cell cycle	11	608	0.84	2.18e-05	9606.ENSP00000301019,9606.ENSP00000313950,9606.ENSP00000318641,9606.ENSP00000321656,9606.ENSP00000351159,9606.ENSP00000356448,9606.ENSP00000368818,9606.ENSP00000405726,9606.ENSP00000415430,9606.ENSP00000445508,9606.ENSP00000460823	CDT1,AURKB,INTS3,CDC25C,CNOT3,TPR,TOM1L2,CDC45,GTSE1,CNOT4,TOM1L1
GO:0090068	positive regulation of cell cycle process	8	273	1.05	2.8e-05	9606.ENSP00000301019,9606.ENSP00000313950,9606.ENSP00000321656,9606.ENSP00000351159,9606.ENSP00000356448,9606.ENSP00000405726,9606.ENSP00000415430,9606.ENSP00000445508	CDT1,AURKB,CDC25C,CNOT3,TPR,CDC45,GTSE1,CNOT4
GO:0051726	regulation of cell cycle	14	1129	0.68	3.64e-05	9606.ENSP00000301019,9606.ENSP00000313950,9606.ENSP00000318641,9606.ENSP00000321656,9606.ENSP00000342307,9606.ENSP00000351159,9606.ENSP00000356448,9606.ENSP00000361540,9606.ENSP00000368818,9606.ENSP00000380256,9606.ENSP00000405726,9606.ENSP00000415430,9606.ENSP00000445508,9606.ENSP00000460823	CDT1,AURKB,INTS3,CDC25C,FOXM1,CNOT3,TPR,CDC20,TOM1L2,CCNF,CDC45,GTSE1,CNOT4,TOM1L1
GO:0006807	nitrogen compound metabolic process	39	8349	0.25	4.1e-05	9606.ENSP00000216267,9606.ENSP00000242108,9606.ENSP00000253462,9606.ENSP00000263382,9606.ENSP00000263736,9606.ENSP00000266070,9606.ENSP00000281928,9606.ENSP00000301019,9606.ENSP00000307208,9606.ENSP00000312709,9606.ENSP00000313950,9606.ENSP00000315791,9606.ENSP00000318641,9606.ENSP00000319104,9606.ENSP00000321656,9606.ENSP00000342307,9606.ENSP00000348020,9606.ENSP00000348708,9606.ENSP00000350267,…	BRD1,EEPD1,GINS2,ASF1B,SRBD1,DIDO1,MED13L,CDT1,BPTF,TAF7,AURKB,CSTF3,INTS3,SUPT6H,CDC25C,FOXM1,MLH3,UPF2,BRPF3,CNOT3,HDGF,CDC20,TAF7L,MED12,FBXL19,PSIP1,BRPF1,TRIP12,CCNF,KDM7A,MED13,CXXC1,CDC45,MED12L,GGA3,AUNIP,CNOT4,USP10,TOM1L1
GO:0033554	cellular response to stress	16	1553	0.6	5.01e-05	9606.ENSP00000242108,9606.ENSP00000253462,9606.ENSP00000318641,9606.ENSP00000321656,9606.ENSP00000342307,9606.ENSP00000348020,9606.ENSP00000351159,9606.ENSP00000356448,9606.ENSP00000357189,9606.ENSP00000373696,9606.ENSP00000390475,9606.ENSP00000405726,9606.ENSP00000415430,9606.ENSP00000443647,9606.ENSP00000445508,9606.ENSP00000457411	EEPD1,GINS2,INTS3,CDC25C,FOXM1,MLH3,CNOT3,TPR,HDGF,TRIP12,CXXC1,CDC45,GTSE1,AUNIP,CNOT4,USP10
GO:0010639	negative regulation of organelle organization	8	333	0.96	9.43e-05	9606.ENSP00000299633,9606.ENSP00000312709,9606.ENSP00000319104,9606.ENSP00000356448,9606.ENSP00000368818,9606.ENSP00000373696,9606.ENSP00000380256,9606.ENSP00000460823	HDGFRP3,TAF7,SUPT6H,TPR,TOM1L2,TRIP12,CCNF,TOM1L1
GO:0031570	DNA integrity checkpoint	6	147	1.19	9.84e-05	9606.ENSP00000301019,9606.ENSP00000321656,9606.ENSP00000351159,9606.ENSP00000405726,9606.ENSP00000415430,9606.ENSP00000445508	CDT1,CDC25C,CNOT3,CDC45,GTSE1,CNOT4
GO:0008152	metabolic process	41	9569	0.22	0.00013	9606.ENSP00000216267,9606.ENSP00000242108,9606.ENSP00000253462,9606.ENSP00000263382,9606.ENSP00000263736,9606.ENSP00000266070,9606.ENSP00000281928,9606.ENSP00000301019,9606.ENSP00000307208,9606.ENSP00000312709,9606.ENSP00000313950,9606.ENSP00000315791,9606.ENSP00000318641,9606.ENSP00000319104,9606.ENSP00000321656,9606.ENSP00000322716,9606.ENSP00000342307,9606.ENSP00000348020,9606.ENSP00000348708,…	BRD1,EEPD1,GINS2,ASF1B,SRBD1,DIDO1,MED13L,CDT1,BPTF,TAF7,AURKB,CSTF3,INTS3,SUPT6H,CDC25C,GLYR1,FOXM1,MLH3,UPF2,BRPF3,CNOT3,TPR,HDGF,CDC20,TAF7L,MED12,FBXL19,PSIP1,BRPF1,TRIP12,CCNF,KDM7A,MED13,CXXC1,CDC45,MED12L,GGA3,AUNIP,CNOT4,USP10,TOM1L1
GO:0071704	organic substance metabolic process	40	9135	0.23	0.00013	9606.ENSP00000216267,9606.ENSP00000242108,9606.ENSP00000253462,9606.ENSP00000263382,9606.ENSP00000263736,9606.ENSP00000266070,9606.ENSP00000281928,9606.ENSP00000301019,9606.ENSP00000307208,9606.ENSP00000312709,9606.ENSP00000313950,9606.ENSP00000315791,9606.ENSP00000318641,9606.ENSP00000319104,9606.ENSP00000321656,9606.ENSP00000342307,9606.ENSP00000348020,9606.ENSP00000348708,9606.ENSP00000350267,…	BRD1,EEPD1,GINS2,ASF1B,SRBD1,DIDO1,MED13L,CDT1,BPTF,TAF7,AURKB,CSTF3,INTS3,SUPT6H,CDC25C,FOXM1,MLH3,UPF2,BRPF3,CNOT3,TPR,HDGF,CDC20,TAF7L,MED12,FBXL19,PSIP1,BRPF1,TRIP12,CCNF,KDM7A,MED13,CXXC1,CDC45,MED12L,GGA3,AUNIP,CNOT4,USP10,TOM1L1
GO:1901990	regulation of mitotic cell cycle phase transition	8	351	0.94	0.00013	9606.ENSP00000301019,9606.ENSP00000313950,9606.ENSP00000321656,9606.ENSP00000351159,9606.ENSP00000356448,9606.ENSP00000405726,9606.ENSP00000415430,9606.ENSP00000445508	CDT1,AURKB,CDC25C,CNOT3,TPR,CDC45,GTSE1,CNOT4
GO:1901991	negative regulation of mitotic cell cycle phase transition	6	160	1.16	0.00014	9606.ENSP00000313950,9606.ENSP00000321656,9606.ENSP00000351159,9606.ENSP00000356448,9606.ENSP00000415430,9606.ENSP00000445508	AURKB,CDC25C,CNOT3,TPR,GTSE1,CNOT4
GO:0006281	DNA repair	9	491	0.85	0.00015	9606.ENSP00000242108,9606.ENSP00000253462,9606.ENSP00000318641,9606.ENSP00000342307,9606.ENSP00000348020,9606.ENSP00000373696,9606.ENSP00000405726,9606.ENSP00000443647,9606.ENSP00000457411	EEPD1,GINS2,INTS3,FOXM1,MLH3,TRIP12,CDC45,AUNIP,USP10
GO:0044237	cellular metabolic process	39	8797	0.23	0.00015	9606.ENSP00000216267,9606.ENSP00000242108,9606.ENSP00000253462,9606.ENSP00000263382,9606.ENSP00000263736,9606.ENSP00000266070,9606.ENSP00000281928,9606.ENSP00000301019,9606.ENSP00000307208,9606.ENSP00000312709,9606.ENSP00000313950,9606.ENSP00000315791,9606.ENSP00000318641,9606.ENSP00000319104,9606.ENSP00000321656,9606.ENSP00000342307,9606.ENSP00000348020,9606.ENSP00000348708,9606.ENSP00000350267,…	BRD1,EEPD1,GINS2,ASF1B,SRBD1,DIDO1,MED13L,CDT1,BPTF,TAF7,AURKB,CSTF3,INTS3,SUPT6H,CDC25C,FOXM1,MLH3,UPF2,BRPF3,CNOT3,HDGF,CDC20,TAF7L,MED12,FBXL19,PSIP1,BRPF1,TRIP12,CCNF,KDM7A,MED13,CXXC1,CDC45,MED12L,GGA3,AUNIP,CNOT4,USP10,TOM1L1
GO:0044238	primary metabolic process	39	8808	0.23	0.00015	9606.ENSP00000216267,9606.ENSP00000242108,9606.ENSP00000253462,9606.ENSP00000263382,9606.ENSP00000263736,9606.ENSP00000266070,9606.ENSP00000281928,9606.ENSP00000301019,9606.ENSP00000307208,9606.ENSP00000312709,9606.ENSP00000313950,9606.ENSP00000315791,9606.ENSP00000318641,9606.ENSP00000319104,9606.ENSP00000321656,9606.ENSP00000342307,9606.ENSP00000348020,9606.ENSP00000348708,9606.ENSP00000350267,…	BRD1,EEPD1,GINS2,ASF1B,SRBD1,DIDO1,MED13L,CDT1,BPTF,TAF7,AURKB,CSTF3,INTS3,SUPT6H,CDC25C,FOXM1,MLH3,UPF2,BRPF3,CNOT3,HDGF,CDC20,TAF7L,MED12,FBXL19,PSIP1,BRPF1,TRIP12,CCNF,KDM7A,MED13,CXXC1,CDC45,MED12L,GGA3,AUNIP,CNOT4,USP10,TOM1L1
GO:0033043	regulation of organelle organization	13	1155	0.64	0.00017	9606.ENSP00000299633,9606.ENSP00000301019,9606.ENSP00000312709,9606.ENSP00000313950,9606.ENSP00000319104,9606.ENSP00000321656,9606.ENSP00000356448,9606.ENSP00000361540,9606.ENSP00000368818,9606.ENSP00000373696,9606.ENSP00000380256,9606.ENSP00000405726,9606.ENSP00000460823	HDGFRP3,CDT1,TAF7,AURKB,SUPT6H,CDC25C,TPR,CDC20,TOM1L2,TRIP12,CCNF,CDC45,TOM1L1
GO:0034645	cellular macromolecule biosynthetic process	23	3518	0.4	0.0002	9606.ENSP00000253462,9606.ENSP00000263382,9606.ENSP00000266070,9606.ENSP00000281928,9606.ENSP00000301019,9606.ENSP00000307208,9606.ENSP00000312709,9606.ENSP00000315791,9606.ENSP00000318641,9606.ENSP00000319104,9606.ENSP00000342307,9606.ENSP00000351159,9606.ENSP00000357189,9606.ENSP00000361998,9606.ENSP00000363193,9606.ENSP00000370109,9606.ENSP00000373340,9606.ENSP00000380692,9606.ENSP00000380888,…	GINS2,ASF1B,DIDO1,MED13L,CDT1,BPTF,TAF7,CSTF3,INTS3,SUPT6H,FOXM1,CNOT3,HDGF,TAF7L,MED12,PSIP1,BRPF1,KDM7A,MED13,CXXC1,CDC45,MED12L,USP10
GO:0051783	regulation of nuclear division	6	184	1.1	0.00024	9606.ENSP00000301019,9606.ENSP00000321656,9606.ENSP00000356448,9606.ENSP00000361540,9606.ENSP00000368818,9606.ENSP00000460823	CDT1,CDC25C,TPR,CDC20,TOM1L2,TOM1L1
GO:0006351	transcription, DNA-templated	19	2569	0.45	0.0003	9606.ENSP00000263382,9606.ENSP00000266070,9606.ENSP00000281928,9606.ENSP00000307208,9606.ENSP00000312709,9606.ENSP00000315791,9606.ENSP00000318641,9606.ENSP00000319104,9606.ENSP00000342307,9606.ENSP00000351159,9606.ENSP00000357189,9606.ENSP00000361998,9606.ENSP00000363193,9606.ENSP00000370109,9606.ENSP00000373340,9606.ENSP00000380692,9606.ENSP00000380888,9606.ENSP00000390475,9606.ENSP00000417235	ASF1B,DIDO1,MED13L,BPTF,TAF7,CSTF3,INTS3,SUPT6H,FOXM1,CNOT3,HDGF,TAF7L,MED12,PSIP1,BRPF1,KDM7A,MED13,CXXC1,MED12L
GO:0071156	regulation of cell cycle arrest	5	111	1.24	0.0003	9606.ENSP00000321656,9606.ENSP00000342307,9606.ENSP00000351159,9606.ENSP00000415430,9606.ENSP00000445508	CDC25C,FOXM1,CNOT3,GTSE1,CNOT4
GO:0033044	regulation of chromosome organization	7	313	0.93	0.00039	9606.ENSP00000301019,9606.ENSP00000312709,9606.ENSP00000313950,9606.ENSP00000319104,9606.ENSP00000356448,9606.ENSP00000373696,9606.ENSP00000405726	CDT1,TAF7,AURKB,SUPT6H,TPR,TRIP12,CDC45
GO:0006977	DNA damage response, signal transduction by p53 class mediator resulting in cell cycle arrest	4	59	1.42	0.00046	9606.ENSP00000321656,9606.ENSP00000351159,9606.ENSP00000415430,9606.ENSP00000445508	CDC25C,CNOT3,GTSE1,CNOT4
GO:0006511	ubiquitin-dependent protein catabolic process	8	461	0.82	0.0005	9606.ENSP00000313950,9606.ENSP00000361540,9606.ENSP00000369666,9606.ENSP00000373696,9606.ENSP00000380256,9606.ENSP00000445508,9606.ENSP00000457411,9606.ENSP00000460823	AURKB,CDC20,FBXL19,TRIP12,CCNF,CNOT4,USP10,TOM1L1
GO:0006259	DNA metabolic process	10	773	0.7	0.00053	9606.ENSP00000242108,9606.ENSP00000253462,9606.ENSP00000301019,9606.ENSP00000318641,9606.ENSP00000342307,9606.ENSP00000348020,9606.ENSP00000373696,9606.ENSP00000405726,9606.ENSP00000443647,9606.ENSP00000457411	EEPD1,GINS2,CDT1,INTS3,FOXM1,MLH3,TRIP12,CDC45,AUNIP,USP10
GO:0008608	attachment of spindle microtubules to kinetochore	3	20	1.76	0.00053	9606.ENSP00000301019,9606.ENSP00000313950,9606.ENSP00000361298	CDT1,AURKB,KIF2C
GO:0034654	nucleobase-containing compound biosynthetic process	20	3031	0.4	0.00066	9606.ENSP00000263382,9606.ENSP00000266070,9606.ENSP00000281928,9606.ENSP00000307208,9606.ENSP00000312709,9606.ENSP00000315791,9606.ENSP00000318641,9606.ENSP00000319104,9606.ENSP00000342307,9606.ENSP00000351159,9606.ENSP00000357189,9606.ENSP00000361998,9606.ENSP00000363193,9606.ENSP00000370109,9606.ENSP00000373340,9606.ENSP00000380692,9606.ENSP00000380888,9606.ENSP00000390475,9606.ENSP00000417235,…	ASF1B,DIDO1,MED13L,BPTF,TAF7,CSTF3,INTS3,SUPT6H,FOXM1,CNOT3,HDGF,TAF7L,MED12,PSIP1,BRPF1,KDM7A,MED13,CXXC1,MED12L,USP10
GO:2000045	regulation of G1/S transition of mitotic cell cycle	5	148	1.11	0.00078	9606.ENSP00000321656,9606.ENSP00000351159,9606.ENSP00000405726,9606.ENSP00000415430,9606.ENSP00000445508	CDC25C,CNOT3,CDC45,GTSE1,CNOT4
GO:0071824	protein-DNA complex subunit organization	6	253	0.96	0.00083	9606.ENSP00000263382,9606.ENSP00000301019,9606.ENSP00000312709,9606.ENSP00000319104,9606.ENSP00000361998,9606.ENSP00000405726	ASF1B,CDT1,TAF7,SUPT6H,TAF7L,CDC45
GO:0044265	cellular macromolecule catabolic process	10	842	0.66	0.00085	9606.ENSP00000313950,9606.ENSP00000348708,9606.ENSP00000351159,9606.ENSP00000361540,9606.ENSP00000369666,9606.ENSP00000373696,9606.ENSP00000380256,9606.ENSP00000445508,9606.ENSP00000457411,9606.ENSP00000460823	AURKB,UPF2,CNOT3,CDC20,FBXL19,TRIP12,CCNF,CNOT4,USP10,TOM1L1
GO:0006325	chromatin organization	9	683	0.7	0.00095	9606.ENSP00000216267,9606.ENSP00000263382,9606.ENSP00000307208,9606.ENSP00000313950,9606.ENSP00000319104,9606.ENSP00000350267,9606.ENSP00000373340,9606.ENSP00000380692,9606.ENSP00000390475	BRD1,ASF1B,BPTF,AURKB,SUPT6H,BRPF3,BRPF1,KDM7A,CXXC1
GO:0007088	regulation of mitotic nuclear division	5	160	1.08	0.00096	9606.ENSP00000301019,9606.ENSP00000321656,9606.ENSP00000356448,9606.ENSP00000368818,9606.ENSP00000460823	CDT1,CDC25C,TPR,TOM1L2,TOM1L1
GO:0016070	RNA metabolic process	21	3430	0.37	0.00096	9606.ENSP00000263382,9606.ENSP00000266070,9606.ENSP00000281928,9606.ENSP00000307208,9606.ENSP00000312709,9606.ENSP00000315791,9606.ENSP00000318641,9606.ENSP00000319104,9606.ENSP00000342307,9606.ENSP00000348708,9606.ENSP00000351159,9606.ENSP00000357189,9606.ENSP00000361998,9606.ENSP00000363193,9606.ENSP00000370109,9606.ENSP00000373340,9606.ENSP00000380692,9606.ENSP00000380888,9606.ENSP00000390475,…	ASF1B,DIDO1,MED13L,BPTF,TAF7,CSTF3,INTS3,SUPT6H,FOXM1,UPF2,CNOT3,HDGF,TAF7L,MED12,PSIP1,BRPF1,KDM7A,MED13,CXXC1,MED12L,CNOT4
GO:0071163	DNA replication preinitiation complex assembly	2	3	2.41	0.00096	9606.ENSP00000301019,9606.ENSP00000405726	CDT1,CDC45
GO:1902275	regulation of chromatin organization	5	162	1.07	0.00099	9606.ENSP00000312709,9606.ENSP00000319104,9606.ENSP00000356448,9606.ENSP00000373696,9606.ENSP00000405726	TAF7,SUPT6H,TPR,TRIP12,CDC45
GO:0033260	nuclear DNA replication	3	35	1.52	0.0017	9606.ENSP00000253462,9606.ENSP00000301019,9606.ENSP00000405726	GINS2,CDT1,CDC45
GO:0000727	double-strand break repair via break-induced replication	2	5	2.19	0.0018	9606.ENSP00000253462,9606.ENSP00000405726	GINS2,CDC45
GO:0051983	regulation of chromosome segregation	4	97	1.2	0.0018	9606.ENSP00000301019,9606.ENSP00000313950,9606.ENSP00000356448,9606.ENSP00000361298	CDT1,AURKB,TPR,KIF2C
GO:0000070	mitotic sister chromatid segregation	4	101	1.18	0.0019	9606.ENSP00000301019,9606.ENSP00000313950,9606.ENSP00000361298,9606.ENSP00000361540	CDT1,AURKB,KIF2C,CDC20
GO:0045839	negative regulation of mitotic nuclear division	3	37	1.49	0.0019	9606.ENSP00000356448,9606.ENSP00000368818,9606.ENSP00000460823	TPR,TOM1L2,TOM1L1
GO:0031057	negative regulation of histone modification	3	39	1.47	0.002	9606.ENSP00000312709,9606.ENSP00000319104,9606.ENSP00000373696	TAF7,SUPT6H,TRIP12
GO:0098813	nuclear chromosome segregation	5	196	0.99	0.002	9606.ENSP00000301019,9606.ENSP00000313950,9606.ENSP00000348020,9606.ENSP00000361298,9606.ENSP00000361540	CDT1,AURKB,MLH3,KIF2C,CDC20
GO:0046825	regulation of protein export from nucleus	3	41	1.45	0.0023	9606.ENSP00000319104,9606.ENSP00000356448,9606.ENSP00000415430	SUPT6H,TPR,GTSE1
GO:0010467	gene expression	21	3733	0.33	0.0025	9606.ENSP00000263382,9606.ENSP00000266070,9606.ENSP00000281928,9606.ENSP00000307208,9606.ENSP00000312709,9606.ENSP00000315791,9606.ENSP00000318641,9606.ENSP00000319104,9606.ENSP00000342307,9606.ENSP00000348708,9606.ENSP00000351159,9606.ENSP00000356448,9606.ENSP00000357189,9606.ENSP00000361998,9606.ENSP00000363193,9606.ENSP00000370109,9606.ENSP00000373340,9606.ENSP00000380692,9606.ENSP00000380888,…	ASF1B,DIDO1,MED13L,BPTF,TAF7,CSTF3,INTS3,SUPT6H,FOXM1,UPF2,CNOT3,TPR,HDGF,TAF7L,MED12,PSIP1,BRPF1,KDM7A,MED13,CXXC1,MED12L
GO:1902969	mitotic DNA replication	2	7	2.04	0.0025	9606.ENSP00000253462,9606.ENSP00000405726	GINS2,CDC45
GO:0043966	histone H3 acetylation	3	44	1.42	0.0026	9606.ENSP00000216267,9606.ENSP00000350267,9606.ENSP00000373340	BRD1,BRPF3,BRPF1
GO:0051301	cell division	7	483	0.75	0.0027	9606.ENSP00000301019,9606.ENSP00000313950,9606.ENSP00000321656,9606.ENSP00000356448,9606.ENSP00000361298,9606.ENSP00000361540,9606.ENSP00000380256	CDT1,AURKB,CDC25C,TPR,KIF2C,CDC20,CCNF
GO:2001251	negative regulation of chromosome organization	4	117	1.12	0.0029	9606.ENSP00000312709,9606.ENSP00000319104,9606.ENSP00000356448,9606.ENSP00000373696	TAF7,SUPT6H,TPR,TRIP12
GO:0016570	histone modification	6	347	0.82	0.0031	9606.ENSP00000216267,9606.ENSP00000313950,9606.ENSP00000350267,9606.ENSP00000373340,9606.ENSP00000380692,9606.ENSP00000390475	BRD1,AURKB,BRPF3,BRPF1,KDM7A,CXXC1
GO:0065004	protein-DNA complex assembly	5	223	0.93	0.0031	9606.ENSP00000263382,9606.ENSP00000301019,9606.ENSP00000312709,9606.ENSP00000361998,9606.ENSP00000405726	ASF1B,CDT1,TAF7,TAF7L,CDC45
GO:0019219	regulation of nucleobase-containing compound metabolic process	22	4133	0.31	0.0033	9606.ENSP00000263382,9606.ENSP00000281928,9606.ENSP00000301019,9606.ENSP00000307208,9606.ENSP00000312709,9606.ENSP00000313950,9606.ENSP00000319104,9606.ENSP00000342307,9606.ENSP00000351159,9606.ENSP00000356448,9606.ENSP00000357189,9606.ENSP00000361998,9606.ENSP00000363193,9606.ENSP00000370109,9606.ENSP00000373340,9606.ENSP00000373696,9606.ENSP00000380692,9606.ENSP00000380888,9606.ENSP00000390475,…	ASF1B,MED13L,CDT1,BPTF,TAF7,AURKB,SUPT6H,FOXM1,CNOT3,TPR,HDGF,TAF7L,MED12,PSIP1,BRPF1,TRIP12,KDM7A,MED13,CXXC1,CDC45,MED12L,AUNIP
GO:0048523	negative regulation of cellular process	23	4454	0.3	0.0034	9606.ENSP00000299633,9606.ENSP00000301019,9606.ENSP00000307208,9606.ENSP00000312709,9606.ENSP00000313950,9606.ENSP00000318641,9606.ENSP00000319104,9606.ENSP00000321656,9606.ENSP00000342307,9606.ENSP00000351159,9606.ENSP00000356448,9606.ENSP00000357189,9606.ENSP00000363193,9606.ENSP00000368818,9606.ENSP00000373696,9606.ENSP00000380256,9606.ENSP00000380888,9606.ENSP00000405726,9606.ENSP00000415430,…	HDGFRP3,CDT1,BPTF,TAF7,AURKB,INTS3,SUPT6H,CDC25C,FOXM1,CNOT3,TPR,HDGF,MED12,TOM1L2,TRIP12,CCNF,MED13,CDC45,GTSE1,AUNIP,CNOT4,USP10,TOM1L1
GO:0060255	regulation of macromolecule metabolic process	28	6072	0.25	0.0034	9606.ENSP00000263382,9606.ENSP00000281928,9606.ENSP00000301019,9606.ENSP00000307208,9606.ENSP00000312709,9606.ENSP00000313950,9606.ENSP00000319104,9606.ENSP00000321656,9606.ENSP00000342307,9606.ENSP00000348708,9606.ENSP00000351159,9606.ENSP00000356448,9606.ENSP00000357189,9606.ENSP00000361540,9606.ENSP00000361998,9606.ENSP00000363193,9606.ENSP00000370109,9606.ENSP00000373340,9606.ENSP00000373696,…	ASF1B,MED13L,CDT1,BPTF,TAF7,AURKB,SUPT6H,CDC25C,FOXM1,UPF2,CNOT3,TPR,HDGF,CDC20,TAF7L,MED12,PSIP1,BRPF1,TRIP12,KDM7A,MED13,CXXC1,CDC45,MED12L,GGA3,AUNIP,CNOT4,TOM1L1
GO:0051315	attachment of mitotic spindle microtubules to kinetochore	2	10	1.88	0.004	9606.ENSP00000301019,9606.ENSP00000361298	CDT1,KIF2C
GO:0010557	positive regulation of macromolecule biosynthetic process	13	1758	0.45	0.0043	9606.ENSP00000301019,9606.ENSP00000307208,9606.ENSP00000312709,9606.ENSP00000313950,9606.ENSP00000319104,9606.ENSP00000342307,9606.ENSP00000361998,9606.ENSP00000363193,9606.ENSP00000370109,9606.ENSP00000373340,9606.ENSP00000380692,9606.ENSP00000380888,9606.ENSP00000390475	CDT1,BPTF,TAF7,AURKB,SUPT6H,FOXM1,TAF7L,MED12,PSIP1,BRPF1,KDM7A,MED13,CXXC1
GO:0019222	regulation of metabolic process	29	6516	0.23	0.0043	9606.ENSP00000263382,9606.ENSP00000281928,9606.ENSP00000301019,9606.ENSP00000307208,9606.ENSP00000312709,9606.ENSP00000313950,9606.ENSP00000319104,9606.ENSP00000321656,9606.ENSP00000342307,9606.ENSP00000348708,9606.ENSP00000351159,9606.ENSP00000356448,9606.ENSP00000357189,9606.ENSP00000361540,9606.ENSP00000361998,9606.ENSP00000363193,9606.ENSP00000370109,9606.ENSP00000373340,9606.ENSP00000373696,…	ASF1B,MED13L,CDT1,BPTF,TAF7,AURKB,SUPT6H,CDC25C,FOXM1,UPF2,CNOT3,TPR,HDGF,CDC20,TAF7L,MED12,PSIP1,BRPF1,TRIP12,KDM7A,MED13,CXXC1,CDC45,MED12L,GGA3,AUNIP,CNOT4,USP10,TOM1L1
GO:0045935	positive regulation of nucleobase-containing compound metabolic process	13	1770	0.45	0.0044	9606.ENSP00000301019,9606.ENSP00000307208,9606.ENSP00000312709,9606.ENSP00000313950,9606.ENSP00000319104,9606.ENSP00000342307,9606.ENSP00000361998,9606.ENSP00000363193,9606.ENSP00000370109,9606.ENSP00000373340,9606.ENSP00000380692,9606.ENSP00000380888,9606.ENSP00000390475	CDT1,BPTF,TAF7,AURKB,SUPT6H,FOXM1,TAF7L,MED12,PSIP1,BRPF1,KDM7A,MED13,CXXC1
GO:0051052	regulation of DNA metabolic process	6	381	0.78	0.0044	9606.ENSP00000301019,9606.ENSP00000313950,9606.ENSP00000319104,9606.ENSP00000342307,9606.ENSP00000373696,9606.ENSP00000443647	CDT1,AURKB,SUPT6H,FOXM1,TRIP12,AUNIP
GO:0006355	regulation of transcription, DNA-templated	20	3661	0.32	0.0047	9606.ENSP00000263382,9606.ENSP00000281928,9606.ENSP00000301019,9606.ENSP00000307208,9606.ENSP00000312709,9606.ENSP00000313950,9606.ENSP00000319104,9606.ENSP00000342307,9606.ENSP00000351159,9606.ENSP00000356448,9606.ENSP00000357189,9606.ENSP00000361998,9606.ENSP00000363193,9606.ENSP00000370109,9606.ENSP00000373340,9606.ENSP00000380692,9606.ENSP00000380888,9606.ENSP00000390475,9606.ENSP00000405726,…	ASF1B,MED13L,CDT1,BPTF,TAF7,AURKB,SUPT6H,FOXM1,CNOT3,TPR,HDGF,TAF7L,MED12,PSIP1,BRPF1,KDM7A,MED13,CXXC1,CDC45,MED12L
GO:2000779	regulation of double-strand break repair	3	59	1.29	0.0049	9606.ENSP00000342307,9606.ENSP00000373696,9606.ENSP00000443647	FOXM1,TRIP12,AUNIP
GO:0051128	regulation of cellular component organization	15	2306	0.4	0.005	9606.ENSP00000299633,9606.ENSP00000301019,9606.ENSP00000312709,9606.ENSP00000313950,9606.ENSP00000319104,9606.ENSP00000321656,9606.ENSP00000342307,9606.ENSP00000356448,9606.ENSP00000361540,9606.ENSP00000368818,9606.ENSP00000373696,9606.ENSP00000380256,9606.ENSP00000405726,9606.ENSP00000460823,9606.ENSP00000483345	HDGFRP3,CDT1,TAF7,AURKB,SUPT6H,CDC25C,FOXM1,TPR,CDC20,TOM1L2,TRIP12,CCNF,CDC45,TOM1L1,HDGFRP2
GO:0006996	organelle organization	18	3131	0.34	0.0053	9606.ENSP00000216267,9606.ENSP00000253462,9606.ENSP00000263382,9606.ENSP00000299633,9606.ENSP00000301019,9606.ENSP00000307208,9606.ENSP00000313950,9606.ENSP00000319104,9606.ENSP00000348020,9606.ENSP00000350267,9606.ENSP00000356448,9606.ENSP00000361298,9606.ENSP00000361540,9606.ENSP00000373340,9606.ENSP00000380692,9606.ENSP00000390475,9606.ENSP00000405726,9606.ENSP00000443647	BRD1,GINS2,ASF1B,HDGFRP3,CDT1,BPTF,AURKB,SUPT6H,MLH3,BRPF3,TPR,KIF2C,CDC20,BRPF1,KDM7A,CXXC1,CDC45,AUNIP
GO:0048519	negative regulation of biological process	24	4953	0.27	0.0054	9606.ENSP00000299633,9606.ENSP00000301019,9606.ENSP00000307208,9606.ENSP00000312709,9606.ENSP00000313950,9606.ENSP00000318641,9606.ENSP00000319104,9606.ENSP00000321656,9606.ENSP00000342307,9606.ENSP00000348708,9606.ENSP00000351159,9606.ENSP00000356448,9606.ENSP00000357189,9606.ENSP00000363193,9606.ENSP00000368818,9606.ENSP00000373696,9606.ENSP00000380256,9606.ENSP00000380888,9606.ENSP00000405726,…	HDGFRP3,CDT1,BPTF,TAF7,AURKB,INTS3,SUPT6H,CDC25C,FOXM1,UPF2,CNOT3,TPR,HDGF,MED12,TOM1L2,TRIP12,CCNF,MED13,CDC45,GTSE1,AUNIP,CNOT4,USP10,TOM1L1
GO:0046831	regulation of RNA export from nucleus	2	13	1.77	0.0056	9606.ENSP00000319104,9606.ENSP00000356448	SUPT6H,TPR
GO:0000280	nuclear division	5	268	0.85	0.0057	9606.ENSP00000301019,9606.ENSP00000313950,9606.ENSP00000348020,9606.ENSP00000361298,9606.ENSP00000361540	CDT1,AURKB,MLH3,KIF2C,CDC20
GO:0031328	positive regulation of cellular biosynthetic process	13	1846	0.43	0.0059	9606.ENSP00000301019,9606.ENSP00000307208,9606.ENSP00000312709,9606.ENSP00000313950,9606.ENSP00000319104,9606.ENSP00000342307,9606.ENSP00000361998,9606.ENSP00000363193,9606.ENSP00000370109,9606.ENSP00000373340,9606.ENSP00000380692,9606.ENSP00000380888,9606.ENSP00000390475	CDT1,BPTF,TAF7,AURKB,SUPT6H,FOXM1,TAF7L,MED12,PSIP1,BRPF1,KDM7A,MED13,CXXC1
GO:0090266	regulation of mitotic cell cycle spindle assembly checkpoint	2	14	1.74	0.0062	9606.ENSP00000301019,9606.ENSP00000356448	CDT1,TPR
GO:0006367	transcription initiation from RNA polymerase II promoter	4	162	0.98	0.0069	9606.ENSP00000312709,9606.ENSP00000361998,9606.ENSP00000363193,9606.ENSP00000380888	TAF7,TAF7L,MED12,MED13
GO:0006366	transcription by RNA polymerase II	8	784	0.59	0.0071	9606.ENSP00000312709,9606.ENSP00000315791,9606.ENSP00000318641,9606.ENSP00000319104,9606.ENSP00000342307,9606.ENSP00000361998,9606.ENSP00000363193,9606.ENSP00000380888	TAF7,CSTF3,INTS3,SUPT6H,FOXM1,TAF7L,MED12,MED13
GO:0000076	DNA replication checkpoint	2	16	1.68	0.0075	9606.ENSP00000301019,9606.ENSP00000405726	CDT1,CDC45
GO:0006950	response to stress	18	3267	0.33	0.0079	9606.ENSP00000216267,9606.ENSP00000242108,9606.ENSP00000253462,9606.ENSP00000318641,9606.ENSP00000321656,9606.ENSP00000342307,9606.ENSP00000348020,9606.ENSP00000351159,9606.ENSP00000356448,9606.ENSP00000357189,9606.ENSP00000370109,9606.ENSP00000373696,9606.ENSP00000390475,9606.ENSP00000405726,9606.ENSP00000415430,9606.ENSP00000443647,9606.ENSP00000445508,9606.ENSP00000457411	BRD1,EEPD1,GINS2,INTS3,CDC25C,FOXM1,MLH3,CNOT3,TPR,HDGF,PSIP1,TRIP12,CXXC1,CDC45,GTSE1,AUNIP,CNOT4,USP10
GO:0051171	regulation of nitrogen compound metabolic process	26	5827	0.23	0.0091	9606.ENSP00000263382,9606.ENSP00000281928,9606.ENSP00000301019,9606.ENSP00000307208,9606.ENSP00000312709,9606.ENSP00000313950,9606.ENSP00000319104,9606.ENSP00000321656,9606.ENSP00000342307,9606.ENSP00000351159,9606.ENSP00000356448,9606.ENSP00000357189,9606.ENSP00000361540,9606.ENSP00000361998,9606.ENSP00000363193,9606.ENSP00000370109,9606.ENSP00000373340,9606.ENSP00000373696,9606.ENSP00000380692,…	ASF1B,MED13L,CDT1,BPTF,TAF7,AURKB,SUPT6H,CDC25C,FOXM1,CNOT3,TPR,HDGF,CDC20,TAF7L,MED12,PSIP1,BRPF1,TRIP12,KDM7A,MED13,CXXC1,CDC45,MED12L,GGA3,AUNIP,TOM1L1
GO:0010468	regulation of gene expression	22	4533	0.27	0.0093	9606.ENSP00000263382,9606.ENSP00000281928,9606.ENSP00000301019,9606.ENSP00000307208,9606.ENSP00000312709,9606.ENSP00000313950,9606.ENSP00000319104,9606.ENSP00000342307,9606.ENSP00000348708,9606.ENSP00000351159,9606.ENSP00000356448,9606.ENSP00000357189,9606.ENSP00000361998,9606.ENSP00000363193,9606.ENSP00000370109,9606.ENSP00000373340,9606.ENSP00000380692,9606.ENSP00000380888,9606.ENSP00000390475,…	ASF1B,MED13L,CDT1,BPTF,TAF7,AURKB,SUPT6H,FOXM1,UPF2,CNOT3,TPR,HDGF,TAF7L,MED12,PSIP1,BRPF1,KDM7A,MED13,CXXC1,CDC45,MED12L,CNOT4
GO:0030518	intracellular steroid hormone receptor signaling pathway	3	79	1.16	0.0093	9606.ENSP00000312709,9606.ENSP00000363193,9606.ENSP00000380888	TAF7,MED12,MED13
GO:0051123	RNA polymerase II preinitiation complex assembly	2	19	1.61	0.0097	9606.ENSP00000312709,9606.ENSP00000361998	TAF7,TAF7L
GO:1901989	positive regulation of cell cycle phase transition	3	81	1.15	0.0097	9606.ENSP00000301019,9606.ENSP00000321656,9606.ENSP00000405726	CDT1,CDC25C,CDC45
GO:0046827	positive regulation of protein export from nucleus	2	21	1.56	0.0115	9606.ENSP00000356448,9606.ENSP00000415430	TPR,GTSE1
GO:1903508	positive regulation of nucleic acid-templated transcription	11	1520	0.44	0.0115	9606.ENSP00000307208,9606.ENSP00000312709,9606.ENSP00000319104,9606.ENSP00000342307,9606.ENSP00000361998,9606.ENSP00000363193,9606.ENSP00000370109,9606.ENSP00000373340,9606.ENSP00000380692,9606.ENSP00000380888,9606.ENSP00000390475	BPTF,TAF7,SUPT6H,FOXM1,TAF7L,MED12,PSIP1,BRPF1,KDM7A,MED13,CXXC1
GO:0000724	double-strand break repair via homologous recombination	3	88	1.12	0.0119	9606.ENSP00000253462,9606.ENSP00000405726,9606.ENSP00000443647	GINS2,CDC45,AUNIP
GO:0000289	nuclear-transcribed mRNA poly(A) tail shortening	2	22	1.54	0.0122	9606.ENSP00000351159,9606.ENSP00000445508	CNOT3,CNOT4
GO:0080090	regulation of primary metabolic process	26	5982	0.22	0.0128	9606.ENSP00000263382,9606.ENSP00000281928,9606.ENSP00000301019,9606.ENSP00000307208,9606.ENSP00000312709,9606.ENSP00000313950,9606.ENSP00000319104,9606.ENSP00000321656,9606.ENSP00000342307,9606.ENSP00000351159,9606.ENSP00000356448,9606.ENSP00000357189,9606.ENSP00000361540,9606.ENSP00000361998,9606.ENSP00000363193,9606.ENSP00000370109,9606.ENSP00000373340,9606.ENSP00000373696,9606.ENSP00000380692,…	ASF1B,MED13L,CDT1,BPTF,TAF7,AURKB,SUPT6H,CDC25C,FOXM1,CNOT3,TPR,HDGF,CDC20,TAF7L,MED12,PSIP1,BRPF1,TRIP12,KDM7A,MED13,CXXC1,CDC45,MED12L,GGA3,AUNIP,TOM1L1
GO:0031577	spindle checkpoint	2	23	1.52	0.013	9606.ENSP00000313950,9606.ENSP00000356448	AURKB,TPR
GO:0006310	DNA recombination	4	202	0.88	0.0135	9606.ENSP00000253462,9606.ENSP00000348020,9606.ENSP00000405726,9606.ENSP00000443647	GINS2,MLH3,CDC45,AUNIP
GO:0031323	regulation of cellular metabolic process	26	6082	0.21	0.0159	9606.ENSP00000263382,9606.ENSP00000281928,9606.ENSP00000301019,9606.ENSP00000307208,9606.ENSP00000312709,9606.ENSP00000313950,9606.ENSP00000319104,9606.ENSP00000321656,9606.ENSP00000342307,9606.ENSP00000351159,9606.ENSP00000356448,9606.ENSP00000357189,9606.ENSP00000361540,9606.ENSP00000361998,9606.ENSP00000363193,9606.ENSP00000370109,9606.ENSP00000373340,9606.ENSP00000373696,9606.ENSP00000380692,…	ASF1B,MED13L,CDT1,BPTF,TAF7,AURKB,SUPT6H,CDC25C,FOXM1,CNOT3,TPR,HDGF,CDC20,TAF7L,MED12,PSIP1,BRPF1,TRIP12,KDM7A,MED13,CXXC1,CDC45,MED12L,AUNIP,USP10,TOM1L1
GO:2000780	negative regulation of double-strand break repair	2	26	1.47	0.0159	9606.ENSP00000373696,9606.ENSP00000443647	TRIP12,AUNIP
GO:0051173	positive regulation of nitrogen compound metabolic process	16	2946	0.32	0.0165	9606.ENSP00000301019,9606.ENSP00000307208,9606.ENSP00000312709,9606.ENSP00000313950,9606.ENSP00000319104,9606.ENSP00000342307,9606.ENSP00000361540,9606.ENSP00000361998,9606.ENSP00000363193,9606.ENSP00000370109,9606.ENSP00000373340,9606.ENSP00000380692,9606.ENSP00000380888,9606.ENSP00000390475,9606.ENSP00000438085,9606.ENSP00000460823	CDT1,BPTF,TAF7,AURKB,SUPT6H,FOXM1,CDC20,TAF7L,MED12,PSIP1,BRPF1,KDM7A,MED13,CXXC1,GGA3,TOM1L1
GO:0000083	regulation of transcription involved in G1/S transition of mitotic cell cycle	2	29	1.42	0.0182	9606.ENSP00000301019,9606.ENSP00000405726	CDT1,CDC45
GO:0006270	DNA replication initiation	2	31	1.39	0.0204	9606.ENSP00000253462,9606.ENSP00000405726	GINS2,CDC45
GO:0045893	positive regulation of transcription, DNA-templated	10	1435	0.43	0.0215	9606.ENSP00000307208,9606.ENSP00000312709,9606.ENSP00000319104,9606.ENSP00000342307,9606.ENSP00000363193,9606.ENSP00000370109,9606.ENSP00000373340,9606.ENSP00000380692,9606.ENSP00000380888,9606.ENSP00000390475	BPTF,TAF7,SUPT6H,FOXM1,MED12,PSIP1,BRPF1,KDM7A,MED13,CXXC1
GO:0000226	microtubule cytoskeleton organization	5	393	0.69	0.0216	9606.ENSP00000299633,9606.ENSP00000313950,9606.ENSP00000361298,9606.ENSP00000361540,9606.ENSP00000443647	HDGFRP3,AURKB,KIF2C,CDC20,AUNIP
GO:0048522	positive regulation of cellular process	22	4898	0.24	0.0216	9606.ENSP00000301019,9606.ENSP00000307208,9606.ENSP00000312709,9606.ENSP00000313950,9606.ENSP00000319104,9606.ENSP00000321656,9606.ENSP00000342307,9606.ENSP00000351159,9606.ENSP00000356448,9606.ENSP00000361540,9606.ENSP00000361998,9606.ENSP00000363193,9606.ENSP00000370109,9606.ENSP00000373340,9606.ENSP00000380692,9606.ENSP00000380888,9606.ENSP00000390475,9606.ENSP00000405726,9606.ENSP00000415430,…	CDT1,BPTF,TAF7,AURKB,SUPT6H,CDC25C,FOXM1,CNOT3,TPR,CDC20,TAF7L,MED12,PSIP1,BRPF1,KDM7A,MED13,CXXC1,CDC45,GTSE1,CNOT4,TOM1L1,HDGFRP2
GO:0010604	positive regulation of macromolecule metabolic process	16	3081	0.3	0.0239	9606.ENSP00000301019,9606.ENSP00000307208,9606.ENSP00000312709,9606.ENSP00000313950,9606.ENSP00000319104,9606.ENSP00000342307,9606.ENSP00000361540,9606.ENSP00000361998,9606.ENSP00000363193,9606.ENSP00000370109,9606.ENSP00000373340,9606.ENSP00000380692,9606.ENSP00000380888,9606.ENSP00000390475,9606.ENSP00000438085,9606.ENSP00000460823	CDT1,BPTF,TAF7,AURKB,SUPT6H,FOXM1,CDC20,TAF7L,MED12,PSIP1,BRPF1,KDM7A,MED13,CXXC1,GGA3,TOM1L1
GO:0031145	anaphase-promoting complex-dependent catabolic process	2	35	1.34	0.0242	9606.ENSP00000313950,9606.ENSP00000361540	AURKB,CDC20
GO:0018205	peptidyl-lysine modification	4	250	0.79	0.0246	9606.ENSP00000216267,9606.ENSP00000350267,9606.ENSP00000373340,9606.ENSP00000390475	BRD1,BRPF3,BRPF1,CXXC1
GO:0007051	spindle organization	3	123	0.97	0.0247	9606.ENSP00000313950,9606.ENSP00000361540,9606.ENSP00000443647	AURKB,CDC20,AUNIP
GO:0044772	mitotic cell cycle phase transition	4	254	0.78	0.0257	9606.ENSP00000301019,9606.ENSP00000321656,9606.ENSP00000342307,9606.ENSP00000405726	CDT1,CDC25C,FOXM1,CDC45
GO:0043161	proteasome-mediated ubiquitin-dependent protein catabolic process	4	257	0.78	0.0263	9606.ENSP00000313950,9606.ENSP00000361540,9606.ENSP00000369666,9606.ENSP00000380256	AURKB,CDC20,FBXL19,CCNF
GO:0007017	microtubule-based process	6	605	0.58	0.0273	9606.ENSP00000299633,9606.ENSP00000313950,9606.ENSP00000361298,9606.ENSP00000361540,9606.ENSP00000415430,9606.ENSP00000443647	HDGFRP3,AURKB,KIF2C,CDC20,GTSE1,AUNIP
GO:1901796	regulation of signal transduction by p53 class mediator	3	129	0.95	0.0273	9606.ENSP00000312709,9606.ENSP00000313950,9606.ENSP00000373340	TAF7,AURKB,BRPF1
GO:0090307	mitotic spindle assembly	2	40	1.28	0.0292	9606.ENSP00000313950,9606.ENSP00000361540	AURKB,CDC20
GO:0034622	cellular protein-containing complex assembly	7	832	0.51	0.0311	9606.ENSP00000263382,9606.ENSP00000299633,9606.ENSP00000301019,9606.ENSP00000312709,9606.ENSP00000361998,9606.ENSP00000370109,9606.ENSP00000405726	ASF1B,HDGFRP3,CDT1,TAF7,TAF7L,PSIP1,CDC45
GO:0006357	regulation of transcription by RNA polymerase II	14	2633	0.31	0.0337	9606.ENSP00000281928,9606.ENSP00000307208,9606.ENSP00000312709,9606.ENSP00000313950,9606.ENSP00000319104,9606.ENSP00000342307,9606.ENSP00000356448,9606.ENSP00000357189,9606.ENSP00000361998,9606.ENSP00000363193,9606.ENSP00000370109,9606.ENSP00000380888,9606.ENSP00000390475,9606.ENSP00000417235	MED13L,BPTF,TAF7,AURKB,SUPT6H,FOXM1,TPR,HDGF,TAF7L,MED12,PSIP1,MED13,CXXC1,MED12L
GO:0031109	microtubule polymerization or depolymerization	2	44	1.24	0.034	9606.ENSP00000299633,9606.ENSP00000361298	HDGFRP3,KIF2C
GO:0048518	positive regulation of biological process	23	5459	0.21	0.0346	9606.ENSP00000301019,9606.ENSP00000307208,9606.ENSP00000312709,9606.ENSP00000313950,9606.ENSP00000319104,9606.ENSP00000321656,9606.ENSP00000342307,9606.ENSP00000351159,9606.ENSP00000356448,9606.ENSP00000361540,9606.ENSP00000361998,9606.ENSP00000363193,9606.ENSP00000370109,9606.ENSP00000373340,9606.ENSP00000380692,9606.ENSP00000380888,9606.ENSP00000390475,9606.ENSP00000405726,9606.ENSP00000415430,…	CDT1,BPTF,TAF7,AURKB,SUPT6H,CDC25C,FOXM1,CNOT3,TPR,CDC20,TAF7L,MED12,PSIP1,BRPF1,KDM7A,MED13,CXXC1,CDC45,GTSE1,GGA3,CNOT4,TOM1L1,HDGFRP2
GO:0016567	protein ubiquitination	6	645	0.55	0.0349	9606.ENSP00000361540,9606.ENSP00000363193,9606.ENSP00000369666,9606.ENSP00000373696,9606.ENSP00000380256,9606.ENSP00000445508	CDC20,MED12,FBXL19,TRIP12,CCNF,CNOT4
GO:0045931	positive regulation of mitotic cell cycle	3	144	0.9	0.0349	9606.ENSP00000301019,9606.ENSP00000356448,9606.ENSP00000405726	CDT1,TPR,CDC45
GO:0030521	androgen receptor signaling pathway	2	46	1.22	0.0361	9606.ENSP00000363193,9606.ENSP00000380888	MED12,MED13
GO:0051028	mRNA transport	3	148	0.89	0.0368	9606.ENSP00000319104,9606.ENSP00000348708,9606.ENSP00000356448	SUPT6H,UPF2,TPR
GO:0016071	mRNA metabolic process	6	667	0.54	0.0397	9606.ENSP00000315791,9606.ENSP00000319104,9606.ENSP00000348708,9606.ENSP00000351159,9606.ENSP00000370109,9606.ENSP00000445508	CSTF3,SUPT6H,UPF2,CNOT3,PSIP1,CNOT4
GO:0036498	IRE1-mediated unfolded protein response	2	52	1.17	0.0436	9606.ENSP00000357189,9606.ENSP00000390475	HDGF,CXXC1
GO:2001252	positive regulation of chromosome organization	3	160	0.86	0.0437	9606.ENSP00000301019,9606.ENSP00000313950,9606.ENSP00000356448	CDT1,AURKB,TPR
GO:0032508	DNA duplex unwinding	2	53	1.16	0.0446	9606.ENSP00000253462,9606.ENSP00000405726	GINS2,CDC45
GO:0031325	positive regulation of cellular metabolic process	15	3060	0.27	0.0466	9606.ENSP00000301019,9606.ENSP00000307208,9606.ENSP00000312709,9606.ENSP00000313950,9606.ENSP00000319104,9606.ENSP00000342307,9606.ENSP00000361540,9606.ENSP00000361998,9606.ENSP00000363193,9606.ENSP00000370109,9606.ENSP00000373340,9606.ENSP00000380692,9606.ENSP00000380888,9606.ENSP00000390475,9606.ENSP00000460823	CDT1,BPTF,TAF7,AURKB,SUPT6H,FOXM1,CDC20,TAF7L,MED12,PSIP1,BRPF1,KDM7A,MED13,CXXC1,TOM1L1
GO:1902749	regulation of cell cycle G2/M phase transition	3	167	0.84	0.0475	9606.ENSP00000313950,9606.ENSP00000321656,9606.ENSP00000415430	AURKB,CDC25C,GTSE1
GO:0010629	negative regulation of gene expression	10	1670	0.36	0.0493	9606.ENSP00000307208,9606.ENSP00000312709,9606.ENSP00000313950,9606.ENSP00000319104,9606.ENSP00000342307,9606.ENSP00000348708,9606.ENSP00000351159,9606.ENSP00000356448,9606.ENSP00000357189,9606.ENSP00000445508	BPTF,TAF7,AURKB,SUPT6H,FOXM1,UPF2,CNOT3,TPR,HDGF,CNOT4

## Sheet: Stable8
Supplementary Table 3.GO molecular function (MF) enrichment analysis of 50 co-expressed genes of HROB (C17ORF53) derived by STRING tools.
GO term ID	term description	observed gene count	background gene count	strength	false discovery rate	matching proteins in your network (IDs)	matching proteins in your network (labels)
GO:0046966	thyroid hormone receptor binding	4	28	1.74	0.00024	9606.ENSP00000312709,9606.ENSP00000363193,9606.ENSP00000373696,9606.ENSP00000380888	TAF7,MED12,TRIP12,MED13
GO:0003677	DNA binding	19	2457	0.47	0.00059	9606.ENSP00000242108,9606.ENSP00000301019,9606.ENSP00000307208,9606.ENSP00000312709,9606.ENSP00000319104,9606.ENSP00000322716,9606.ENSP00000342307,9606.ENSP00000348020,9606.ENSP00000348708,9606.ENSP00000357189,9606.ENSP00000361298,9606.ENSP00000361998,9606.ENSP00000363193,9606.ENSP00000369666,9606.ENSP00000370109,9606.ENSP00000373340,9606.ENSP00000390475,9606.ENSP00000405726,9606.ENSP00000443647	EEPD1,CDT1,BPTF,TAF7,SUPT6H,GLYR1,FOXM1,MLH3,UPF2,HDGF,KIF2C,TAF7L,MED12,FBXL19,PSIP1,BRPF1,CXXC1,CDC45,AUNIP
GO:0003676	nucleic acid binding	22	3332	0.4	0.00063	9606.ENSP00000242108,9606.ENSP00000263736,9606.ENSP00000301019,9606.ENSP00000307208,9606.ENSP00000312709,9606.ENSP00000315791,9606.ENSP00000319104,9606.ENSP00000322716,9606.ENSP00000342307,9606.ENSP00000348020,9606.ENSP00000348708,9606.ENSP00000356448,9606.ENSP00000357189,9606.ENSP00000361298,9606.ENSP00000361998,9606.ENSP00000363193,9606.ENSP00000369666,9606.ENSP00000370109,9606.ENSP00000373340,…	EEPD1,SRBD1,CDT1,BPTF,TAF7,CSTF3,SUPT6H,GLYR1,FOXM1,MLH3,UPF2,TPR,HDGF,KIF2C,TAF7L,MED12,FBXL19,PSIP1,BRPF1,CXXC1,CDC45,AUNIP
GO:0042393	histone binding	6	188	1.09	0.00063	9606.ENSP00000216267,9606.ENSP00000263382,9606.ENSP00000307208,9606.ENSP00000319104,9606.ENSP00000322716,9606.ENSP00000380692	BRD1,ASF1B,BPTF,SUPT6H,GLYR1,KDM7A
GO:0042809	vitamin D receptor binding	3	15	1.88	0.00063	9606.ENSP00000312709,9606.ENSP00000363193,9606.ENSP00000380888	TAF7,MED12,MED13
GO:0003682	chromatin binding	8	501	0.79	0.0014	9606.ENSP00000301019,9606.ENSP00000319104,9606.ENSP00000348020,9606.ENSP00000356448,9606.ENSP00000363193,9606.ENSP00000370109,9606.ENSP00000405726,9606.ENSP00000483345	CDT1,SUPT6H,MLH3,TPR,MED12,PSIP1,CDC45,HDGFRP2
GO:0008134	transcription factor binding	8	610	0.7	0.0045	9606.ENSP00000307208,9606.ENSP00000312709,9606.ENSP00000357189,9606.ENSP00000361998,9606.ENSP00000363193,9606.ENSP00000370109,9606.ENSP00000373696,9606.ENSP00000380888	BPTF,TAF7,HDGF,TAF7L,MED12,PSIP1,TRIP12,MED13
GO:0019237	centromeric DNA binding	2	6	2.11	0.0045	9606.ENSP00000348020,9606.ENSP00000361298	MLH3,KIF2C
GO:0030276	clathrin binding	3	63	1.26	0.011	9606.ENSP00000368818,9606.ENSP00000413697,9606.ENSP00000460823	TOM1L2,TOM1,TOM1L1
GO:0035064	methylated histone binding	3	59	1.29	0.011	9606.ENSP00000307208,9606.ENSP00000322716,9606.ENSP00000380692	BPTF,GLYR1,KDM7A
GO:0003713	transcription coactivator activity	5	307	0.8	0.016	9606.ENSP00000312709,9606.ENSP00000361998,9606.ENSP00000363193,9606.ENSP00000370109,9606.ENSP00000380888	TAF7,TAF7L,MED12,PSIP1,MED13
GO:0140297	DNA-binding transcription factor binding	5	327	0.77	0.0196	9606.ENSP00000312709,9606.ENSP00000363193,9606.ENSP00000370109,9606.ENSP00000373696,9606.ENSP00000380888	TAF7,MED12,PSIP1,TRIP12,MED13
GO:0005488	binding	41	11878	0.12	0.0248	9606.ENSP00000216267,9606.ENSP00000242108,9606.ENSP00000263382,9606.ENSP00000263736,9606.ENSP00000266070,9606.ENSP00000299633,9606.ENSP00000301019,9606.ENSP00000307208,9606.ENSP00000312709,9606.ENSP00000313950,9606.ENSP00000315791,9606.ENSP00000319104,9606.ENSP00000321656,9606.ENSP00000322716,9606.ENSP00000342307,9606.ENSP00000348020,9606.ENSP00000348708,9606.ENSP00000350267,9606.ENSP00000356448,…	BRD1,EEPD1,ASF1B,SRBD1,DIDO1,HDGFRP3,CDT1,BPTF,TAF7,AURKB,CSTF3,SUPT6H,CDC25C,GLYR1,FOXM1,MLH3,UPF2,BRPF3,TPR,HDGF,KIF2C,CDC20,TAF7L,MED12,TOM1L2,FBXL19,PSIP1,BRPF1,TRIP12,KDM7A,MED13,CXXC1,CDC45,TOM1,MED12L,GGA3,AUNIP,CNOT4,USP10,TOM1L1,HDGFRP2
GO:0003712	transcription coregulator activity	6	534	0.63	0.0266	9606.ENSP00000312709,9606.ENSP00000357189,9606.ENSP00000361998,9606.ENSP00000363193,9606.ENSP00000370109,9606.ENSP00000380888	TAF7,HDGF,TAF7L,MED12,PSIP1,MED13
GO:0004842	ubiquitin-protein transferase activity	5	370	0.71	0.0266	9606.ENSP00000363193,9606.ENSP00000369666,9606.ENSP00000373696,9606.ENSP00000380256,9606.ENSP00000445508	MED12,FBXL19,TRIP12,CCNF,CNOT4
GO:0035035	histone acetyltransferase binding	2	27	1.45	0.0266	9606.ENSP00000312709,9606.ENSP00000361998	TAF7,TAF7L
GO:1901363	heterocyclic compound binding	23	5305	0.22	0.0373	9606.ENSP00000242108,9606.ENSP00000263736,9606.ENSP00000301019,9606.ENSP00000307208,9606.ENSP00000312709,9606.ENSP00000313950,9606.ENSP00000315791,9606.ENSP00000319104,9606.ENSP00000322716,9606.ENSP00000342307,9606.ENSP00000348020,9606.ENSP00000348708,9606.ENSP00000356448,9606.ENSP00000357189,9606.ENSP00000361298,9606.ENSP00000361998,9606.ENSP00000363193,9606.ENSP00000369666,9606.ENSP00000370109,…	EEPD1,SRBD1,CDT1,BPTF,TAF7,AURKB,CSTF3,SUPT6H,GLYR1,FOXM1,MLH3,UPF2,TPR,HDGF,KIF2C,TAF7L,MED12,FBXL19,PSIP1,BRPF1,CXXC1,CDC45,AUNIP
GO:0003690	double-stranded DNA binding	7	828	0.51	0.0396	9606.ENSP00000342307,9606.ENSP00000348020,9606.ENSP00000361298,9606.ENSP00000363193,9606.ENSP00000370109,9606.ENSP00000390475,9606.ENSP00000405726	FOXM1,MLH3,KIF2C,MED12,PSIP1,CXXC1,CDC45
GO:0043565	sequence-specific DNA binding	8	1047	0.47	0.0396	9606.ENSP00000307208,9606.ENSP00000342307,9606.ENSP00000348020,9606.ENSP00000348708,9606.ENSP00000361298,9606.ENSP00000363193,9606.ENSP00000390475,9606.ENSP00000405726	BPTF,FOXM1,MLH3,UPF2,KIF2C,MED12,CXXC1,CDC45
GO:0097159	organic cyclic compound binding	23	5382	0.21	0.0396	9606.ENSP00000242108,9606.ENSP00000263736,9606.ENSP00000301019,9606.ENSP00000307208,9606.ENSP00000312709,9606.ENSP00000313950,9606.ENSP00000315791,9606.ENSP00000319104,9606.ENSP00000322716,9606.ENSP00000342307,9606.ENSP00000348020,9606.ENSP00000348708,9606.ENSP00000356448,9606.ENSP00000357189,9606.ENSP00000361298,9606.ENSP00000361998,9606.ENSP00000363193,9606.ENSP00000369666,9606.ENSP00000370109,…	EEPD1,SRBD1,CDT1,BPTF,TAF7,AURKB,CSTF3,SUPT6H,GLYR1,FOXM1,MLH3,UPF2,TPR,HDGF,KIF2C,TAF7L,MED12,FBXL19,PSIP1,BRPF1,CXXC1,CDC45,AUNIP

## Sheet: Stable9
Supplementary Table 4.KEGG enrichment analysis of 50 co-expressed genes of HROB (C17ORF53) derived by STRING tools.
GO term ID	term description	observed gene count	background gene count	strength	false discovery rate	matching proteins in your network (IDs)	matching proteins in your network (labels)
hsa04919	Thyroid hormone signaling pathway	4	115	1.13	0.0046	9606.ENSP00000281928,9606.ENSP00000363193,9606.ENSP00000380888,9606.ENSP00000417235	MED13L,MED12,MED13,MED12L
hsa03022	Basal transcription factors	2	44	1.24	0.0387	9606.ENSP00000312709,9606.ENSP00000361998	TAF7,TAF7L
hsa04110	Cell cycle	3	123	0.97	0.0387	9606.ENSP00000321656,9606.ENSP00000361540,9606.ENSP00000405726	CDC25C,CDC20,CDC45

## Sheet: Stable10
The genes derived from string
GINS2
TROAP
HROB
AUNIP
CCNF
CDC25C
GTSE1
FOXM1
CDT1
KIF2C
AURKB
CDC20
CDC45
BRD1
EEPD1
SRBD1
DIDO1
MED13L
HDGFRP3
MLH3
CSTF3
INTS3
CNOT4
MED12L
HDGF
HDGFL1
HDGFRP2
TAF7L
KDM7A
UPF2
TAF7
USP10
FBXL19
PSIP1
MED12
CNOT3
BRPF3
BRPF1
GLYR1
MED13
TRIP12
LEKR1
TPR
SUPT6H
CXXC1
TOM1L1
GGA3
TOM1
TOM1L2
